# Supplementary material for: Systems-level organization of yeast methylotrophic lifestyle
Source: BMC Biol. 2015 Sep 23;13:80. doi: 10.1186/s12915-015-0186-5 (PMC4580311; doi:10.1186/s12915-015-0186-5)
Supplement: Additional file 2: — Comparison of gene regulation in P. pastoris cultivated with methanol/glycerol or glucose as carbon source in chemostat to transcriptomics data obtained in fed batch cultivation with methanol glycerol or glucose as carbon source. Average fold changes and P values of regulation patterns for methanol vs glycerol and methanol vs glucose 1 h our after starting the methanol feed are shown. Average values derive from three biological replicates per condition. Containing the following four sheets: Description: Experimental setup of the fed batch cultivations, description, and discussion of observed similarities and differences in gene regulations. Upregulated_methanol: Comparison of all genes upregulated in P. pastoris cultivated with methanol/glycerol or glucose as carbon source in chemostat to transcriptomics data obtained by analyzing methanol vs glycerol and methanol vs glucose fed batches. Downregulated_methanol: Comparison of all genes downregulated in P. pastoris cultivated with methanol/glycerol or glucose as carbon source in chemostat to transcriptomics data obtained by analyzing methanol vs glycerol and methanol vs glucose fed batches. All_data: Transcriptomics data of Additional file 1 (P. pastoris cultivated with methanol/glycerol or glucose as carbon source in chemostat) compared to transcriptomics data obtained by analyzing methanol vs glycerol and methanol vs glucose fed batches. (XLSX 1178 kb) [file 12915_2015_186_MOESM2_ESM.xlsx]

## Sheet: Description
		Supplementary File 2
		Rußmayer et al.
		Systems-level organization of yeast methylotrophic lifestyle
		Background:
		In order to validate that the gene regulation discussed here depends on methanol regulation rather than glucose or glycerol as substrates the transcriptomics data of this work were compared to data of a comparison of methanol vs. glucose and methanol vs. glycerol grown P. pastoris cells grown in fed batches (Hohlweg et al. unpublished data).
		Methods/Procedure:
		Fed batch cultivations:
		The fed batch cultivations of P. pastoris CBS7435 were performed in a 3.5 L bioreactor (DASGIP, Germany) with a batch volume of 1225 mL. After a batch phase of approximately 24 hours, the cells were grown in a glycerol limited fed batch to double the biomass to 40 g/L for 5 h with a feed rate of 18.375 g h-1. Then 5 g L-1 methanol were added to induce methanol metabolism, afterwards the feed with…
		For each condition, three independent cultivations were performed. Temperature, pH and dissolved oxygen were maintained at 25 °C, 5.0 (with 25% NH4) and 20 % (by controlling the stirrer speed and inlet air), respectively.
		Batch medium contained per liter: 2 g citric acid monohydrate, 39.2 g glycerol, 20.8 g NH4H2PO4, 0.5 g MgSO4.7H2O, 1.6 g KCl, 0.022 g CaCl2.2H2O, 0.8 mg biotin and 4.6 mL PTM1 trace salts stock solution. The pH was set to 5.0 with 32 % (w/w) HCl.
		Glycerol fed-batch medium contained per liter: 724.4 g glycerol (86 %), 12 mL PTM1 and 2 mL biotin (0.2 g L-1). The pH was set to 5.0 with 32 % (w/w) HCl.
		Methanol fed-batch medium contained per liter: 835.2 mL pure methanol, 12 mL PTM1, 2 mL biotin (0.2 g L-1). The pH was set to 5.0 with 32 % (w/w) HCl.
		Glucose fed-batch medium contained per liter: 464.4 g glucose monohydrate, 12 mL PTM1, 2 mL biotin (0.2 g L-1). The pH was set to 5.0 with 32 % (w/w) HCl.
		Transcriptomics:
		Transcriptomics analyses were performed as described in the main body of this paper using P. pastoris-specific microarrays (8x15k-array, AMAD-ID: G2509F, Agilent). Raw data were normalized using Variance Stabilising Normalisation (VSN) using the R-platform.
		Results & Discussion:
		Table upregulated_methanol: all genes upregulated on methanol/glycerol vs. glucose of this work (MeOH/Gly_Glc chemostat), and the respective regulation in the fed batches when comparing methanol vs. glucose grown cells (MeOH_Glc fed batch) or methanol vs. glycerol grown cells (MeOH_Gly fed batch).
		Out of 250 genes upregulated on methanol/glycerol vs glucose, 208 genes (83.2%) are also upregulated on methanol vs glucose and methanol vs glycerol, clearly showing that these genes are induced by methanol. 23 genes (9.2%) have a different regulation in both the fed batch experiments compared to the chemostat, this can be attributed to the different modes of cultivation. 19 genes (7.6%) are diff…
		Table downregulated_methanol: all genes downregulated on methanol/glycerol vs. glucose of this work (MeOH/Gly_Glc chemostat), and respective regulation in the fed batches when comparing methanol vs. glucose grown cells (MeOH_Glc fed batch) or methanol vs. glycerol grown cells (MeOH_Gly fed batch).
		Out of 156 genes downregulated on methanol/glycerol vs glucose, 63 genes (40.3%) are also downregulated on methanol vs glucose and methanol vs glycerol, clearly showing that these genes are repressed by methanol. 55 genes (35.3%) have a different regulation in both the fed batch experiments compared to the chemostat. In this group, genes related to mating and pheromone response are enriched, whic…
		Conclusions:
		All genes discussed to be upregulated in methanol/glycerol grown P. pastoris compared to glucose-grown cells in this paper show the same regulation also in the methanol vs. glucose and methanol vs. glycerol experiments. Therefore we can conclude that the discussed regulations are specific for methanol, not for glucose or glycerol.
		References:
		1. Rebnegger C, Graf AB, Valli M, Steiger MG, Gasser B, Maurer M, Mattanovich D: In Pichia pastoris, growth rate regulates protein synthesis and secretion, mating and stress response. Biotechnol J 2014, 9(4):511-525.
		2. Mattanovich D, Graf A, Stadlmann J, Dragosits M, Redl A, Maurer M, Kleinheinz M, Sauer M, Altmann F, Gasser B: Genome, secretome and glucose transport highlight unique features of the protein production host Pichia pastoris. Microb Cell Fact 2009, 8:29.
		3. Zhang P, Zhang W, Zhou X, Bai P, Cregg JM, Zhang Y: Catabolite repression of Aox in Pichia pastoris is dependent on hexose transporter PpHxt1 and pexophagy. Appl Environ Microbiol 2010, 76(18):6108-6118.
		4. Prielhofer R, Cartwright SP, Graf AB, Valli M, Bill RM, Mattanovich D, Gasser B: Pichia pastoris regulates its gene-specific response to different carbon sources at the transcriptional, rather than the translational, level. BMC Genomics 2015, 16(1):167.

## Sheet: upregulated_methanol
Probe_ID	Short_Name_Pp	Description	CBS7435_ORF	MeOH/Gly_Glc logFC chemostat	MeOH/Gly_Glc adjPVal chemostat		MeOH_Gly logFC fed batch	MeOH_Gly adjPVal fed batch	MeOH_Glc logFC fed batch	MeOH_Glc adjPVal fed batch
Pipas_chr1-1_0200	AAT1	Mitochondrial aspartate aminotransferase, catalyzes the conversion of oxaloacetate to aspartate in aspartate and asparagine biosynthesis	PP7435_Chr1-0511	1.41481	2.48173e-07		2.7759	1.88296e-07	3.98637	5.85159e-07
Pipas_chr3_0403	ACS2	Acetyl-coA synthetase isoform which, along with Acs1p, is the nuclear source of acetyl-coA for histone acetylation; mutants affect global transcription; required for growth on glucose; expressed under anaerobic conditions	PP7435_Chr3-0810	3.48004	7.24463e-07		3.39806	5.83976e-07	4.25604	0.00274269
Pipas_chr3_0085	ADE2	Phosphoribosylaminoimidazole carboxylase, catalyzes a step in the 'de novo' purine nucleotide biosynthetic pathway; red pigment accumulates in mutant cells deprived of adenine	PP7435_Chr3-1151	0.656548	0.00837368		2.85067	8.44108e-13	3.06387	2.05778e-07
Pipas_chr3_0434	AGC1	Mitochondrial amino acid transporter, acts both as a glutamate uniporter and as an aspartate-glutamate exchanger; involved in nitrogen metabolism and nitrogen compound biosynthesis	PP7435_Chr3-0777	2.23426	2.62448e-08		4.38847	6.39462e-14	5.04824	1.16714e-08
Pipas_chr4_0416	AGX1	Alanine:glyoxylate aminotransferase (AGT), catalyzes the synthesis of glycine from glyoxylate, which is one of three pathways for glycine biosynthesis in yeast; has similarity to mammalian and plant alanine:glyoxylate aminotransferases	PP7435_Chr4-0569	0.899406	0.000191526		2.70938	5.58308e-13	3.77193	1.14402e-06
Pipas_chr1-4_0675	AIM17	Putative protein of unknown function; the authentic, non-tagged protein is detected in highly purified mitochondria in high-throughput studies; null mutant displays reduced frequency of mitochondrial genome loss	PP7435_Chr1-1181	0.887201	0.000912167		3.0416	3.44936e-09	2.90618	1.13042e-05
Pipas_chr2-1_0853	ALD4-1	Mitochondrial aldehyde dehydrogenase, required for growth on ethanol and conversion of acetaldehyde to acetate; phosphorylated; activity is K+ dependent; utilizes NADP+ or NAD+ equally as coenzymes; expression is glucose repressed; ALD4-1 contains mitochondrial targeting signal	PP7435_Chr2-0787	1.08756	0.0314368		1.26304	0.0233277	1.56659	0.227544
Pipas_chr4_0043	ALD4-2	Mitochondrial aldehyde dehydrogenase, required for growth on ethanol and conversion of acetaldehyde to acetate; phosphorylated; activity is K+ dependent; utilizes NADP+ or NAD+ equally as coenzymes; expression is glucose repressed; ALD4-2 does not contain a mitochondrial targeting signal; maybe homolog of cytoplasmic ALD6	PP7435_Chr4-0972	2.70289	0.00016226		1.36982	0.00232179	2.92621	0.0544423
Pipas_c034_0019	ALP1	Arginine transporter; expression is normally very low and it is unclear what conditions would induce significant expression; ALP1 has a paralog, CAN1, that arose from the whole genome duplication	PP7435_Chr1-1571	0.641461	0.000524338		2.09377	2.4388e-06	2.71824	4.53333e-05
Pipas_chr1-1_0142	ANR2	Putative protein of unknown function, predicted to be palmitoylated; green fluorescent protein (GFP)-fusion protein localizes to the cytoplasm	PP7435_Chr1-0453	0.621059	0.00477561		0.763426	1.66168e-05	0.980871	0.0149027
Pipas_chr4_0347	ANT1	Peroxisomal adenine nucleotide transporter; involved in beta-oxidation of medium-chain fatty acid; required for peroxisome proliferation	PP7435_Chr4-0647	1.25665	1.22116e-05		3.99728	1.12093e-14	3.22269	9.85737e-05
Pipas_chr4_0821	AOX1	Alcohol oxidase (Pichia pastoris)	PP7435_Chr4-0130	3.92807	1.47072e-06		7.26751	8.26745e-10	5.83563	0.00116336
Pipas_chr4_0152	AOX2	Alcohol oxidase (Pichia pastoris)	PP7435_Chr4-0863	4.40684	6.01565e-07		7.21823	2.0469e-09	5.74672	0.00286291
Pipas_chr1-1_0159	APD1	Protein of unknown function, required for normal localization of actin patches and for normal tolerance of sodium ions and hydrogen peroxide; localizes to both cytoplasm and nucleus	PP7435_Chr1-0469	0.636755	0.00198392		1.7612	1.76071e-12	1.81349	1.90682e-06
Pipas_chr4_0050	ARO7	Chorismate mutase, catalyzes the conversion of chorismate to prephenate to initiate the tyrosine/phenylalanine-specific branch of aromatic amino acid biosynthesis	PP7435_Chr4-0965	1.96937	2.42476e-08		3.76452	3.53806e-10	4.04371	7.37876e-07
Pipas_chr3_0029	ASST-1	similarity to Arylsulfotransferase (ASST) [Ogataea parapolymorpha DL-1]	PP7435_Chr3-1214	0.744174	0.00978216		3.08084	5.43544e-10	1.06115	0.282298
Pipas_chr2-1_0641	ATG1	Protein serine/threonine kinase; required for vesicle formation in autophagy and the cytoplasm-to-vacuole targeting (Cvt) pathway; structurally required for phagophore assembly site formation; during autophagy forms a complex with Atg13p and Atg17p; essential for cell cycle progression from G2/M to G1 under nitrogen starvation	PP7435_Chr2-0639	0.624365	0.00896233		3.97053	3.02972e-15	2.97929	0.000129312
Pipas_chr3_0931	ATG18	Phosphoinositide binding protein; required for vesicle formation in autophagy and the cytoplasm-to-vacuole targeting (Cvt) pathway; binds both phosphatidylinositol (3,5)-bisphosphate and phosphatidylinositol 3-phosphate; WD-40 repeat protein; relocalizes from vacuole to cytoplasm upon DNA replication stress; has 4 mammalian homologs WIPI1, WIPI2, WIPI3 and WIPI4/WDR45; mutations in human WDR45 ca…	PP7435_Chr3-0239	0.656352	0.000397031		1.58326	3.798e-12	1.66804	0.0120479
Pipas_chr4_0602	ATG37	Integral peroxisomal membrane protein, regulates the assembly of the pexophagic receptor protein complex [Pichia pastoris]	PP7435_Chr4-0369	1.29166	3.48818e-05		2.47785	1.86169e-09	2.51185	0.00632007
Pipas_chr2-1_0874	ATO2	Putative transmembrane protein involved in export of ammonia; ammonia is a starvation signal that promotes cell death in aging colonies; phosphorylated in mitochondria; member of the TC 9.B.33 YaaH family; homolog of Y. lipolytica Gpr1p; ATO2 has a paralog, ADY2, that arose from the whole genome duplication	PP7435_Chr2-0631	0.748251	0.0348763		0.582236	0.279984	2.72873	0.016424
Pipas_chr1-4_0601	CAN1	Plasma membrane arginine permease; requires phosphatidyl ethanolamine (PE) for localization, exclusively associated with lipid rafts; mutation confers canavanine resistance; CAN1 has a paralog, ALP1, that arose from the whole genome duplication	PP7435_Chr1-1410	0.781647	0.000289061		1.49231	8.54139e-09	1.83743	4.80526e-06
Pipas_chr2-2_0288	CAR1-1	Arginase, responsible for arginine degradation, expression responds to both induction by arginine and nitrogen catabolite repression; disruption enhances freeze tolerance	PP7435_Chr2-0303	1.81237	0.000461418		2.87875	6.97424e-10	1.67202	0.000983358
Pipas_chr4_0684	CAR1-2	Arginase, responsible for arginine degradation, expression responds to both induction by arginine and nitrogen catabolite repression; disruption enhances freeze tolerance	PP7435_Chr4-0282	0.930861	0.0265863		2.46096	9.74486e-08	1.56064	0.0534677
Pipas_chr2-2_0127	CCP1-1	Mitochondrial cytochrome-c peroxidase; degrades reactive oxygen species in mitochondria, involved in the response to oxidative stress	PP7435_Chr2-0133	0.966511	0.00431951		1.4609	4.47589e-05	1.5744	0.0192592
Pipas_chr2-2_0202	CRZ1	Transcription factor, activates transcription of stress response genes; nuclear localization is positively regulated by calcineurin-mediated dephosphorylation; rapidly localizes to the nucleus under blue light stress	PP7435_Chr2-0210	0.668221	0.0151899		1.99628	1.86032e-13	1.47054	9.5651e-06
Pipas_chr2-2_0131	CTA1	Catalase A, breaks down hydrogen peroxide in the peroxisomal matrix formed by acyl-CoA oxidase (Pox1p) during fatty acid beta-oxidation	PP7435_Chr2-0137	1.00628	0.0208661		2.3821	3.46822e-07	3.90632	0.00453282
Pipas_chr1-4_0489	CYS3	Cystathionine gamma-lyase, catalyzes one of the two reactions involved in the transsulfuration pathway that yields cysteine from homocysteine with the intermediary formation of cystathionine; protein abundance increases in response to DNA replication stress	PP7435_Chr1-1292	0.932597	0.0173837		0.78709	0.015066	1.32309	0.190811
Pipas_chr3_0841	DAK2	Dihydroxyacetone kinase, required for detoxification of dihydroxyacetone (DHA); involved in stress adaptation	PP7435_Chr3-0343	2.46627	5.6521e-08		4.25812	4.96146e-09	5.02845	9.65035e-05
Pipas_chr2-1_0749	DAL2	Allantoicase, converts allantoate to urea and ureidoglycolate in the second step of allantoin degradation; expression sensitive to nitrogen catabolite repression and induced by allophanate, an intermediate in allantoin degradation	PP7435_Chr2-0526	0.889997	0.000108939		2.85099	1.45845e-10	2.47085	0.000732221
Pipas_chr3_0832	DAS1	Dihydroxyacetone synthase variant 1 (Pichia pastoris)	PP7435_Chr3-0352	6.08374	4.8743e-08		8.58403	9.07104e-10	9.01996	1.93649e-06
Pipas_chr3_0834	DAS2	Dihydroxyacetone synthase variant 2 (Pichia pastoris)	PP7435_Chr3-0350	5.53658	1.06394e-07		8.35786	2.02265e-09	8.82391	6.75462e-06
Pipas_chr4_0966	DBP9	DEAD-box protein required for 27S rRNA processing; exhibits DNA, RNA and DNA/RNA helicase activities; ATPase activity shows preference for DNA over RNA; DNA helicase activity abolished by mutation in RNA-binding domain	PP7435_Chr4-0506	0.860211	0.0452134		0.629645	0.00133318	0.58334	0.226435
Pipas_chr2-1_0055	DUR3-1	Plasma membrane transporter for both urea and polyamines, expression is highly sensitive to nitrogen catabolite repression and induced by allophanate, the last intermediate of the allantoin degradative pathway	PP7435_Chr2-1253	0.648281	0.0125668		4.82949	3.05606e-15	3.56251	6.35498e-08
Pipas_chr4_0439	DUR3-3	Plasma membrane transporter for both urea and polyamines, expression is highly sensitive to nitrogen catabolite repression and induced by allophanate, the last intermediate of the allantoin degradative pathway	PP7435_Chr4-0542	0.966596	1.32964e-05		5.44138	1.3876e-17	4.42121	2.73061e-09
Pipas_chr2-1_0088	DUR8	similarity to urea transport protein DUR8 [Scheffersomyces stipitis CBS 6054]	PP7435_Chr2-1222	1.33953	9.58569e-07		3.26682	1.77185e-10	3.89092	1.42141e-06
Pipas_chr3_0937	EHD3	3-hydroxyisobutyryl-CoA hydrolase, member of a family of enoyl-CoA hydratase/isomerases; non-tagged protein is detected in highly purified mitochondria in high-throughput studies; phosphorylated; mutation affects fluid-phase endocytosis	PP7435_Chr3-0234	1.3803	0.000220487		1.84827	7.70739e-12	2.85219	3.81696e-05
Pipas_chr1-4_0314	ERG20	Farnesyl pyrophosphate synthetase, has both dimethylallyltranstransferase and geranyltranstransferase activities; catalyzes the formation of C15 farnesyl pyrophosphate units for isoprenoid and sterol biosynthesis	PP7435_Chr1-1100	1.35094	6.27736e-05		3.40377	1.2158e-14	4.11683	3.25944e-07
Pipas_chr1-3_0079	ETT1	Nuclear protein that inhibits replication of Brome mosaic virus in S. cerevisiae, which is a model system for studying replication of positive-strand RNA viruses in their natural hosts; deletion increases stop codon readthrough	PP7435_Chr1-0076	0.862707	0.000157389		0.95634	1.24206e-06	1.48575	0.0036606
Pipas_chr1-3_0240	FAD1	Flavin adenine dinucleotide (FAD) synthetase, performs the second step in synthesis of FAD from riboflavin	PP7435_Chr1-0246	2.94626	2.60697e-07		4.67698	9.75504e-12	4.49101	1.07421e-06
Pipas_chr1-1_0319	FBA1-2	Fructose 1,6-bisphosphate aldolase, required for glycolysis and gluconeogenesis; catalyzes conversion of fructose 1,6 bisphosphate to glyceraldehyde-3-P and dihydroxyacetone-P; locates to mitochondrial outer surface upon oxidative stress	PP7435_Chr1-0639	5.91885	1.28041e-08		8.5973	1.38275e-09	8.89136	4.84735e-08
Pipas_chr3_0868	FBP1	Fructose-1,6-bisphosphatase; key regulatory enzyme in the gluconeogenesis pathway, required for glucose metabolism; undergoes either proteasome-mediated or autophagy-mediated degradation depending on growth conditions; glucose starvation results in redistribution to the periplasm; interacts with Vid30p	PP7435_Chr3-0309	2.33015	3.43871e-08		4.19208	6.89559e-14	5.26828	4.07526e-08
Pipas_chr2-1_0110	FBP26	Fructose-2,6-bisphosphatase, required for glucose metabolism; protein abundance increases in response to DNA replication stress	PP7435_Chr2-1198	0.919268	0.00116793		2.91967	5.11418e-15	2.78961	7.76429e-05
Pipas_chr3_0932	FDH1	NAD(+)-dependent formate dehydrogenase, may protect cells from exogenous formate	PP7435_Chr3-0238	4.25395	0.000100793		4.8828	2.72931e-06	5.25003	0.0178989
Pipas_chr3_0867	FGH1	Non-essential intracellular esterase that can function as an S-formylglutathione hydrolase; may be involved in the detoxification of formaldehyde, which can be metabolized to S-formylglutathione; similar to human esterase D	PP7435_Chr3-0312	2.82231	2.09958e-06		4.79675	4.05893e-09	4.61813	0.000565798
Pipas_chr3_1028	FLD	Bifunctional alcohol dehydrogenase and formaldehyde dehydrogenase; formaldehyde dehydrogenase activity is glutathione-dependent; functions in formaldehyde detoxification and formation of long chain and complex alcohols, regulated by Hog1p-Sko1p; protein abundance increases in response to DNA replication stress	PP7435_Chr3-0140	2.35788	0.000160207		4.43643	4.19334e-08	4.91644	0.000174522
Pipas_chr4_0996	FMN1	Riboflavin kinase, produces riboflavin monophosphate (FMN); FMN is a necessary cofactor for many enzymes; predominantly localizes to the microsomal fraction and also found in the mitochondrial inner membrane	PP7435_Chr4-0150	0.75729	0.000644801		2.57326	3.95127e-12	2.71015	1.69432e-07
Pipas_chr2-1_0667	FRA1-2	Protein involved in negative regulation of transcription of iron regulon; forms an iron independent complex with Fra2p, Grx3p, and Grx4p; cytosolic; mutant fails to repress transcription of iron regulon and is defective in spore formation	PP7435_Chr2-0613	0.849511	0.00280989		3.07612	2.31211e-16	3.12339	1.69388e-09
Pipas_chr2-1_0810	FSH3	Putative serine hydrolase; likely target of Cyc8p-Tup1p-Rfx1p transcriptional regulation; sequence is similar to S. cerevisiae Fsh1p and Fsh2p and the human candidate tumor suppressor OVCA2	PP7435_Chr2-1199	1.31712	9.03695e-06		4.07789	2.0223e-16	3.70292	9.68525e-10
Pipas_chr1-3_0059	FUR4	Plasma membrane localized uracil permease; expression is tightly regulated by uracil levels and environmental cues; conformational alterations induced by unfolding or substrate binding result in Rsp5p-mediated ubiquitination and degradation	PP7435_Chr1-0056	0.731802	0.000421912		2.81604	4.40721e-11	1.76092	1.855e-05
Pipas_chr4_0626	GAT1	Transcriptional activator of genes involved in nitrogen catabolite repression; contains a GATA-1-type zinc finger DNA-binding motif; activity and localization regulated by nitrogen limitation and Ure2p	PP7435_Chr4-0343	1.26226	5.33817e-05		2.95664	1.23373e-12	1.23605	4.04467e-05
Pipas_chr1-1_0029	GCG1	Gamma-glutamyl cyclotransferase; cleaves the gamma-glutamyl bond of glutathione to yield 5-oxoproline and a Cys-Gly dipeptide; similar to mammalian pro-apoptotic protein ChaC1; expression of mouse ChaC1 in yeast increases apoptosis; green fluorescent protein (GFP)-fusion protein localizes to the cytoplasm and nucleus; periodically expressed during the metabolic cycle	PP7435_Chr1-0323	1.21943	0.00152217		3.33969	1.80105e-16	3.02346	7.26091e-06
Pipas_chr1-1_0107	GDH3	NADP(+)-dependent glutamate dehydrogenase; synthesizes glutamate from ammonia and alpha-ketoglutarate; rate of alpha-ketoglutarate utilization differs from Gdh1p; expression regulated by nitrogen and carbon sources; GDH3 has a paralog, GDH1, that arose from the whole genome duplication	PP7435_Chr1-0409	0.93615	0.00033882		1.75344	3.40363e-05	0.929798	0.0924436
Pipas_chr4_0842	GLO1	Monomeric glyoxalase I, catalyzes the detoxification of methylglyoxal (a by-product of glycolysis) via condensation with glutathione to produce S-D-lactoylglutathione; expression regulated by methylglyoxal levels and osmotic stress	PP7435_Chr4-0109	1.26162	3.21215e-05		3.27113	1.54612e-14	3.44605	2.60657e-07
Pipas_chr4_0112	GLY1	Threonine aldolase, catalyzes the cleavage of L-allo-threonine and L-threonine to glycine; involved in glycine biosynthesis	PP7435_Chr4-0905	0.863858	0.000127017		3.36092	7.72986e-13	3.75164	2.67368e-07
Pipas_chr4_0840	GRX2	Cytoplasmic glutaredoxin; thioltransferase, glutathione-dependent disulfide oxidoreductase involved in maintaining redox state of target proteins, also exhibits glutathione peroxidase activity, expression induced in response to stress; GRX2 has a paralog, GRX1, that arose from the whole genome duplication	PP7435_Chr4-0111	0.698516	0.00648798		2.59593	2.35109e-11	2.89709	3.38749e-06
Pipas_chr4_0055	HEM14	Protoporphyrinogen oxidase, a mitochondrial enzyme that catalyzes the seventh step in the heme biosynthetic pathway, converting protoporphyrinogen IX to protoporphyrin IX; inhibited by diphenyl ether-type herbicides	PP7435_Chr4-0961	1.60654	0.000116613		1.01303	5.45015e-10	1.3481	0.000307629
Pipas_chr1-4_0315	HST2	Cytoplasmic member of the silencing information regulator 2 (Sir2) family of NAD(+)-dependent protein deacetylases; modulates nucleolar (rDNA) and telomeric silencing; possesses NAD(+)-dependent histone deacetylase activity in vitro; contains a nuclear export signal (NES); function regulated by its nuclear export	PP7435_Chr1-1101	0.920215	0.00106903		3.01236	1.54999e-13	2.40675	2.79915e-06
Pipas_chr4_0390	INP1	similarity to Inheritance of peroxisomes protein 1 Inp1p [Ogataea angusta]	PP7435_Chr4-0597	1.13959	6.49575e-05		2.68928	4.40721e-11	2.57629	2.07796e-06
Pipas_chr3_1072	LRP1	Nuclear exosome-associated nucleic acid binding protein; involved in RNA processing, surveillance, degradation, tethering, and export; rapidly degraded by the proteasome in the absence of Rrp6p; homolog of mammalian nuclear matrix protein C1D involved in regulation of DNA repair and recombination	PP7435_Chr3-0093	1.24528	0.000287812		2.75842	4.59411e-13	2.51715	7.00782e-08
Pipas_chr1-1_0341	LYP1	Lysine permease; one of three amino acid permeases (Alp1p, Can1p, Lyp1p) responsible for uptake of cationic amino acids	PP7435_Chr1-0661	0.975431	0.000988701		1.9325	0.000406452	1.27347	0.104962
Pipas_chr1-4_0153	LYS2	Alpha aminoadipate reductase, catalyzes the reduction of alpha-aminoadipate to alpha-aminoadipate 6-semialdehyde, which is the fifth step in biosynthesis of lysine; activation requires posttranslational phosphopantetheinylation by Lys5p	PP7435_Chr1-0922	0.78797	0.00020505		2.31191	7.22951e-10	2.81357	9.81976e-07
Pipas_chr1-4_0421	LYS20	Homocitrate synthase isozyme; catalyzes the condensation of acetyl-CoA and alpha-ketoglutarate to form homocitrate, which is the first step in the lysine biosynthesis pathway; LYS20 has a paralog, LYS21, that arose from the whole genome duplication	PP7435_Chr1-1212	0.665278	0.00322046		2.45152	1.73514e-07	3.37198	2.10119e-05
Pipas_chr1-1_0313	LYS21	Homocitrate synthase isozyme; catalyzes the condensation of acetyl-CoA and alpha-ketoglutarate to form homocitrate, which is the first step in the lysine biosynthesis pathway; LYS21 has a paralog, LYS20, that arose from the whole genome duplication	PP7435_Chr1-0634	1.29521	2.49833e-06		0.614559	7.57726e-06	0.611709	0.000807475
Pipas_chr3_1223	MAS2	Larger subunit of the mitochondrial processing protease (MPP), essential processing enzyme that cleaves the N-terminal targeting sequences from mitochondrially imported proteins	PP7435_Chr3-0365	0.892581	0.00403747		2.02687	8.36697e-11	2.31069	7.4117e-07
Pipas_chr1-4_0257	MCH1	Protein with similarity to mammalian monocarboxylate permeases, which are involved in transport of monocarboxylic acids across the plasma membrane; mutant is not deficient in monocarboxylate transport	PP7435_Chr1-1036	0.592807	0.00345479		2.35908	1.33222e-11	2.85812	3.15195e-06
Pipas_chr4_0815	MDH3	Peroxisomal malate dehydrogenase, catalyzes interconversion of malate and oxaloacetate; involved in the glyoxylate cycle	PP7435_Chr4-0136	1.59188	0.00092525		1.50165	0.00369454	2.79147	0.0305499
Pipas_chr2-2_0391	MEP1	Ammonium permease; belongs to a ubiquitous family of cytoplasmic membrane proteins that transport only ammonium (NH4+); expression is under the nitrogen catabolite repression regulation; MEP1 has a paralog, MEP3, that arose from the whole genome duplication	PP7435_Chr2-0410	1.57251	0.000178669		1.51837	1.73826e-07	0.590132	0.144476
Pipas_chr1-4_0394	MEP2	Ammonium permease involved in regulation of pseudohyphal growth; belongs to a ubiquitous family of cytoplasmic membrane proteins that transport only ammonium (NH4+); expression is under the nitrogen catabolite repression regulation	PP7435_Chr1-1182	1.47962	3.41871e-05		3.30303	7.74102e-11	2.03635	0.000106189
Pipas_chr4_0962	MKS1	Pleiotropic negative transcriptional regulator involved in Ras-CAMP and lysine biosynthetic pathways and nitrogen regulation; involved in retrograde (RTG) mitochondria-to-nucleus signaling	PP7435_Chr4-0541	0.910137	0.00684345		3.10481	7.76853e-11	3.62773	1.05391e-08
Pipas_chr3_0836	MPP1	Fungal Zn2/Cys6 DNA-binding domain; homolog to Hansenula polymorpha transcription factor involved in peroxisome biogenesis/degradation	PP7435_Chr3-0349	1.23697	0.000457446		3.03694	1.94163e-08	4.20738	0.0239342
Pipas_chr4_0270	MSP1	Mitochondrial protein involved in sorting of proteins in the mitochondria; putative membrane-spanning ATPase	PP7435_Chr4-0732	0.866064	0.00130484		3.05767	8.93452e-16	3.07232	1.31807e-08
Pipas_chr1-4_0478	NAS6	Proteasome-interacting protein involved in the assembly of the base subcomplex of the 19S proteasomal regulatory particle (RP); ortholog of human oncoprotein gankyrin, which interacts with the Rb tumor suppressor and CDK4/6	PP7435_Chr1-1280	0.841119	0.000314746		0.869702	2.81732e-05	1.3189	0.0046871
Pipas_chr1-4_0181	NMA1	Nicotinic acid mononucleotide adenylyltransferase; catalyzes the transfer of the adenylyl moiety of ATP to nicotinamide mononucleotide to form NAD; involved in pathways of NAD biosynthesis, including the de novo, NAD(+) salvage, and nicotinamide riboside salvage pathways; NMA1 has a paralog, NMA2, that arose from the whole genome duplication	PP7435_Chr1-0956	1.23662	0.000687664		2.68152	9.55903e-13	2.88642	4.59033e-08
Pipas_chr3_0040	ODC1	Mitochondrial inner membrane transporter; exports 2-oxoadipate and 2-oxoglutarate from the mitochondrial matrix to the cytosol for lysine and glutamate biosynthesis and lysine catabolism; suppresses, in multicopy, an fmc1 null mutation; ODC1 has a paralog, ODC2, that arose from the whole genome duplication	PP7435_Chr3-1205	1.11258	0.0215434		1.92278	3.38794e-06	2.61133	4.28895e-05
Pipas_chr3_0225	OSM1	Fumarate reductase, catalyzes the reduction of fumarate to succinate; required for the reoxidation of intracellular NADH under anaerobic conditions; mutations cause osmotic sensitivity; OSM1 has a paralog, FRD1, that arose from the whole genome duplication	PP7435_Chr3-1001	1.31765	0.00011196		3.68859	5.10178e-12	2.73102	3.30358e-05
Pipas_c034_0013	PAS_c034_0013	similarity to Cu/Zn superoxide dismutase SOD2 [Scheffersomyces stipitis CBS 6054], no mitochondrial targeting sequences (Sc SOD2 is mitochondrial)	PP7435_Chr1-1578	2.08126	0.0214559		0.961681	0.000126856	2.57164	6.3403e-08
Pipas_chr1-1_0037	PAS_chr1-1_0037	similarity to FAD dependent oxidoreductase superfamily protein, contains PTS1 signal	PP7435_Chr1-0336	4.28906	3.54423e-09		7.2703	1.59055e-10	7.09125	8.81921e-06
Pipas_chr1-1_0209	PAS_chr1-1_0209	hypothetical protein	PP7435_Chr1-0522	0.723403	0.00621274		1.31988	0.0015199	1.06336	0.174568
Pipas_chr1-1_0343	PAS_chr1-1_0343	Unknown (Dubious ORF: not annotated in NCBI_but EXPRESSED)	no hits	3.60742	2.67312e-07		5.62698	3.05606e-15	6.1586	1.79542e-09
Pipas_chr1-1_0378	PAS_chr1-1_0378	conserved domain: GPR1/FUN34/yaaH family (like the acetate transporter ADY2)	PP7435_Chr1-0698	2.13872	1.39277e-05		5.61443	5.86096e-15	3.27603	4.6461e-09
Pipas_chr1-1_0403	PAS_chr1-1_0403	conserved domain Vezatin (Mysoin-binding motif of peroxisomes; peroxisome transmembrane receptor), present in proteins involved in peroxisomes inheritance	PP7435_Chr1-0723	0.817296	0.000640382		2.6087	2.35689e-12	3.07904	1.66568e-05
Pipas_chr1-1_0417	PAS_chr1-1_0417	conserved domain: GPR1/FUN34/yaaH family (like the acetate transporter ADY2)	PP7435_Chr1-0736	2.85254	8.50277e-09		4.17498	5.52976e-11	3.65389	3.26928e-05
Pipas_chr1-1_0492	PAS_chr1-1_0492	hypothetical protein; conserved domain Prefoldin, also called GimC (complex in Archaea and Eukaryota, that works with group II chaperonin)	PP7435_Chr1-0603	1.1585	2.3367e-06		6.34908	6.08561e-18	5.36056	4.84735e-08
Pipas_chr1-3_0051	PAS_chr1-3_0051	conserved domain: GAL4-like Zn2Cys6 binuclear cluster DNA-binding domain	PP7435_Chr1-0045	1.17049	0.000569459		1.73265	1.58603e-10	1.38247	4.84182e-07
Pipas_chr1-4_0298	PAS_chr1-4_0298	similarity to protein serine/threonine phosphatase 2C [Candida tenuis ATCC 10573]	PP7435_Chr1-1083	1.22828	0.000197071		3.13427	5.93229e-14	3.1454	2.06263e-07
Pipas_chr1-4_0301	PAS_chr1-4_0301	hypothetical protein	PP7435_Chr1-1086	0.704543	0.00124503		1.15134	9.43482e-09	1.29727	2.55337e-06
Pipas_chr1-4_0449	PAS_chr1-4_0449	hypothetical protein	PP7435_Chr1-1244	1.7966	1.80604e-07		5.02461	7.52368e-17	4.47258	2.6346e-06
Pipas_chr1-4_0459	PAS_chr1-4_0459	similarity to Malate synthase, glyoxysomal (MASY) [Scheffersomyces stipitis CBS 6054]	PP7435_Chr1-1255	2.0312	4.14756e-06		4.60086	2.85698e-14	4.85898	7.32756e-05
Pipas_chr1-4_0699	PAS_chr1-4_0699	conserved domain: (similarity to some bacterial alpha/beta hydrolase)	PP7435_Chr1-1067	2.79881	9.75795e-06		4.63371	8.37925e-12	4.44375	0.000223949
Pipas_chr2-1_0701	PAS_chr2-1_0701	conserved domains: Thioesterase superfamily (deacylate long-chain fatty acids by hydrolyzing acyl-CoA thioesters to free fatty acids and CoA-SH)	PP7435_Chr2-0578	1.04825	0.00402467		0.915507	0.00394141	1.55872	0.160005
Pipas_chr2-1_0748	PAS_chr2-1_0748	Thioredoxin-like superfamily; close to putative glutathione S-transferase [Rhizoctonia solani 123E]	PP7435_Chr2-0527	3.94948	3.72426e-07		5.05953	4.24078e-11	5.32758	6.81322e-05
Pipas_chr2-2_0236	PAS_chr2-2_0236	Protein of unknown function (DUF3237)	PP7435_Chr2-0248	1.67769	2.21416e-06		3.75101	1.3884e-12	2.51593	0.000647246
Pipas_chr3_0008	PAS_chr3_0008	Ion channel regulatory protein UNC-93; MFS general substrate transporter; conserved in yeasts and fungi, not present in S. cerevisiae	PP7435_Chr3-1233	0.998483	5.41686e-05		2.4335	1.78706e-10	3.00089	1.29292e-08
Pipas_chr3_0050	PAS_chr3_0050	hypothetical protein	PP7435_Chr3-1192	0.697395	0.00166336		1.54541	5.3252e-08	1.11431	0.120309
Pipas_chr3_0098	PAS_chr3_0098	hypothetical protein	PP7435_Chr3-1140	1.33902	0.019933		2.12334	8.60796e-13	2.17706	3.76632e-08
Pipas_chr3_0133	PAS_chr3_0133	GTPase involved in G-protein signaling in the adenylate cyclase activating pathway, plays a role in cell proliferation; localized to the plasma membrane; homolog of mammalian RAS proto-oncogenes	PP7435_Chr3-1104	1.45254	0.00918817		3.17327	1.03744e-13	2.64169	0.000192488
Pipas_chr3_0231	PAS_chr3_0231	Glycosyl transferase family 8;Nucleotide-diphospho-sugar transferases	PP7435_Chr3-0992	1.03948	5.27001e-06		2.66068	9.83704e-15	3.27777	5.70954e-08
Pipas_chr3_0374	PAS_chr3_0374	conserved domain: Zinc finger, C3HC4 type (RING finger)	PP7435_Chr3-0842	4.40074	2.44571e-11		7.22281	4.20042e-14	7.58713	6.30115e-06
Pipas_chr3_0408	PAS_chr3_0408	homolog of alternative oxidase, mitochondrial precursor (SHAM-sensitive terminal oxidase) (STO1) [Scheffersomyces stipitis CBS 6054]	PP7435_Chr3-0805	2.53181	3.28813e-06		5.53188	2.48081e-15	5.45992	4.80976e-09
Pipas_chr3_0439	PAS_chr3_0439	Hypothetical protein (Dubious ORF: not annotated in NCBI_but EXPRESSED)	no hits	2.17187	1.87506e-06		6.49339	6.08561e-18	6.20089	9.69096e-08
Pipas_chr3_0833	PAS_chr3_0833	conserved domain: BAR_Rvs161 (BAR domains are dimerization, lipid binding and curvature sensing modules); similarity to RVS161, could be RVS161-2	PP7435_Chr3-0351	0.758853	0.0262923		2.53022	5.76371e-13	1.65422	0.00105073
Pipas_chr3_0869	PAS_chr3_0869	hypothetical protein (dubious ORF)	PP7435_Chr3-0308	1.08837	0.0035752		1.21724	2.3609e-11	1.40009	1.1224e-05
Pipas_chr3_1020	PAS_chr3_1020	conserved domain with pfam: Leucine Rich Repeat;L domain-like	PP7435_Chr3-0149	3.55282	3.49253e-08		5.74296	1.07936e-13	6.27435	2.10559e-06
Pipas_chr3_1071	PAS_chr3_1071	similarity to Elongation factor 1-gamma 1 [Ogataea parapolymorpha DL-1], high similariyt to PAS_chr1-4_0226 (also Ogataea parapolymorpha has a second similar sequence)	PP7435_Chr3-0094	4.57512	2.44571e-11		8.06142	1.2042e-10	8.84992	8.51594e-09
Pipas_chr3_1144	PAS_chr3_1144	(not correctly annotated sequence)	PP7435_Chr3-1231	0.676029	0.0495897		1.21873	2.13612e-10	0.785279	0.00125053
Pipas_chr4_0056	PAS_chr4_0056	Hypothetical protein_not annotated in NCBI	no hits	4.52754	1.10496e-10		1.04307	2.04446e-10	0.910663	0.000339937
Pipas_chr4_0064	PAS_chr4_0064	hypothetical protein (dubious ORF)	PP7435_Chr4-0953	1.31712	4.55464e-05		3.52675	9.79535e-13	2.63635	2.12515e-06
Pipas_chr4_0192	PAS_chr4_0192	Flavin-containing monooxygenase	PP7435_Chr4-0818	1.38447	0.000819979		0.700389	0.000156467	0.58252	0.127689
Pipas_chr4_0572	PAS_chr4_0572	similarity to L-galactonate dehydratase [Trichoderma reesei RUT C-30]	PP7435_Chr4-0399	1.01004	0.00285553		0.882094	8.0764e-05	1.30038	0.0414524
Pipas_chr4_0754	PAS_chr4_0754	NADP-mannitol dehydrogenase catalyzes the conversion of fructose to mannitol (member of SDR family: Short-Chain Dehydrogenase/Reductase with different substrates specificity). Similarity to sorbose reductase (SOU1) but Pichia does not utilize sorbose according to Kurtzman; no targeting signal predicted	PP7435_Chr4-0207	0.664875	0.00623893		1.83837	7.94814e-11	1.80927	1.00886e-06
Pipas_chr4_0793	PAS_chr4_0793	member of 4'-phosphopantetheinyl transferase superfamily; similarity to L-aminoadipate-semialdehyde dehydrogenase-phosphopantetheinyl transferase [Ogataea parapolymorpha DL-1]	PP7435_Chr4-0158	0.706553	0.0328075		0.9548	1.1831e-07	1.88299	0.000232113
Pipas_chr4_0809	PAS_chr4_0809	hypothetical protein	PP7435_Chr4-0141	1.34973	1.622e-05		3.65997	3.5772e-14	3.48866	2.55994e-05
Pipas_chr4_0822	PAS_chr4_0822	Hypothetical protein_not annotated in NCBI_but EXPRESSED	no hits	3.57671	6.95079e-09		1.19744	3.19721e-07	0.855586	0.0398664
Pipas_chr4_0978	PAS_chr4_0978	similarity to flavonol reductase/cinnamoyl-CoA reductase [Aspergillus oryzae 3.042]	PP7435_Chr4-0400	1.38144	0.000745736		1.95588	1.23341e-05	2.13403	0.00784117
Pipas_chr4_0714	PCP1	Mitochondrial serine protease required for the processing of various mitochondrial proteins and maintenance of mitochondrial DNA and morphology; belongs to the rhomboid-GlpG superfamily of intramembrane peptidases	PP7435_Chr4-0249	0.602341	0.0202186		0.689578	0.00223966	0.940844	0.0113118
Pipas_chr2-1_0189	PET18-1	Protein of unknown function, has weak similarity to proteins involved in thiamin metabolism; expression is induced in the absence of thiamin	PP7435_Chr2-1117	1.3818	1.22723e-05		4.39718	2.0223e-16	4.13611	2.78064e-08
Pipas_chr3_1045	PEX1	AAA-peroxin that heterodimerizes with AAA-peroxin Pex6p and participates in the recycling of peroxisomal signal receptor Pex5p from the peroxisomal membrane to the cystosol; induced by oleic acid and upregulated during anaerobiosis	PP7435_Chr3-0122	0.855777	5.72658e-05		2.32008	1.11878e-10	2.69185	0.00949024
Pipas_chr1-4_0702	PEX10	Peroxisomal membrane E3 ubiquitin ligase, required for for Ubc4p-dependent Pex5p ubiquitination and peroxisomal matrix protein import; contains zinc-binding RING domain; mutations in human homolog cause various peroxisomal disorders	PP7435_Chr1-1379	1.35012	3.03627e-05		2.7149	1.46233e-09	4.24035	0.00108809
Pipas_chr2-1_0504	PEX11	Peroxisomal membrane protein required for medium-chain fatty acid oxidation and peroxisome proliferation, possibly by inducing membrane curvature; localization regulated by phosphorylation; transcription regulated by Adr1p and Pip2p-Oaf1p	PP7435_Chr2-0790	2.43082	2.49064e-06		3.48378	6.51772e-12	3.92657	0.00327653
Pipas_chr1-4_0531	PEX11C	ortholog of Peroxisomal biogenesis factor 11 (PEX11) [Hansenula polymorpha]	PP7435_Chr1-1331	1.57831	7.33186e-05		4.54502	1.13578e-15	5.21526	4.07678e-06
Pipas_chr4_0759	PEX12	C3HC4-type RING-finger peroxin and E3 ubiquitin ligase, required for peroxisome biogenesis and peroxisomal matrix protein import; forms translocation subcomplex with Pex2p and Pex10p; mutations in human homolog cause peroxisomal disorder	PP7435_Chr4-0200	0.923487	0.000320429		3.33514	1.80259e-11	3.89023	0.000401342
Pipas_chr2-2_0207	PEX13	Integral peroxisomal membrane protein required for translocation of peroxisomal matrix proteins, interacts with the PTS1 signal recognition factor Pex5p and the PTS2 signal recognition factor Pex7p, forms a complex with Pex14p and Pex17p	PP7435_Chr2-0217	1.25172	0.000139087		3.02084	3.60991e-11	3.90347	0.00376631
Pipas_chr4_0794	PEX14	Peroxisomal membrane peroxin that is a central component of the peroxisomal protein import machinery; interacts with both PTS1 (Pex5p) and PTS2 (Pex7p), peroxisomal matrix protein signal recognition factors and membrane receptor Pex13p	PP7435_Chr4-0157	1.26497	0.000180013		3.02395	4.76834e-09	3.42533	0.00114825
Pipas_chr4_0622	PEX17	Peroxisomal membrane peroxin and subunit of the docking complex that facilitates the import of peroxisomal matrix proteins; required for peroxisome biogenesis	PP7435_Chr4-0347	1.22373	0.00237713		2.89342	1.27254e-11	3.52052	0.00109986
Pipas_chr2-1_0715	PEX19	Chaperone and import receptor for newly-synthesized class I PMPs; binds peroxisomal membrane proteins (PMPs) in the cytoplasm and delivers them to the peroxisome for subsequent insertion into the peroxisomal membrane; interacts with Myo2p and contributes to peroxisome partitioning	PP7435_Chr2-0563	0.750703	0.00502772		1.18491	3.24885e-09	1.77754	0.00121968
Pipas_chr3_0043	PEX2	RING-finger peroxin and E3 ubiquitin ligase, peroxisomal membrane protein with a C-terminal zinc-binding RING domain, forms translocation subcomplex with Pex10p and Pex12p which functions in peroxisomal matrix protein import	PP7435_Chr3-1201	1.14983	0.00110765		2.96572	3.68964e-12	3.78452	0.000691681
Pipas_chr4_0495	PEX26	ortholog of Peroxisomal membrane protein PEX26 [Hansenulapolymorpha]	PP7435_Chr4-0482	0.973965	0.000155289		2.64841	6.37631e-13	3.07271	0.00391082
Pipas_chr3_1073	PEX3	Peroxisomal membrane protein (PMP) required for proper localization and stability of PMPs; anchors peroxisome retention factor Inp1p at the peroxisomal membrane; interacts with Pex19p	PP7435_Chr3-0092	0.913687	0.0028632		1.88455	1.93095e-11	2.69279	3.97465e-06
Pipas_chr4_0496	PEX4	Peroxisomal ubiquitin conjugating enzyme required for peroxisomal matrix protein import and peroxisome biogenesis	PP7435_Chr4-0481	0.878986	0.000344283		1.55518	6.7242e-10	1.78429	0.0830954
Pipas_chr2-2_0186	PEX5	Peroxisomal membrane signal receptor for the C-terminal tripeptide signal sequence (PTS1) of peroxisomal matrix proteins, required for peroxisomal matrix protein import; also proposed to have PTS1-receptor independent functions	PP7435_Chr2-0195	2.54036	2.1382e-08		3.16007	1.28963e-10	4.81789	0.000123671
Pipas_chr1-4_0133	PEX6	AAA-peroxin that heterodimerizes with AAA-peroxin Pex1p and participates in the recycling of peroxisomal signal receptor Pex5p from the peroxisomal membrane to the cystosol	PP7435_Chr1-0900	1.49924	3.60624e-05		3.8025	9.75504e-12	4.24367	0.000133205
Pipas_chr1-4_0349	PEX8	Intraperoxisomal organizer of the peroxisomal import machinery; organizes the formation of the importomer complex, bridging the docking complex with the RING finger complex; tightly associated with the lumenal face of the peroxisomal membrane; essential for peroxisome biogenesis; binds PTS1-signal receptor Pex5p, and PTS2-signal receptor Pex7p	PP7435_Chr1-1134	1.02672	0.000314354		2.8012	7.07709e-12	3.66954	0.00205841
Pipas_chr2-1_0771	PGM3	Phosphoribomutase; catalyzes interconversion of ribose-1-phosphate and ribose-5-phosphate; has some phosphoglucomutase activity but primary activity in vivo is phosphoribomutase; contributes to ribose recycling in the pentose phosphate pathway; transcription induced in response to stress; green fluorescent protein (GFP)-fusion protein localizes to the cytoplasm and nucleus; non-essential	PP7435_Chr2-0500	0.700353	0.00229629		2.77938	1.68822e-14	2.47235	1.76933e-08
Pipas_chr4_0570	PHO86	Endoplasmic reticulum (ER) resident protein; required for ER exit of the high-affinity phosphate transporter Pho84p, specifically required for packaging of Pho84p into COPII vesicles; protein abundance increases in response to DNA replication stress	PP7435_Chr4-0402	0.778834	0.000431657		0.782628	9.31333e-06	1.24402	0.000172005
Pipas_chr1-1_0174	PIM1-2	ATP-dependent Lon protease, contains PTS1 peroxisomal targeting signal	PP7435_Chr1-0484	1.08177	0.00646422		3.91237	6.1292e-13	3.44206	0.000498038
PIPA05557	PIPA05557	Unknown	PP7435_Chr3-0880	1.34981	5.35331e-05		3.8472	8.69694e-14	2.87862	4.03243e-05
Pipas_chr1-1_0297	PKP1	Mitochondrial protein kinase involved in negative regulation of pyruvate dehydrogenase complex activity by phosphorylating the ser-133 residue of the Pda1p subunit; acts in concert with kinase Pkp2p and phosphatases Ptc5p and Ptc6p	PP7435_Chr1-0616	0.790631	0.00451286		2.56737	2.95155e-13	2.37762	0.000113228
Pipas_chr1-4_0547	PMP20	peroxiredoxin; peroxisomal membrane protein 20; member of PRX5 family [Candida boidinii, Komagatella pastoris]	PP7435_Chr1-1351	4.53567	4.21692e-07		7.73313	1.1944e-08	6.89637	4.69798e-05
Pipas_chr3_0099	PMP47	peroxisome membrane protein 47 [Candida boidinii]; conatins the domain Mitochondrial carrier protein	PP7435_Chr3-1139	3.78279	3.25327e-09		6.23215	1.04013e-11	5.82329	5.2273e-07
Pipas_chr2-2_0187	PRP28	RNA helicase in the DEAD-box family, involved in RNA isomerization at the 5' splice site	PP7435_Chr2-0196	0.743862	0.000233486		1.98947	2.4157e-15	2.22322	1.19866e-06
Pipas_chr2-1_0659	PUT4-2	Proline permease, required for high-affinity transport of proline; also transports the toxic proline analog azetidine-2-carboxylate (AzC); PUT4 transcription is repressed in ammonia-grown cells	PP7435_Chr2-0622	1.73987	8.24991e-06		0.791885	0.102182	2.14722	0.0196797
Pipas_chr2-1_0702	RAD14	Protein that recognizes and binds damaged DNA during nucleotide excision repair; subunit of Nucleotide Excision Repair Factor 1 (NEF1); contains zinc finger motif; homolog of human XPA protein	PP7435_Chr2-0577	1.16239	0.0391332		2.16455	8.3441e-12	1.60657	0.00981863
Pipas_chr3_0587	RAD17	Checkpoint protein, involved in the activation of the DNA damage and meiotic pachytene checkpoints; with Mec3p and Ddc1p, forms a clamp that is loaded onto partial duplex DNA; homolog of human and S. pombe Rad1 and U. maydis Rec1 proteins	PP7435_Chr3-0619	0.748155	0.00137945		1.76565	7.30291e-09	2.55843	7.62717e-06
Pipas_chr1-1_0407	RGI2	Protein of unknown function; involved in energy metabolism under respiratory conditions; expression induced under carbon limitation and repressed under high glucose; RGI2 has a paralog, RGI1, that arose from the whole genome duplication	PP7435_Chr1-0726	1.45925	0.000293843		2.60548	1.38275e-09	1.01572	0.343953
Pipas_chr2-1_0736	RIB1	GTP cyclohydrolase II; catalyzes the first step of the riboflavin biosynthesis pathway	PP7435_Chr2-0540	1.31363	0.000848019		2.6515	1.059e-14	2.83919	1.19866e-06
Pipas_chr3_0167	RIB3	3,4-dihydroxy-2-butanone-4-phosphate synthase (DHBP synthase), required for riboflavin biosynthesis from ribulose-5-phosphate, also has an unrelated function in mitochondrial respiration	PP7435_Chr3-1066	1.6957	8.31886e-07		2.56941	1.08563e-11	3.99929	3.77294e-08
Pipas_chr3_1037	RIB4	Lumazine synthase (6,7-dimethyl-8-ribityllumazine synthase, also known as DMRL synthase); catalyzes synthesis of immediate precursor to riboflavin	PP7435_Chr3-0130	0.632312	0.016208		1.43764	8.67282e-10	1.65647	0.00022194
Pipas_chr4_0081	RIB5	Riboflavin synthase; catalyzes the last step of the riboflavin biosynthesis pathway	PP7435_Chr4-0936	1.48239	0.000114764		2.99812	1.05912e-13	2.60235	1.52487e-07
Pipas_chr4_0213	RKI1-1	Ribose-5-phosphate ketol-isomerase, catalyzes the interconversion of ribose 5-phosphate and ribulose 5-phosphate in the pentose phosphate pathway; participates in pyridoxine biosynthesis	PP7435_Chr4-0797	1.96375	6.31789e-06		3.15008	7.67784e-14	3.718	1.12307e-08
Pipas_chr4_0212	RKI1-2	Ribose-5-phosphate ketol-isomerase, catalyzes the interconversion of ribose 5-phosphate and ribulose 5-phosphate in the pentose phosphate pathway; participates in pyridoxine biosynthesis	PP7435_Chr4-0797	2.03963	2.32858e-06		4.28291	9.14733e-11	4.79887	1.76799e-08
Pipas_chr3_0554	ROP	methanol- and biotin-starvation-inducible zinc finger protein, repressor of phosphoenolpyruvate carboxykinase (PEPCK)	PP7435_Chr3-0650	1.50133	8.99074e-06		3.53555	1.86032e-13	3.35768	4.20684e-08
Pipas_chr3_0441	RPE1-2	D-ribulose-5-phosphate 3-epimerase, catalyzes a reaction in the non-oxidative part of the pentose-phosphate pathway; mutants are sensitive to oxidative stress; predicted peroxisomal	PP7435_Chr3-0772	1.54759	1.05604e-05		3.66197	1.00437e-11	3.54431	1.41208e-05
Pipas_chr4_0579	SGA1	Intracellular sporulation-specific glucoamylase involved in glycogen degradation; induced during starvation of a/a diploids late in sporulation, but dispensable for sporulation	PP7435_Chr4-0392	1.22019	7.31864e-05		1.3468	8.26023e-05	3.68433	6.45348e-06
Pipas_chr2-2_0177	SHB17	Sedoheptulose bisphosphatase involved in riboneogenesis; dephosphorylates sedoheptulose 1,7-bisphosphate, which is converted via the nonoxidative pentose phosphate pathway to ribose-5-phosphate; facilitates the conversion of glycolytic intermediates to pentose phosphate units; also has fructose 1,6-bisphosphatase activity but this is probably not biologically relevant, since deletion does not aff…	PP7435_Chr2-0185	3.27976	2.80622e-06		5.22134	1.83643e-09	5.50832	4.4308e-06
Pipas_chr1-4_0392	SNO1	Protein of unconfirmed function, involved in pyridoxine metabolism; expression is induced during stationary phase; forms a putative glutamine amidotransferase complex with Snz1p, with Sno1p serving as the glutaminase	PP7435_Chr1-1178	1.0192	0.00727531		2.37461	1.40546e-07	4.21606	2.31474e-10
Pipas_chr1-4_0393	SNZ3	Member of a stationary phase-induced gene family; transcription of SNZ2 is induced prior to diauxic shift, and also in the absence of thiamin in a Thi2p-dependent manner; forms a coregulated gene pair with SNO3	PP7435_Chr1-1179	1.42515	0.00450074		2.7812	2.51774e-05	6.00944	6.63626e-07
Pipas_chr3_0612	SRP1	Karyopherin alpha homolog, forms a dimer with karyopherin beta Kap95p to mediate import of nuclear proteins, binds the nuclear localization signal of the substrate during import; may also play a role in regulation of protein degradation	PP7435_Chr3-0592	0.582668	0.00431305		1.46161	7.72986e-13	1.11465	1.47222e-06
Pipas_chr3_1089	SSP2	Sporulation specific protein that localizes to the spore wall; required for sporulation at a point after meiosis II and during spore wall formation; SSP2 expression is induced midway in meiosis	PP7435_Chr3-0069	0.759574	0.0182809		1.2989	4.71509e-08	2.41938	0.0208668
Pipas_chr2-2_0276	SSU1	Plasma membrane sulfite pump involved in sulfite metabolism and required for efficient sulfite efflux; major facilitator superfamily protein	PP7435_Chr2-0288	1.86155	2.27869e-06		2.82716	2.80656e-11	3.24993	0.00149671
Pipas_chr4_0571	STL1-2	Glycerol proton symporter of the plasma membrane, subject to glucose-induced inactivation, strongly but transiently induced when cells are subjected to osmotic shock	PP7435_Chr4-0401	1.20533	0.000822113		0.968104	0.000632767	1.5546	0.0179174
Pipas_chr2-1_0358	STR3	Peroxisomal cystathionine beta-lyase, converts cystathionine into homocysteine; may be redox regulated by Gto1p	PP7435_Chr2-0942	0.789362	0.000145657		1.73275	4.70409e-11	2.20055	3.5051e-06
Pipas_chr1-4_0516	SUT2	Putative transcription factor; multicopy suppressor of mutations that cause low activity of the cAMP/protein kinase A pathway; SUT2 has a paralog, SUT1, that arose from the whole genome duplication	PP7435_Chr1-1316	1.98811	1.75963e-06		4.69867	5.40806e-10	5.44492	0.00210912
Pipas_chr1-4_0630	TAE1	AdoMet-dependent proline methyltransferase; catalyzes the dimethylation of ribosomal proteins Rpl12 and Rps25 at N-terminal proline residues; has a role in protein synthesis; fusion protein localizes to the cytoplasm	PP7435_Chr1-1441	0.665022	0.0335994		2.34854	6.5567e-12	2.0641	1.13924e-05
Pipas_chr2-2_0338	TAL1-2	Transaldolase, enzyme in the non-oxidative pentose phosphate pathway; converts sedoheptulose 7-phosphate and glyceraldehyde 3-phosphate to erythrose 4-phosphate and fructose 6-phosphate; TAL1 has a paralog, NQM1, that arose from the whole genome duplication	PP7435_Chr2-0358	3.1478	1.01648e-07		5.66475	3.42951e-10	5.30187	1.47033e-05
Pipas_chr1-4_0479	TAT2	High affinity tryptophan and tyrosine permease, overexpression confers FK506 and FTY720 resistance	PP7435_Chr1-1281	4.3176	1.8156e-07		1.45794	0.00101267	2.15724	0.0104522
Pipas_chr4_0204	TFB3	Subunit of TFIIH and nucleotide excision repair factor 3 complexes, involved in transcription initiation, required for nucleotide excision repair; ring finger protein similar to mammalian CAK and TFIIH subunit	PP7435_Chr4-0804	0.985035	0.00010204		2.56953	1.62441e-14	2.35556	0.000169881
Pipas_chr4_0065	THI13	Protein involved in synthesis of the thiamine precursor hydroxymethylpyrimidine (HMP); member of a subtelomeric gene family including THI5, THI11, THI12, and THI13	PP7435_Chr4-0952	2.24415	0.00547897		3.83819	2.83866e-08	2.72468	0.000574055
Pipas_chr3_0842	THI20	Trifunctional enzyme of thiamine biosynthesis, degradation and salvage; has hydroxymethylpyrimidine (HMP) kinase, HMP-phosphate (HMP-P) kinase and thiaminase activities; member of a gene family with THI21 and THI22; HMP and HMP-P kinase activity redundant with Thi21p	PP7435_Chr3-0342	1.5824	2.59311e-07		3.47635	2.25411e-11	4.12144	3.43932e-07
Pipas_chr1-4_0141	THI21	Hydroxymethylpyrimidine (HMP) and HMP-phosphate kinase; involved in thiamine biosynthesis; member of a gene family with THI20 and THI22; functionally redundant with Thi20p	PP7435_Chr1-0908	1.34109	5.64902e-07		3.71569	3.3424e-16	3.66734	5.88165e-10
Pipas_chr3_0648	THI4	Thiazole synthase, abundant protein involved in the formation of the thiazole moiety of thiamine during thiamine biosynthesis; acts more as a co-substrate rather than an enzyme by providing the sulphur source for thiazole formation; undergoes a single turnover only; required for mitochondrial genome stability in response to DNA damaging agents	PP7435_Chr3-0552	1.79872	1.02333e-07		2.97446	1.09759e-05	3.50835	0.000167016
Pipas_chr3_0843	THI6	Bifunctional enzyme with thiamine-phosphate pyrophosphorylase and 4-methyl-5-beta-hydroxyethylthiazole kinase activities, required for thiamine biosynthesis; GFP-fusion protein localizes to the cytoplasm in a punctate pattern	PP7435_Chr3-0341	1.13717	0.00324957		2.29416	2.42544e-10	2.89576	3.73643e-09
Pipas_chr1-1_0284	THI73	Putative plasma membrane permease proposed to be involved in carboxylic acid uptake and repressed by thiamine; substrate of Dbf2p/Mob1p kinase; transcription is altered if mitochondrial dysfunction occurs	PP7435_Chr1-0602	2.01624	2.58121e-06		5.04588	8.10862e-14	5.68876	2.67128e-08
Pipas_chr3_0052	THI80	Thiamine pyrophosphokinase, phosphorylates thiamine to produce the coenzyme thiamine pyrophosphate (thiamine diphosphate)	PP7435_Chr3-1190	1.10905	0.00437315		2.92318	2.57196e-15	2.90373	3.89247e-08
Pipas_chr4_0113	TMA108	Protein that associates with ribosomes and is involved in ribosome biogenesis; putative metalloprotease	PP7435_Chr4-0904	2.65278	1.51857e-05		4.86543	4.75773e-12	5.3657	5.67428e-07
Pipas_chr3_0590	TOS8	Homeodomain-containing protein and putative transcription factor; found associated with chromatin; target of SBF transcription factor; induced during meiosis and under cell-damaging conditions; TOS8 has a paralog, CUP9, that arose from the whole genome duplication	PP7435_Chr3-0616	0.630878	0.0466543		1.26789	3.10815e-06	2.30861	3.72997e-05
Pipas_chr1-3_0153	TPN1	Plasma membrane pyridoxine (vitamin B6) transporter; member of the purine-cytosine permease subfamily within the major facilitator superfamily; proton symporter with similarity to Fcy21p, Fcy2p, and Fcy22p	PP7435_Chr1-0156	2.42002	1.12838e-07		5.35343	6.77419e-11	6.13582	2.20243e-06
Pipas_chr1-4_0194	TPO1	Polyamine transporter of the major facilitator superfamily; member of the 12-spanner drug:H(+) antiporter DHA1 family; recognizes spermine, putrescine, and spermidine; catalyzes uptake of polyamines at alkaline pH and excretion at acidic pH; phosphorylation enhances activity and sorting to the plasma membrane	PP7435_Chr1-0970	0.912767	0.00611722		1.39211	0.00150654	1.85164	0.00496568
Pipas_chr1-3_0215	TPO2	Polyamine transporter of the major facilitator superfamily; member of the 12-spanner drug:H(+) antiporter DHA1 family; specific for spermine; localizes to the plasma membrane; transcription of TPO2 is regulated by Haa1p; TPO2 has a paralog, TPO3, that arose from the whole genome duplication	PP7435_Chr1-0218	1.21672	0.000158022		3.90444	4.00961e-10	2.90384	4.08298e-05
Pipas_chr4_0312	TPT1	tRNA 2'-phosphotransferase, catalyzes the final step in yeast tRNA splicing: the transfer of the 2'-PO(4) from the splice junction to NAD(+) to form ADP-ribose 1''-2''cyclic phosphate and nicotinamide	PP7435_Chr4-0683	0.844364	0.00558319		1.02311	0.000100588	1.49871	0.000574055
Pipas_chr2-1_0698	TUM1	Rhodanese domain sulfur transferase, accepts persulfite from Nfs1p and transfers it to Uba4p in the pathway for 2-thiolation of the wobble uridine base of tRNAs; also stimulates sulfur transfer by Nfs1p; may be mitochondrially localized	PP7435_Chr2-0581	0.656104	0.000420102		0.810318	1.56907e-07	0.889714	0.00732574
Pipas_chr4_0810	UDP-GalT	putative UDP galactose transporter (Pichia stipitis)	PP7435_Chr4-0140	0.69436	0.000934429		1.94105	1.45252e-11	1.80631	1.27951e-06
Pipas_chr1-4_0668	URC1	homolog of putative GTP cyclohydrolase URC1 [Ogataea parapolymorpha DL-1]	PP7435_Chr1-1082	1.05	6.42631e-05		4.70162	1.059e-14	3.03592	0.00330332
Pipas_chr4_0532	VBA1-2	Permease of basic amino acids in the vacuolar membrane	PP7435_Chr4-0442	0.619577	0.0186193		2.68817	2.90996e-10	3.31055	7.37876e-07
Pipas_chr4_0047	VID24	GID Complex regulatory subunit; binds GID Complex in response to glucose through interactions with complex member Vid28p; regulates fructose-1,6-bisphosphatase (FBPase) targeting to the vacuole; promotes proteasome-dependent catabolite degradation of FBPase; peripheral membrane protein located at Vid (vacuole import and degradation) vesicles	PP7435_Chr4-0968	1.74385	4.06067e-07		5.41857	1.66807e-17	4.46305	5.88165e-10
Pipas_chr1-4_0639	YAP3	Basic leucine zipper (bZIP) transcription factor	PP7435_Chr1-1450	0.719611	0.017818		2.90647	1.3876e-17	2.21812	2.41663e-08
Pipas_chr1-1_0285	YDR306C	F-box protein of unknown function; interacts with Sgt1p via a Leucine-Rich Repeat (LRR) domain	PP7435_Chr1-0604	0.611168	0.00452665		2.50539	5.80459e-15	1.62792	0.0029384
Pipas_chr1-1_0394	YEL020C	Protein of unknown function with low sequence identity to Pdc1p; mRNA identified as translated by ribosome profiling data	PP7435_Chr1-0713	0.944182	0.00128773		3.81328	3.93156e-12	3.32962	0.00019469
Pipas_chr1-4_0579	YER152C	Protein with 2-aminoadipate transaminase activity; shares amino acid similarity with the aminotransferases Aro8p and Aro9p; YER152C is not an essential gene	PP7435_Chr1-1384	0.793945	0.000354688		1.14443	3.2008e-10	1.53579	3.81696e-05
Pipas_chr2-1_0365	YGL010W	Putative protein of unknown function; YGL010W is not an essential gene	PP7435_Chr2-0935	0.831033	0.00309544		2.59791	6.19633e-08	1.79115	0.052691
Pipas_chr3_0986	YJU3	Monoglyceride lipase (MGL), functional ortholog of mammalian MGL, localizes to lipid particles and membranes, also member of the eukaryotic serine hydrolase family	PP7435_Chr3-0184	0.653134	0.0056709		2.6111	1.20878e-13	1.99386	0.000209001
Pipas_chr2-2_0419	YKR070W-2	Putative protein of unknown function; the authentic, non-tagged protein is detected in highly purified mitochondria in high-throughput studies	PP7435_Chr2-0441	0.717982	0.000231261		0.916659	5.10865e-05	0.963567	0.010234
Pipas_chr1-4_0370	YLR050C	Putative protein of unknown function; green fluorescent protein (GFP)-fusion protein localizes to the endoplasmic reticulum; YLR050C is not an essential gene	no hits	0.904755	0.000195847		0.652865	0.000414558	0.626035	0.0528605
Pipas_chr1-1_0339	YLR177W	Putative protein of unknown function; phosphorylated by Dbf2p-Mob1p in vitro; some strains contain microsatellite polymophisms at this locus; not an essential gene; YLR177W has a paralog, PSP1, that arose from the whole genome duplication	PP7435_Chr1-0659	4.47988	3.36497e-09		6.69737	9.83704e-15	6.85023	8.29044e-10
Pipas_chr2-1_0445	YLR278C	Zinc-cluster protein; GFP-fusion protein localizes to the nucleus; mutant shows moderate growth defect on caffeine; has a prion-domain like fragment that increases frequency of [URE3]; YLR278C is not an essential gene	PP7435_Chr2-0851	0.965062	7.65984e-05		1.00313	7.6423e-08	1.04257	0.000125162
Pipas_chr4_0266	YLR345W	Similar to 6-phosphofructo-2-kinase/fructose-2,6-bisphosphatase enzymes responsible for the metabolism of fructoso-2,6-bisphosphate; mRNA expression is repressed by the Rfx1p-Tup1p-Ssn6p repressor complex; YLR345W is not an essential gene	PP7435_Chr4-0736	0.591816	0.014274		2.02652	1.68942e-12	2.02904	0.00324277
Pipas_chr1-4_0420	YMC2	Putative mitochondrial inner membrane transporter; proposed role in oleate metabolism and glutamate biosynthesis; member of the mitochondrial carrier (MCF) family; YMC2 has a paralog, YMC1, that arose from the whole genome duplication	PP7435_Chr1-1211	0.630259	0.00485319		1.40667	4.14968e-09	1.50914	9.77443e-06
Pipas_chr1-4_0042	YMR099C	Glucose-6-phosphate 1-epimerase (hexose-6-phosphate mutarotase), likely involved in carbohydrate metabolism; GFP-fusion protein localizes to both the nucleus and cytoplasm and is induced in response to the DNA-damaging agent MMS	PP7435_Chr1-0815	1.50301	0.000196588		3.55581	5.63885e-12	3.72024	9.03668e-08
Pipas_chr1-1_0320	YNL144C	Putative protein of unknown function; non-tagged protein is detected in highly purified mitochondria in high-throughput studies; contains a PH domain and binds phosphatidylinositols and phosphatidylethanolamine in a large-scale study; YNL144C has a paralog, YHR131C, that arose from the whole genome duplication	PP7435_Chr1-0640	0.922062	0.000202082		3.05797	3.8805e-17	2.40766	2.09667e-07
Pipas_chr3_0505	YOR338W	Putative protein of unknown function; YOR338W transcription is regulated by Azf1p and its transcript is a specific target of the G protein effector Scp160p; identified as being required for sporulation in a high-throughput mutant screen; YOR338W has a paralog, FUN19, that arose from the whole genome duplication	PP7435_Chr3-0702	1.37034	0.0076176		1.26681	0.000258802	0.816082	0.0254123
Pipas_chr2-1_0624	YPL088W	Putative aryl alcohol dehydrogenase; transcription is activated by paralogous transcription factors Yrm1p and Yrr1p along with genes involved in multidrug resistance	PP7435_Chr2-0659	0.596248	0.0168934		2.87775	3.19433e-12	2.62299	2.72914e-05
Pipas_chr1-4_0548	YSP3	Putative precursor to the subtilisin-like protease III; YSP3 has a paralog, PRB1, that arose from the whole genome duplication	PP7435_Chr1-1352	1.12444	1.23242e-05		3.51895	5.49945e-12	3.32357	0.00117843
Pipas_chr1-4_0539	ESF2	Essential nucleolar protein involved in pre-18S rRNA processing; binds to RNA and stimulates ATPase activity of Dbp8; involved in assembly of the small subunit (SSU) processome	PP7435_Chr1-1342	0.742145	0.0379644		1.88641	1.65694e-11	0.516259	0.0318258
Pipas_chr1-1_0030	GAP1	General amino acid permease; Gap1p senses the presence of amino acid substrates to regulate localization to the plasma membrane when needed; essential for invasive growth	PP7435_Chr1-0324	1.43376	0.000664021		0.687407	0.0125531	0.507666	0.0177256
Pipas_chr4_0011	MAL31	Maltose permease, high-affinity maltose transporter (alpha-glucoside transporter); encoded in the MAL3 complex locus; member of the 12 transmembrane domain superfamily of sugar transporters; functional in genomic reference strain S288C	PP7435_Chr4-1006	1.03412	0.000124943		1.13367	1.20718e-08	0.399945	0.0332889
Pipas_chr3_0017	PAS_chr3_0017	similarity to bacterial 3-hydroxyisobutyrate dehydrogenase	PP7435_Chr3-1224	1.88048	2.99431e-05		0.589534	5.74488e-07	0.431111	0.011281
Pipas_chr1-3_0185	MOD5	Delta 2-isopentenyl pyrophosphate:tRNA isopentenyl transferase; required for biosynthesis of the modified base isopentenyladenosine in mitochondrial and cytoplasmic tRNAs; gene is nuclear and encodes two isozymic forms; converts to a prion form, and prion conversion contributes to azole antifungal resistance by upregulating ergosterol biosynthesis	PP7435_Chr1-0186	0.710033	0.00203761		0.406428	0.000476604	0.503451	0.022982
Pipas_chr3_0471	HOM2	Aspartic beta semi-aldehyde dehydrogenase, catalyzes the second step in the common pathway for methionine and threonine biosynthesis; expression regulated by Gcn4p and the general control of amino acid synthesis	PP7435_Chr3-0736	0.800625	0.000103758		0.457177	0.0227013	0.979854	0.0171525
Pipas_chr1-4_0368	RIM11	Protein kinase; required for signal transduction during entry into meiosis; promotes the formation of the Ime1p-Ume6p complex by phosphorylating Ime1p and Ume6p; shares similarity with mammalian glycogen synthase kinase 3-beta; protein abundance increases in response to DNA replication stress; RIM11 has a paralog, MRK1, that arose from the whole genome duplication	PP7435_Chr1-1154	0.618991	0.00596697		0.572121	0.00526688	0.932919	0.148103
Pipas_chr3_0634	TRP5-2	Tryptophan synthase, catalyzes the last step of tryptophan biosynthesis; regulated by the general control system of amino acid biosynthesis	PP7435_Chr3-0567	0.613198	0.00640119		0.577438	3.06198e-06	1.27073	4.5828e-05
Pipas_chr4_0287	DIP5	Dicarboxylic amino acid permease; mediates high-affinity and high-capacity transport of L-glutamate and L-aspartate; also a transporter for Gln, Asn, Ser, Ala, and Gly; relocalizes from plasma membrane to vacuole upon DNA replication stress	PP7435_Chr4-0710	1.16466	0.000262036		0.275585	0.485026	0.729678	0.321625
Pipas_chr1-3_0186	FSF1	Putative protein, predicted to be an alpha-isopropylmalate carrier; belongs to the sideroblastic-associated protein family; non-tagged protein is detected in purified mitochondria; likely to play a role in iron homeostasis	PP7435_Chr1-0187	0.894845	0.00302162		0.204065	0.513923	0.870612	0.187838
Pipas_chr1-4_0234	HIS1	ATP phosphoribosyltransferase, a hexameric enzyme, catalyzes the first step in histidine biosynthesis; mutations cause histidine auxotrophy and sensitivity to Cu, Co, and Ni salts; transcription is regulated by general amino acid control	PP7435_Chr1-1015	0.744151	0.0132153		0.516364	0.0746167	1.59131	0.021353
Pipas_chr3_1195	PAS_chr3_1195	similarity to pentamidine resistance factor, mitochondrial precursor, putative [Candida dubliniensis CD36]	PP7435_Chr3-0704	0.652237	0.015031		0.152739	0.101268	0.638835	0.000359169
Pipas_chr4_0425	PAS_chr4_0425	RING-H2 zinc finger;RING/U-box	PP7435_Chr4-0559	0.812173	0.0205717		0.155829	0.201004	1.04744	0.00099951
Pipas_chr3_0899	THR1	Homoserine kinase, conserved protein required for threonine biosynthesis; expression is regulated by the GCN4-mediated general amino acid control pathway	PP7435_Chr3-0273	0.979922	5.31337e-05		-0.472109	0.0626246	0.81307	0.155357
Pipas_chr3_0404	YKL069W	Methionine-R-sulfoxide reductase; reduces the R enantiomer of free Met-SO, in contrast to Ycl033Cp which reduces Met-R-SO in a peptide linkage; has a role in protection against oxidative stress; relative distribution to the nucleus increases upon DNA replication stress	PP7435_Chr3-0809	0.615782	0.0209611		0.282988	0.0964586	1.32461	1.67003e-06
Pipas_chr2-1_0049	AGP2-1	High affinity polyamine permease, preferentially uses spermidine over putrescine; expression is down-regulated by osmotic stress; plasma membrane carnitine transporter, also functions as a low-affinity amino acid permease	PP7435_Chr2-1259	0.947478	0.000126654		0.880175	2.37315e-06	0.319497	0.113446
Pipas_chr3_0987	ALD5	Mitochondrial aldehyde dehydrogenase, involved in regulation or biosynthesis of electron transport chain components and acetate formation; activated by K+; utilizes NADP+ as the preferred coenzyme; constitutively expressed	PP7435_Chr3-0183	1.31262	0.00715776		1.9051	2.35455e-10	-0.0570309	0.950657
Pipas_chr3_0023	PAS_chr3_0023	P. pastoris high affinity glucose transporter - similar to K. lactis HGT1	PP7435_Chr3-1219	1.20929	0.0015891		1.94053	2.00211e-07	0.251219	0.869682
Pipas_chr4_0682	PAS_chr4_0682	Protein kinase ; predicted to be targeted to mitochondria	PP7435_Chr4-0284	0.635697	0.0155862		0.962995	2.52901e-08	0.109542	0.430121
Pipas_FragB_0030	PAS_FragB_0030	conserved domain NUFIP1 and zinc finger; similarity to Sc RSA1	PP7435_Chr1-1512	0.639915	0.026151		1.21763	4.81271e-09	0.470825	0.215456
Pipas_chr3_1145	FLO5-2	Lectin-like cell wall protein (flocculin) involved in flocculation; binds mannose chains on the surface of other cells, confers floc-forming ability that is chymotrypsin resistant but heat labile; FLO5 has a paralog, FLO1, that arose from a segmental duplication	PP7435_Chr3-1228	3.62092	0.000163007		-3.46373	2.17782e-06	-1.10404	0.110147
Pipas_chr4_0003	PAS_chr4_0003	hypothetical protein	PP7435_Chr4-1018	1.85325	0.0173363		-1.14276	1.42865e-09	-1.12744	3.55682e-05
Pipas_chr3_0894	SET5	Methyltransferase involved in methylation of histone H4 Lys5, -8, -12; S-adenosylmethionine-dependent; zinc-finger protein, contains one canonical and two unusual fingers in unusual arrangements; deletion enhances replication of positive-strand RNA virus	PP7435_Chr3-0280	0.704935	0.0262648		-1.34407	4.93682e-11	-1.44948	0.00432295
Pipas_chr3_0591	ASP1	Cytosolic L-asparaginase, involved in asparagine catabolism; catalyzes hydrolysis of L-asparagine to aspartic acid and ammonia, has an important role in therapy of acute lymphoblastic leukemia; synthesized constitutively	PP7435_Chr3-0615	0.696089	0.00526879		-0.927688	5.02071e-07	-0.905842	0.0601824
Pipas_chr1-3_0012	PAS_chr1-3_0012	Hypothetical protein_not annotated in NCBI_but EXPRESSED	no hits	1.01684	0.00883931		-0.339051	0.000273968	-1.00764	0.00753571
Pipas_chr2-1_0472	ADH2	Glucose-repressible alcohol dehydrogenase II, catalyzes the conversion of ethanol to acetaldehyde; involved in the production of certain carboxylate esters; regulated by ADR1	PP7435_Chr2-0821	2.43311	0.000503551		-0.0824425	0.865286	-0.680353	0.18558
Pipas_chr4_0331	PAS_chr4_0331	conserved domains with Pfam: Membrane-associating domain; contains signalpeptide and 2 TMDs	PP7435_Chr4-0664	1.18302	0.000863916		-0.139415	0.201284	-1.22332	1.83161e-06
Pipas_chr4_0516	ZRT2	Low-affinity zinc transporter of the plasma membrane; transcription is induced under low-zinc conditions by the Zap1p transcription factor	PP7435_Chr4-0461	0.614349	0.0233199		-0.486232	0.000128669	-0.423675	0.0379073
Pipas_chr4_0939	CIR1	Mitochondrial protein that interacts with frataxin (Yfh1p); putative ortholog of mammalian electron transfer flavoprotein complex subunit ETF-beta; may have a role in oxidative stress response	PP7435_Chr4-0717	0.592994	0.0432996		-0.804353	8.40998e-07	-0.362483	0.0429202
Pipas_chr1-3_0038	PAM16	Constituent of the import motor (PAM complex) component of the Translocase of the Inner Mitochondrial membrane (TIM23 complex); forms a 1:1 subcomplex with Pam18p and inhibits its cochaperone activity; contains a J-like domain	PP7435_Chr1-0032	0.638542	0.00044255		-0.660445	1.40356e-07	-0.101852	0.651877
Pipas_chr1-1_0418	PAS_chr1-1_0418	conserved domain: GPR1/FUN34/yaaH family (like the acetate transporter ADY2)	PP7435_Chr1-0737	1.84809	0.000616734		-1.82381	8.51815e-05	-0.532528	0.678976
Pipas_chr4_0285	SER2	Phosphoserine phosphatase of the phosphoglycerate pathway, involved in serine and glycine biosynthesis, expression is regulated by the available nitrogen source	PP7435_Chr4-0712	0.592824	0.00583665		-0.858449	0.000124119	-0.063509	0.843136
Pipas_chr2-1_0414	SGN1	Cytoplasmic RNA-binding protein, contains an RNA recognition motif (RRM); may have a role in mRNA translation, as suggested by genetic interactions with genes encoding proteins involved in translational initiation	PP7435_Chr2-0885	0.624758	0.023746		-0.443761	0.000252187	-0.343545	0.168872
Pipas_chr1-3_0052	BIO2	Biotin synthase, catalyzes the conversion of dethiobiotin to biotin, which is the last step of the biotin biosynthesis pathway; complements E. coli bioB mutant	PP7435_Chr1-0046	2.85759	3.85339e-11		0.454585	0.262271	0.567064	0.629876
Pipas_chr2-2_0304	BUR6	Subunit of a heterodimeric NC2 transcription regulator complex with Ncb2p; complex binds to TBP and can repress transcription by preventing preinitiation complex assembly or stimulate activated transcription; homologous to human NC2alpha	PP7435_Chr2-0322	0.676325	0.000187337		-0.099982	0.343931	0.372868	0.193173
Pipas_chr4_0018	CYC1	Cytochrome c, isoform 1; electron carrier of the mitochondrial intermembrane space that transfers electrons from ubiquinone-cytochrome c oxidoreductase to cytochrome c oxidase during cellular respiration; CYC1 has a paralog, CYC7, that arose from the whole genome duplication	PP7435_Chr4-1000	0.811521	0.00936001		-0.206169	0.374829	0.12834	0.793946
Pipas_chr2-1_0577	DPH5	Methyltransferase required for synthesis of diphthamide, which is a modified histidine residue of translation elongation factor 2 (Eft1p or Eft2p); not essential for viability; GFP-Dph5p fusion protein localizes to the cytoplasm	PP7435_Chr2-0711	0.675696	0.029015		0.3511	0.0726622	0.42807	0.333829
Pipas_chr2-2_0099	EBP2	Required for 25S rRNA maturation and 60S ribosomal subunit assembly; localizes to the nucleolus and in foci along nuclear periphery; constituent of 66S pre-ribosomal particles; cooperates with Rrs1p and Mps3p to mediate telomere clustering by binding Sir4p, but is not involved in telomere tethering	PP7435_Chr2-0104	0.708377	0.0127254		-0.0818847	0.644086	0.0977255	0.863307
Pipas_chr4_0701	ENP1	Protein associated with U3 and U14 snoRNAs, required for pre-rRNA processing and 40S ribosomal subunit synthesis; localized in the nucleus and concentrated in the nucleolus	PP7435_Chr4-0261	0.894556	0.00117998		0.0475232	0.813971	-0.146236	0.696176
Pipas_chr1-1_0062	FOL2	GTP-cyclohydrolase I, catalyzes the first step in the folic acid biosynthetic pathway	PP7435_Chr1-0361	0.758546	0.00282786		-0.0562481	0.806435	0.535415	0.208905
Pipas_chr2-1_0143	ISU1	Conserved protein of the mitochondrial matrix; performs a scaffolding function during assembly of iron-sulfur clusters, interacts physically and functionally with yeast frataxin (Yfh1p); isu1 isu2 double mutant is inviable; ISU1 has a paralog, ISU2, that arose from the whole genome duplication	no hits	0.710937	0.0264198		0.0976806	0.695398	0.193432	0.771936
Pipas_chr1-1_0458	PAS_chr1-1_0458	Hypothetical protein_not annotated in NCBI_but EXPRESSED	no hits	0.608893	0.00167194		0.139175	0.123008	0.162302	0.24171
Pipas_chr2-2_0342	PAS_chr2-2_0342	Regulator of G protein signaling domain;Regulator of G-protein signaling, RGS	PP7435_Chr2-0362	1.63492	2.84488e-05		-0.174867	0.314415	0.017331	0.965552
Pipas_chr3_1212	PAS_chr3_1212	conserved domains with Pfam: Afadin- and alpha -actinin-Binding (small similarity to ATC1 homologue [Kluyveromyces lactis])	PP7435_Chr3-0477	0.920663	0.00133312		0.161975	0.158457	-0.10206	0.86505
Pipas_chr3_0178	TFA1	TFIIE large subunit, involved in recruitment of RNA polymerase II to the promoter, activation of TFIIH, and promoter opening	PP7435_Chr3-1053	0.686998	0.0233709		0.107311	0.20448	0.35146	0.0677752
Pipas_chr4_0407	TMA10	Protein of unknown function that associates with ribosomes; protein abundance increases in response to DNA replication stress; TMA10 has a paralog, STF2, that arose from the whole genome duplication	PP7435_Chr4-0578	1.17929	0.0161961		-0.143087	0.749766	-0.500718	0.42031
Pipas_chr1-3_0178	TMA16	Protein of unknown function that associates with ribosomes	PP7435_Chr1-0179	0.763901	0.0224157		0.300952	0.00831143	0.114184	0.753609
Pipas_chr1-4_0602	YGR001C	Putative protein of unknown function with similarity to methyltransferase family members; green fluorescent protein (GFP)-fusion protein localizes to the cytoplasm; required for replication of Brome mosaic virus in S. cerevisiae	PP7435_Chr1-1411	0.988132	0.0201124		-0.0491028	0.804011	0.464715	0.45366
Pipas_chr1-1_0146	YMR130W	Putative protein of unknown function; YMR130W is not an essential gene	PP7435_Chr1-0456	0.801509	0.00755793		-0.100299	0.395133	0.380947	0.508243

## Sheet: downregulated_methanol
Probe_ID	Short_Name_Pp	Description	CBS7435_ORF	MeOH/Gly_Glc logFC chemostat	MeOH/Gly_Glc adjPVal chemostat		MeOH_Gly logFC fed batch	MeOH_Gly adjPVal fed batch	MeOH_Glc logFC fed batch	MeOH_Glc adjPVal fed batch
Pipas_chr3_0243	CDC5	Polo-like kinase with multiple functions in mitosis and cytokinesis through substrate phosphorylation, also functions in adaptation to DNA damage during meiosis; has similarity to Xenopus Plx1 and S. pombe Plo1p; possible Cdc28p substrate	no hits	-0.641831	0.0054579		-2.99032	2.14935e-11	-1.49319	0.0149351
Pipas_chr4_0313	CLA4	Cdc42p-activated signal transducing kinase; member of the PAK (p21-activated kinase) family, along with Ste20p and Skm1p; involved in septin ring assembly, vacuole inheritance, cytokinesis, sterol uptake regulation; phosphorylates Cdc3p and Cdc10p	PP7435_Chr4-0682	-0.845253	0.00102348		-0.980742	5.03416e-07	-1.66993	1.35381e-06
Pipas_chr3_0218	DGA1	Diacylglycerol acyltransferase; catalyzes the terminal step of triacylglycerol (TAG) formation, acylates diacylglycerol using acyl-CoA as an acyl donor; Lro1p and Dga1p can O-acylate ceramides; localized to lipid particles	PP7435_Chr3-1009	-1.06858	0.000198592		-0.938643	0.000125803	-1.30582	0.00435545
Pipas_chr1-1_0445	ECM15	Non-essential protein of unknown function, likely exists as tetramer, may be regulated by the binding of small-molecule ligands (possibly sulfate ions), may have a role in yeast cell-wall biogenesis	PP7435_Chr1-0763	-0.746936	0.0109932		-1.20766	1.15856e-06	-1.57583	9.50741e-05
Pipas_chr3_0076	EPX1	Extracellular protein X1, contains CRIST domain, most abundant secreted protein in Pp, highly O-glycosylated (Pichia pastoris)	PP7435_Chr3-1160	-1.08937	0.00286634		-1.93	5.83155e-06	-2.73372	4.70503e-05
Pipas_chr1-4_0541	ESP1	Separase, a caspase-like cysteine protease; promotes sister chromatid separation by mediating dissociation of the cohesin Scc1p from chromatin; inhibits protein phosphatase 2A-Cdc55p to promote mitotic exit; inhibited by Pds1p; relative distribution to the nucleus increases upon DNA replication stress	PP7435_Chr1-1344	-0.645343	0.0277884		-2.51193	4.89328e-12	-2.42529	1.19856e-05
Pipas_chr2-1_0373	EST2	Reverse transcriptase subunit of the telomerase holoenzyme, essential for telomerase core catalytic activity, involved in other aspects of telomerase assembly and function; mutations in human homolog are associated with aplastic anemia	PP7435_Chr2-0927	-0.7869	0.0223366		-0.992425	8.20094e-09	-0.951339	5.1001e-05
Pipas_chr2-1_0454	EXG1	Major exo-1,3-beta-glucanase of the cell wall; involved in cell wall beta-glucan assembly; exists as three differentially glycosylated isoenzymes	PP7435_Chr2-0842	-0.870541	0.00131815		-2.40702	3.82848e-10	-1.34845	0.00219149
Pipas_chr4_0151	FLO104	Lectin-like protein	PP7435_Chr4-0865	-1.39321	0.000507855		-2.14335	1.40356e-07	-1.47865	3.73052e-05
Pipas_chr1-3_0036	GSM1	Putative zinc cluster protein of unknown function; proposed to be involved in the regulation of energy metabolism, based on patterns of expression and sequence analysis	PP7435_Chr1-0030	-0.608267	0.028576		-0.624562	9.85497e-05	-0.605584	0.177881
Pipas_chr1-3_0011	GTH1	P. pastoris high affinity glucose transporter (Pichia pastoris); similar to K. lactis HGT1	PP7435_Chr1-0007	-2.12807	0.000985851		-1.30142	0.000170145	-3.74179	0.0171551
Pipas_chr3_0579	GUT2	Mitochondrial glycerol-3-phosphate dehydrogenase; expression is repressed by both glucose and cAMP and derepressed by non-fermentable carbon sources in a Snf1p, Rsf1p, Hap2/3/4/5 complex dependent manner	PP7435_Chr3-0627	-1.35758	0.00161852		-1.6673	0.000429963	-1.22001	0.077215
Pipas_chr1-4_0286	HCM1	Forkhead transcription factor that drives S-phase specific expression of genes involved in chromosome segregation, spindle dynamics, and budding; suppressor of calmodulin mutants with specific SPB assembly defects; telomere maintenance role	PP7435_Chr1-1069	-0.619537	0.00602935		-1.0378	2.28713e-06	-1.74006	6.23547e-06
Pipas_chr4_0627	HSP12	Plasma membrane protein involved in maintaining membrane organization in stress conditions; induced by heat shock, oxidative stress, osmostress, stationary phase, glucose depletion, oleate and alcohol; protein abundance increased in response to DNA replication stress and dietary restriction; regulated by the HOG and Ras-Pka pathways; required for dietary restriction-induced lifespan extension	PP7435_Chr4-0342	-1.19499	0.00389854		-0.876687	0.019998	-1.02589	0.120345
Pipas_chr2-1_0429	HTA2	Histone H2A, core histone protein required for chromatin assembly and chromosome function; one of two nearly identical (see also HTA1) subtypes; DNA damage-dependent phosphorylation by Mec1p facilitates DNA repair; acetylated by Nat4p	PP7435_Chr2-0870	-1.19758	0.0286365		-2.31336	1.1131e-07	-2.03231	3.5542e-05
Pipas_chr2-1_0428	HTB2	Histone H2B, core histone protein required for chromatin assembly and chromosome function; nearly identical to HTB1; Rad6p-Bre1p-Lge1p mediated ubiquitination regulates transcriptional activation, meiotic DSB formation and H3 methylation	PP7435_Chr2-0871	-1.24676	0.00595828		-2.20522	3.04995e-08	-1.886	3.26478e-05
Pipas_chr2-1_0140	KAR2	ATPase involved in protein import into the ER, also acts as a chaperone to mediate protein folding in the ER and may play a role in ER export of soluble proteins; regulates the unfolded protein response via interaction with Ire1p	PP7435_Chr2-1167	-0.6157	0.00297595		-2.14416	1.1513e-08	-1.40606	0.0906186
Pipas_chr1-4_0273	KIN4	Serine/threonine protein kinase; inhibits the mitotic exit network (MEN) when the spindle position checkpoint is activated; localized asymmetrically to mother cell cortex, spindle pole body and bud neck	PP7435_Chr1-1053	-0.777504	0.000241415		-2.12533	5.19778e-11	-1.89538	0.000143089
Pipas_chr4_1001	MATalpha1	higher similarity to MATalpha1 transcription factor [Ogataea angusta]	PP7435_Chr4-0073	-0.892598	0.000948481		-1.02851	7.30027e-08	-0.662028	0.00406338
Pipas_chr1-4_0360	MCM6	Protein involved in DNA replication; component of the Mcm2-7 hexameric complex that binds chromatin as a part of the pre-replicative complex; forms a subcomplex with Mcm4p and Mcm7p	PP7435_Chr1-1145	-0.580851	0.00103627		-2.15973	1.4968e-12	-2.87671	2.45588e-08
Pipas_chr1-1_0273	MIH1	Protein tyrosine phosphatase involved in cell cycle control; regulates the phosphorylation state of Cdc28p; homolog of S. pombe cdc25	PP7435_Chr1-0588	-0.840062	0.000143877		-3.14474	4.17995e-10	-2.9051	1.54421e-07
Pipas_chr2-1_0192	MSC1	Protein of unknown function; mutant is defective in directing meiotic recombination events to homologous chromatids; the authentic, non-tagged protein is detected in highly purified mitochondria and is phosphorylated	PP7435_Chr2-1115	-1.24111	0.000343339		-1.08397	0.000236767	-0.846187	0.327669
Pipas_chr3_0859	OPI3	Phospholipid methyltransferase (methylene-fatty-acyl-phospholipid synthase), catalyzes the last two steps in phosphatidylcholine biosynthesis	PP7435_Chr3-0319	-0.851636	0.0100891		-2.18543	1.58554e-10	-1.62256	5.629e-05
Pipas_chr2-1_0630	PAC2	Microtubule effector required for tubulin heterodimer formation, binds alpha-tubulin, required for normal microtubule function	PP7435_Chr2-0650	-0.595102	0.00225598		-0.820846	2.2409e-08	-1.27493	1.10423e-07
Pipas_chr1-1_0083	PAS_chr1-1_0083	similarity to kinesin family protein	PP7435_Chr1-0385	-0.599682	0.00898285		-1.94405	2.95755e-13	-1.86733	1.90512e-08
Pipas_chr1-1_0133	PAS_chr1-1_0133	hypothetical protein	PP7435_Chr1-0443	-0.622485	0.0238561		-1.73467	2.30422e-12	-1.86733	3.13234e-06
Pipas_chr1-1_0162	PAS_chr1-1_0162	similarity to transcription factor tau subunit [Wickerhamomyces ciferrii]	PP7435_Chr1-0472	-0.705041	0.000405526		-1.26437	9.58425e-10	-1.23202	0.000125908
Pipas_chr1-1_0173	PAS_chr1-1_0173	hypothetical protein	PP7435_Chr1-0483	-1.59782	9.38118e-05		-3.63526	3.63595e-16	-3.02673	8.51417e-10
Pipas_chr1-1_0251	PAS_chr1-1_0251	hypothetical protein	PP7435_Chr1-0563	-0.77845	0.000142759		-0.739963	7.35227e-08	-1.06845	6.2627e-06
Pipas_chr1-1_0388	PAS_chr1-1_0388	hypothetical protein	PP7435_Chr1-0707	-0.580736	0.00399846		-0.745153	0.0366373	-0.715861	0.106689
Pipas_chr1-3_0169	PAS_chr1-3_0169	hypothetical protein (similarity to some membrane proteins)	PP7435_Chr1-0172	-2.03562	2.09311e-07		-1.31354	4.91109e-05	-0.89606	0.0451059
Pipas_chr1-3_0245	PAS_chr1-3_0245	hypothetical protein	PP7435_Chr1-0252	-1.53998	0.0001051		-1.1387	2.89891e-07	-2.26166	0.000203681
Pipas_chr1-4_0321	PAS_chr1-4_0321	hypothetical protein	PP7435_Chr1-1107	-0.939086	0.000162263		-0.612447	0.00895769	-1.73609	3.44848e-05
Pipas_chr1-4_0369	PAS_chr1-4_0369	similarity to plasma membrane proteolipid Pmp3 [Schizosaccharomyces pombe 972h-]	PP7435_Chr1-1155	-1.17324	0.0258292		-1.81333	5.0213e-08	-1.65819	0.0218853
Pipas_chr1-4_0689	PAS_chr1-4_0689	hypothetical protein	PP7435_Chr1-1349	-1.82986	1.98216e-05		-0.590575	0.000415356	-0.801872	0.000524217
Pipas_chr2-1_0041	PAS_chr2-1_0041	similarity to Mms4 proteins	PP7435_Chr2-1266	-0.59874	0.0150789		-1.65298	2.93005e-11	-2.09476	3.11409e-06
Pipas_chr2-1_0550	PAS_chr2-1_0550	similarity to Cell wall endo-beta-1,3-glucanase [Scheffersomyces stipitis CBS 6054]	PP7435_Chr2-0740	-1.01938	0.00142807		-1.70916	4.275e-14	-1.23784	0.000216233
Pipas_chr2-1_0827	PAS_chr2-1_0827	hypothetical protein	PP7435_Chr2-0980	-0.633452	0.00972286		-0.684296	0.00164708	-1.12983	0.0375698
Pipas_chr2-2_0321	PAS_chr2-2_0321	hypothetical protein, conserved in yeasts, but not in S. cerevisiae	PP7435_Chr2-0341	-0.61185	0.000247437		-1.86211	1.21851e-11	-2.23718	4.13468e-06
Pipas_chr2-2_0489	PAS_chr2-2_0489	hypothetical protein (dubious ORF)	PP7435_Chr2-0306	-0.908557	0.0308004		-2.46314	4.32125e-09	-2.94773	1.22194e-07
Pipas_chr3_0149	PAS_chr3_0149	hypothetical protein	PP7435_Chr3-1087	-0.920957	0.000144103		-1.51662	5.65921e-11	-1.6017	1.36027e-07
Pipas_chr3_0261	PAS_chr3_0261	Rho termination factor, N-terminal domain;Rho N-terminal domain-like	PP7435_Chr3-0962	-0.71732	0.00440114		-1.6193	1.77712e-14	-1.03613	0.00739743
Pipas_chr3_0727	PAS_chr3_0727	similarity to Septation initiation network scaffold protein cdc11 [Ogataea parapolymorpha DL-1]	PP7435_Chr3-0470	-0.594626	0.00841618		-2.53994	1.25705e-12	-2.08042	3.6779e-06
Pipas_chr3_0811	PAS_chr3_0811	hypothetical protein	PP7435_Chr3-0378	-0.673512	0.0024418		-1.68856	1.42099e-11	-3.20416	2.41663e-08
Pipas_chr3_1244	PAS_chr3_1244	hypothetical protein (dubious ORF)	PP7435_Chr3-0203	-0.976302	1.89826e-05		-1.45108	2.17199e-08	-2.55481	3.89247e-08
Pipas_chr4_0176	PAS_chr4_0176	conserved doman with Pfam: HMG (high mobility group) box;HMG-box	PP7435_Chr4-0836	-0.83615	0.00779035		-1.6925	8.71287e-12	-1.56825	0.0013948
Pipas_FragB_0003	PAS_FragB_0003	similarity to several Rho GTPase activating protein	PP7435_Chr1-1482	-0.958994	0.00161886		-0.688087	0.027298	-1.11507	0.0262653
Pipas_chr1-4_0569	PIL1	Primary protein component of eisosomes; eisosomes are large immobile cell cortex structures associated with endocytosis; null mutant shows activation of Pkc1p/Ypk1p stress resistance pathways; detected in phosphorylated state in mitochondria; member of the BAR domain family; protein increases in abundance and relocalizes from plasma membrane to cytoplasm upon DNA replication stress	PP7435_Chr1-1372	-1.1491	0.000286471		-1.83403	1.82566e-07	-2.20327	0.000106189
PIPA00444	PIPA00444	Unknown	PP7435_Chr4-0976	-0.862584	0.0119009		-1.968	3.84767e-12	-1.4554	0.000102806
Pipas_chr2-1_0643	RTT107	Protein implicated in Mms22-dependent DNA repair during S phase; involved in recruiting the SMC5/6 complex to double-strand breaks; DNA damage induces phosphorylation by Mec1p at one or more SQ/TQ motifs; interacts with Mms22p and Slx4p; has four BRCT domains; has a role in regulation of Ty1 transposition; relative distribution to nuclear foci increases upon DNA replication stress	PP7435_Chr2-0637	-0.817702	0.0137816		-2.10197	5.93435e-15	-3.05517	2.31474e-10
Pipas_chr3_0890	SAH1	S-adenosyl-L-homocysteine hydrolase, catabolizes S-adenosyl-L-homocysteine which is formed after donation of the activated methyl group of S-adenosyl-L-methionine (AdoMet) to an acceptor	PP7435_Chr3-0285	-1.0357	0.00689342		-3.20157	6.02243e-11	-1.33868	0.00304919
Pipas_chr1-1_0102	SET2-2	Histone methyltransferase with a role in transcriptional elongation; methylates H3 lysine 36, which suppresses incorporation of acetylated histones and signals for the deacetylation of these histones within transcribed genes; associates with the C-terminal domain of Rpo21p; histone methylation activity is regulated by phosphorylation status of Rpo21p; relocalizes to the cytosol in response to hyp…	PP7435_Chr1-0404	-0.598791	0.0456921		-0.93901	1.49346e-07	-1.34742	1.08145e-07
Pipas_chr1-1_0120	TCB3	Cortical ER protein involved in ER-plasma membrane tethering; one of 6 proteins (Ist2p, Scs2p, Scs22p, Tcb1p, Tcb2p, Tcb3p) that connect ER to the plasma membrane (PM) and regulate PM phosphatidylinositol-4-phosphate (PI4P) levels by controlling access of Sac1p phosphatase to its substrate PI4P in the PM; localized to the bud via specific mRNA transport; non-tagged protein detected in a phosphory…	PP7435_Chr1-0424	-0.761237	0.00411575		-0.999101	2.3022e-09	-1.08213	0.0103652
Pipas_chr3_0322	TOP2	Topoisomerase II, relieves torsional strain in DNA by cleaving and re-sealing the phosphodiester backbone of both positively and negatively supercoiled DNA; cleaves complementary strands; localizes to axial cores in meiosis; required for replication slow zone (RSZ) breakage following Mec1p inactivation	PP7435_Chr3-0893	-0.588056	0.00577705		-1.87369	6.0034e-11	-2.41157	1.36027e-07
Pipas_chr3_0888	VPS73	Mitochondrial protein; mutation affects vacuolar protein sorting; putative transporter; member of the sugar porter family; VPS73 has a paralog, YBR241C, that arose from the whole genome duplication	PP7435_Chr3-0286	-1.48836	6.05661e-05		-1.30495	1.5761e-07	-1.91798	0.00195309
Pipas_chr3_0873	YAK1-2	Serine-threonine protein kinase; component of a glucose-sensing system that inhibits growth in response to glucose availability; upon nutrient deprivation Yak1p phosphorylates Pop2p to regulate mRNA deadenylation, the co-repressor Crf1p to inhibit transcription of ribosomal genes, and the stress-responsive transcription factors Hsf1p and Msn2p; nuclear localization negatively regulated by the Ras…	PP7435_Chr3-0303	-0.893054	9.83037e-05		-1.30833	6.54579e-11	-1.54707	1.43564e-06
Pipas_chr2-1_0881	YBR241C	Putative transporter, member of the sugar porter family; green fluorescent protein (GFP)-fusion protein localizes to the vacuolar membrane; YBR241C is not an essential gene; YBR241C has a paralog, VPS73, that arose from the whole genome duplication	PP7435_Chr2-0548	-0.604743	0.00457885		-0.681937	0.000245373	-0.795176	0.0427817
Pipas_chr2-1_0627	YCG1	Subunit of the condensin complex; required for establishment and maintenance of chromosome condensation, chromosome segregation and chromatin binding of the condensin complex; required for clustering of tRNA genes at the nucleolus; required for replication slow zone (RSZ) breakage following Mec1p inactivation	PP7435_Chr2-0654	-0.95929	4.09676e-05		-2.15166	2.4767e-13	-2.342	1.76799e-08
Pipas_chr3_0172	YHL008C	Putative protein of unknown function, may be involved in the uptake of chloride ions; does not appear to be involved in monocarboxylic acid transport; green fluorescent protein (GFP)-fusion protein localizes to the vacuole	PP7435_Chr3-1061	-1.19385	0.000117336		-1.82585	1.60111e-07	-2.21201	1.82567e-05
Pipas_chr1-4_0562	BPT1	ABC type transmembrane transporter of MRP/CFTR family, found in vacuolar membrane, involved in the transport of unconjugated bilirubin and in heavy metal detoxification via glutathione conjugates, along with Ycf1p	PP7435_Chr1-1364	-0.652412	0.00337832		-0.485422	0.000963607	-1.1519	0.00520315
Pipas_chr4_0329	CTH1	Member of the CCCH zinc finger family; similar to mammalian Tis11 protein, which activates transcription and also has a role in mRNA degradation; may function with Tis11p in iron homeostasis; CTH1 has a paralog, TIS11, that arose from the whole genome duplication	PP7435_Chr4-0666	-0.654143	0.00213547		-0.561485	5.81076e-05	-0.826863	1.43289e-05
Pipas_chr2-2_0060	PFK26-1	6-phosphofructo-2-kinase, inhibited by phosphoenolpyruvate and sn-glycerol 3-phosphate; has negligible fructose-2,6-bisphosphatase activity; transcriptional regulation involves protein kinase A	PP7435_Chr2-0062	-0.670323	0.00655814		-0.368098	0.0105813	-0.690774	0.142041
Pipas_chr4_0123	STE2	Receptor for alpha-factor pheromone; seven transmembrane-domain GPCR that interacts with both pheromone and a heterotrimeric G protein to initiate the signaling response that leads to mating between haploid a and alpha cells	PP7435_Chr4-0893	-1.61579	8.25932e-05		-0.319575	0.00957547	-0.64948	0.00106422
Pipas_chr1-4_0561	HXK1	Hexokinase isoenzyme 1; a cytosolic protein that catalyzes phosphorylation of glucose during glucose metabolism; expression is highest during growth on non-glucose carbon sources; glucose-induced repression involves hexokinase Hxk2p; HXK1 has a paralog, HXK2, that arose from the whole genome duplication	PP7435_Chr1-1362	-1.21243	0.000224721		0.288913	0.156699	-1.1594	0.000886993
Pipas_chr1-3_0010	PAS_chr1-3_0010	conserved domains: GAL4-like Zn2Cys6 binuclear cluster DNA-binding domain and fungal transcription factor regulatory middle homology region	PP7435_Chr1-0006	-0.717819	0.000107638		-0.184878	0.0802096	-0.858465	0.00468264
Pipas_chr1-4_0330	PAS_chr1-4_0330	hypothetical protein	PP7435_Chr1-1117	-0.737169	0.0346459		-0.148668	0.431372	-1.4982	9.29193e-06
Pipas_chr2-1_0064	PAS_chr2-1_0064	hypothetical protein	PP7435_Chr2-1246	-0.997969	0.000155336		-0.379243	0.233645	-1.17483	0.00223058
Pipas_chr2-1_0210	PAS_chr2-1_0210	hypothetical protein	PP7435_Chr2-1097	-0.944774	0.00418242		-0.0963848	0.546962	-0.683716	0.0160126
Pipas_chr2-2_0470	PAS_chr2-2_0470	homologous to Candida CIP1 protein, Expression of the CIP1 gene induced under cadmium stress in Candida sp	PP7435_Chr2-0186	-1.08411	1.88651e-05		-0.505365	0.0991193	-1.11006	0.0393439
Pipas_chr3_0542	PAS_chr3_0542	E set domains	PP7435_Chr3-0663	-0.92597	2.33474e-05		-0.0968976	0.491331	-1.70676	1.14402e-06
Pipas_chr3_0970	PAS_chr3_0970	hypothetical protein	PP7435_Chr3-0199	-0.591209	0.00852754		-0.378288	0.0980793	-0.627704	0.00591163
Pipas_chr4_0807	PAS_chr4_0807	Mpv17 / PMP22 family	PP7435_Chr4-0143	-0.716401	0.00806516		0.414835	0.0490103	-0.99943	0.000451055
Pipas_chr1-4_0082	YBR056W	Putative glycoside hydrolase of the mitochondrial intermembrane space	PP7435_Chr1-0852	-0.614854	0.0303948		-0.322578	0.0664637	-1.0289	0.00872949
Pipas_chr1-4_0570	PpHXT1	P. pastoris low affinity glucose transporter of the major facilitator superfamily, PpHXT1	PP7435_Chr1-1374	-3.56402	6.69926e-09		0.582665	0.0275912	-3.1927	2.04517e-05
Pipas_chr4_0352	FAA2	Medium chain fatty acyl-CoA synthetase, activates imported fatty acids; accepts a wide range of fatty acid chain lengths with a preference for medium chains, C9:0-C13:0; localized to the peroxisome	PP7435_Chr4-0642	-1.13246	0.00608082		-0.602687	0.259766	1.41984	0.382567
Pipas_chr2-1_0776	FOX2	Multifunctional enzyme of the peroxisomal fatty acid beta-oxidation pathway; has 3-hydroxyacyl-CoA dehydrogenase and enoyl-CoA hydratase activities	PP7435_Chr2-0495	-1.20708	0.0103323		-0.611419	0.283059	1.70668	0.221718
Pipas_chr2-2_0113	INO1	Inositol-3-phosphate synthase, involved in synthesis of inositol phosphates and inositol-containing phospholipids; transcription is coregulated with other phospholipid biosynthetic genes by Ino2p and Ino4p, which bind the UASINO DNA element	PP7435_Chr2-0119	-1.38174	4.35527e-05		-2.41228	1.30787e-05	1.03601	0.0263746
Pipas_chr4_0268	PAS_chr4_0268	hypothetical protein (dubious ORF)	PP7435_Chr4-0734	-1.32609	0.00131686		-2.59596	1.62156e-05	0.709068	0.611449
Pipas_chr3_0822	PXA1	Subunit of a heterodimeric peroxisomal ATP-binding cassette transporter complex (Pxa1p-Pxa2p), required for import of long-chain fatty acids into peroxisomes; similarity to human adrenoleukodystrophy transporter ABCD1 and ABCD2 and ALD-related proteins; mutations in ABCD1 cause X-linked adrenoleukodystrophy (X-ALD), a peroxisomal disorder	PP7435_Chr3-0366	-0.977743	0.022074		-0.72034	0.138909	2.11745	0.0820593
Pipas_chr2-2_0319	YOR059C	Lipid particle protein of unknown function; contains a putative lipase serine active site; induced by transcription factor Rpn4p; protein abundance increases in response to DNA replication stress	PP7435_Chr2-0339	-1.13438	0.00617418		-0.600771	0.159125	1.09124	0.277723
Pipas_chr3_0252	TGL1-1	Steryl ester hydrolase, one of three gene products (Yeh1p, Yeh2p, Tgl1p) responsible for steryl ester hydrolase activity and involved in sterol homeostasis; localized to lipid particle membranes	PP7435_Chr3-0970	-0.682341	0.00308331		-0.56627	0.018203	1.58793	0.0190485
Pipas_chr1-1_0103	CDA2	Chitin deacetylase, together with Cda1p involved in the biosynthesis ascospore wall component, chitosan; required for proper rigidity of the ascospore wall	PP7435_Chr1-0405	-1.51343	3.41835e-06		-0.963543	1.72159e-06	-0.368649	0.30508
Pipas_chr3_0627	CRP1	Protein that binds to cruciform DNA structures; CRP1 has a paralog, MDG1, that arose from the whole genome duplication	PP7435_Chr3-0576	-0.736805	0.00341964		-0.729377	0.000131997	-0.451005	0.148814
Pipas_chr3_1180	ECM18	Protein of unknown function	PP7435_Chr3-0864	-0.758615	0.000663795		-0.657262	0.0130599	0.390672	0.328873
Pipas_chr1-4_0588	PAS_chr1-4_0588	Protein of unkown function	PP7435_Chr1-1395	-0.684102	0.00248505		-0.670181	0.026084	-0.285009	0.620195
Pipas_chr2-1_0539	PAS_chr2-1_0539	conserved domain only in Pfma: Syndecan domain	PP7435_Chr2-0752	-0.790895	0.0372495		-1.1669	4.9876e-07	0.344979	0.528795
Pipas_chr1-4_0078	QDR3	Multidrug transporter of the major facilitator superfamily; member of the 12-spanner drug:H(+) antiporter DHA1 family; has a role in polyamine homeostasis; expression is upregulated under polyamine stress; required for resistance to quinidine, barban, cisplatin, and bleomycin	PP7435_Chr1-0848	-0.75893	0.00719775		-0.739912	8.56533e-08	-0.250879	0.178246
Pipas_chr3_0763	AQY1	Spore-specific water channel that mediates the transport of water across cell membranes, developmentally controlled; may play a role in spore maturation, probably by allowing water outflow, may be involved in freeze tolerance	PP7435_Chr3-0430	-0.782805	0.0339877		0.749543	0.0234665	1.92513	0.0001893
Pipas_chr1-4_0077	FIG1	Integral membrane protein required for efficient mating; may participate in or regulate the low affinity Ca2+ influx system, which affects intracellular signaling and cell-cell fusion during mating	PP7435_Chr1-0847	-1.60427	0.00144368		1.42813	6.98332e-07	0.874808	0.0308132
Pipas_chr4_0399	FRE2	Ferric reductase and cupric reductase, reduces siderophore-bound iron and oxidized copper prior to uptake by transporters; expression induced by low iron levels but not by low copper levels	PP7435_Chr4-0586	-1.1482	0.000293172		1.2572	2.70281e-08	0.888026	0.0013069
Pipas_chr4_0468	KAR4	Transcription factor required for gene regulation in response to pheromones; also required during meiosis; exists in two forms, a slower-migrating form more abundant during vegetative growth and a faster-migrating form induced by pheromone	PP7435_Chr4-0512	-2.61213	5.98294e-05		2.28473	2.64216e-14	2.40763	1.29292e-08
Pipas_c131_0020	PAS_c131_0020	hypothetical protein	PP7435_Chr3-0001	-1.42481	1.69744e-06		1.45007	5.75526e-08	2.41491	2.03347e-06
Pipas_chr1-4_0226	PAS_chr1-4_0226	similarity to Elongation factor 1-gamma 1 [Ogataea parapolymorpha DL-1], high similarity to PAS_chr3_1071 (also Ogataea parapolymorpha has a second similar sequence)	PP7435_Chr1-1005	-0.903261	0.00181465		0.791287	0.00143618	1.24005	0.0117757
Pipas_chr2-2_0335	PAS_chr2-2_0335	hypothetical protein	PP7435_Chr2-0355	-0.623201	0.0257768		1.09008	1.35953e-06	0.613099	0.0538411
Pipas_chr2-2_0396	PAS_chr2-2_0396	Hypothetical protein_not annotated in NCBI	PP7435_Chr2-0415	-0.990342	0.00521347		1.66332	1.18164e-11	2.11258	1.79496e-07
Pipas_chr3_0034	PAS_chr3_0034	Hypothetical protein_not annotated in NCBI_but EXPRESSED	no hits	-0.78089	0.0022034		1.70016	3.40625e-12	0.631859	0.0895088
Pipas_chr4_0467	PAS_chr4_0467	hypothetical protein	PP7435_Chr4-0513	-1.85889	0.000387876		1.08226	6.91899e-10	1.08691	0.000721713
Pipas_chr4_0983	PAS_chr4_0983	hypothetical protein	PP7435_Chr4-0274	-0.602964	0.00470749		1.32678	1.33574e-05	1.39571	0.142405
Pipas_FragB_0070	PAS_FragB_0070	by new annotation: In frame stop codons	no hits	-1.54247	7.4143e-05		1.83967	6.14304e-05	1.77636	0.00659166
Pipas_chr4_0832	PDR12	Plasma membrane ATP-binding cassette (ABC) transporter, weak-acid-inducible multidrug transporter required for weak organic acid resistance; induced by sorbate and benzoate and regulated by War1p; mutants exhibit sorbate hypersensitivity	PP7435_Chr4-0120	-0.673788	0.000529568		2.26233	0.00101476	1.83366	0.0322314
Pipas_chr2-2_0299	PDR5-2	Plasma membrane ATP-binding cassette (ABC) transporter; multidrug transporter actively regulated by Pdr1p; also involved in steroid transport, cation resistance, and cellular detoxification during exponential growth; PDR5 has a paralog, PDR15, that arose from the whole genome duplication	PP7435_Chr2-0317	-1.11664	0.00433457		1.76124	0.00128805	1.51653	0.0539481
Pipas_chr4_0488	PIC2	Mitochondrial phosphate carrier, imports inorganic phosphate into mitochondria; functionally redundant with Mir1p but less abundant than Mir1p under normal conditions; expression is induced at high temperature	PP7435_Chr4-0489	-0.605553	0.0125077		1.48829	5.68728e-06	2.55791	0.000448165
Pipas_chr1-1_0332	PRM1	Pheromone-regulated multispanning membrane protein involved in membrane fusion during mating; predicted to have 5 transmembrane segments and a coiled coil domain; localizes to the shmoo tip; regulated by Ste12p	PP7435_Chr1-0654	-2.77876	1.79467e-05		1.85663	9.99651e-11	1.26752	0.00245612
Pipas_chr4_0498	RSB1	Suppressor of sphingoid long chain base (LCB) sensitivity of an LCB-lyase mutation; putative integral membrane transporter or flippase that may transport LCBs from the cytoplasmic side toward the extracytoplasmic side of the membrane	PP7435_Chr4-0478	-0.754677	0.000231968		0.954874	0.0131972	1.10818	0.0667281
Pipas_chr3_0858	STE6-1	Plasma membrane ATP-binding cassette (ABC) transporter required for the export of a-factor, catalyzes ATP hydrolysis coupled to a-factor transport; contains 12 transmembrane domains and two ATP binding domains; expressed only in MATa cells	PP7435_Chr3-0320	-1.7474	8.91491e-05		3.70647	2.49844e-14	3.1123	9.66844e-06
Pipas_chr3_0449	YDR541C-2	Putative dihydrokaempferol 4-reductase	PP7435_Chr3-0762	-0.936114	0.00014287		0.856477	0.0361429	0.842313	0.159301
Pipas_chr1-4_0621	YIL166C-3	Putative protein with similarity to the allantoate permease (Dal5p) subfamily of the major facilitator superfamily; mRNA expression is elevated by sulfur limitation; YIL166C is a non-essential gene	PP7435_Chr1-1432	-0.596399	0.0483828		1.2737	1.37218e-09	0.825508	0.000112028
Pipas_chr1-4_0255	YNR063W	Putative zinc-cluster protein of unknown function	PP7435_Chr1-1034	-0.632064	0.00109669		1.08363	1.58521e-07	1.29695	0.000117759
Pipas_chr4_0008	FET4-2	Low-affinity Fe(II) transporter of the plasma membrane	PP7435_Chr4-1008	-0.679923	0.00168629		0.570154	0.000509001	0.745258	0.0147889
Pipas_chr3_0069	CAT2	Carnitine acetyl-CoA transferase present in both mitochondria and peroxisomes, transfers activated acetyl groups to carnitine to form acetylcarnitine which can be shuttled across membranes	PP7435_Chr3-1172	-1.20758	0.00569031		0.143958	0.754053	1.61266	0.12183
Pipas_chr1-4_0663	ECI1	Peroxisomal delta3,delta2-enoyl-CoA isomerase; hexameric protein that converts 3-hexenoyl-CoA to trans-2-hexenoyl-CoA, essential for the beta-oxidation of unsaturated fatty acids, oleate-induced; ECI1 has a paralog, DCI1, that arose from the whole genome duplication	PP7435_Chr1-1006	-0.6764	0.024787		-0.397392	0.465347	1.94961	0.179858
Pipas_chr2-1_0489	ITR2	Myo-inositol transporter; member of the sugar transporter superfamily; expressed constitutively; ITR2 has a paralog, ITR1, that arose from the whole genome duplication	PP7435_Chr2-0806	-0.661053	0.00161637		0.0867197	0.763545	1.00009	0.0189278
Pipas_chr1-1_0352	PAS_chr1-1_0352	similarity to potential peroxisomal protein Pmp4 [Candida albicans SC5314]	PP7435_Chr1-0670	-1.30093	8.39136e-05		-0.099434	0.685032	1.19099	0.105566
Pipas_chr2-2_0267	POT1	3-ketoacyl-CoA thiolase with broad chain length specificity, cleaves 3-ketoacyl-CoA into acyl-CoA and acetyl-CoA during beta-oxidation of fatty acids	PP7435_Chr2-0278	-0.931885	0.0112342		-0.310069	0.549228	1.9631	0.147454
Pipas_chr1-4_0538	POX1	Fatty-acyl coenzyme A oxidase, involved in the fatty acid beta-oxidation pathway; localized to the peroxisomal matrix	PP7435_Chr1-1341	-0.951749	0.0388639		-0.557759	0.233445	1.82951	0.150816
Pipas_chr1-3_0014	FMO1-1	Flavin-containing monooxygenase, localized to the cytoplasmic face of the ER membrane; catalyzes oxidation of biological thiols to maintain the ER redox buffer ratio for correct folding of disulfide-bonded proteins	PP7435_Chr1-0009	-0.636728	0.00398954		0.622374	8.19665e-06	0.300573	0.114272
Pipas_chr1-4_0526	MIG1-2	Transcription factor involved in glucose repression; sequence specific DNA binding protein containing two Cys2His2 zinc finger motifs; regulated by the SNF1 kinase and the GLC7 phosphatase; regulates filamentous growth along with Mig2p in response to glucose depletion	PP7435_Chr1-1325	-1.0903	6.79441e-05		0.934366	0.000434626	-0.235389	0.368706
Pipas_c034_0012	PAS_c034_0012	hypothetical protein (similarity to cell wall protein Tip1p [Ogataea angusta])	PP7435_Chr1-1579	-0.724162	0.00391459		1.37528	2.20999e-07	0.353866	0.657453
Pipas_chr1-3_0307	PAS_chr1-3_0307	conserved domain: RING finger; similarity to FAR1 (CDK inhibitor and nuclear anchor, involved in cell cycle)	PP7435_Chr1-0251	-1.71695	0.00220591		0.777791	7.33061e-07	0.0835599	0.857531
Pipas_chr1-4_0378	PAS_chr1-4_0378	hypothetical protein	PP7435_Chr1-1165	-2.48748	2.09927e-06		0.66638	3.18636e-05	0.448291	0.0318057
Pipas_chr2-2_0152	PAS_chr2-2_0152	conserved domain: MYND finger and SET (SET (Su(var)3-9, Enhancer-of-zeste, Trithorax) domain; Putative methyl transferase	PP7435_Chr2-0157	-0.580631	0.0143617		1.14836	1.22849e-05	0.334637	0.559859
Pipas_chr3_0860	PAS_chr3_0860	Presenilin enhancer-2 subunit of gamma secretase	PP7435_Chr3-0318	-1.74831	0.00111549		0.630243	1.78364e-06	0.326732	0.210174
Pipas_chr1-1_0490	SOR1	Sorbitol dehydrogenase; expression is induced in the presence of sorbitol or xylose	PP7435_Chr1-0597	-0.737348	0.000499598		1.25739	0.00233206	0.540698	0.462603
Pipas_chr3_0135	ACA1	ATF/CREB family basic leucine zipper (bZIP) transcription factor; binds as a homodimer to the ATF/CREB consensus sequence TGACGTCA; important for carbon source utilization; target genes include GRE2 and COS8; ACA1 has a paralog, CST6, that arose from the whole genome duplication	PP7435_Chr3-1102	-0.651031	0.0159991		0.379701	0.00150002	-0.149281	0.170777
Pipas_chr2-1_0872	FUS3-1	Mitogen-activated serine/threonine protein kinase involved in mating; phosphoactivated by Ste7p; substrates include Ste12p, Far1p, Bni1p, Sst2p; inhibits invasive growth during mating by phosphorylating Tec1p, promoting its degradation	PP7435_Chr2-0652	-0.648242	0.0187355		-0.192706	0.0105083	-0.443737	0.000466848
Pipas_chr4_0271	GAT2	Protein containing GATA family zinc finger motifs; similar to Gln3p and Dal80p; expression repressed by leucine	PP7435_Chr4-0731	-0.80043	0.00156724		0.142151	0.441219	0.335326	0.36672
Pipas_chr1-3_0041	IME2	Serine/threonine protein kinase involved in activation of meiosis, associates with Ime1p and mediates its stability, activates Ndt80p; IME2 expression is positively regulated by Ime1p	PP7435_Chr1-0035	-2.33721	0.000157939		0.40739	0.0502689	0.114572	0.658006
Pipas_chr4_0641	MCD1	Essential alpha-kleisin subunit of the cohesin complex; required for sister chromatid cohesion in mitosis and meiosis; apoptosis induces cleavage and translocation of a C-terminal fragment to mitochondria; expression peaks in S phase	PP7435_Chr4-0328	-0.677571	0.00679471		0.420718	0.00031617	0.0703896	0.811244
Pipas_chr1-1_0379	MKC7	GPI-anchored aspartyl protease; member of the yapsin family of proteases involved in cell wall growth and maintenance; shares functions with Yap3p and Kex2p; MKC7 has a paralog, YPS1, that arose from the whole genome duplication	PP7435_Chr1-0699	-0.846833	0.000334686		-0.127652	0.114085	-0.227558	0.210518
Pipas_c131_0019	PAS_c131_0019	hypothetical protein	no hits	-0.642491	0.0248979		-0.086477	0.2271	-0.289538	0.0206216
Pipas_chr1-1_0118	PAS_chr1-1_0118	Protein of unkown function, contains Signal-TM	PP7435_Chr1-0419	-0.708159	0.000310978		-0.548118	0.0816497	-0.180587	0.854797
Pipas_chr1-3_0007	PAS_chr1-3_0007	Hypothetical protein_not annotated in NCBI	PP7435_Chr1-0005	-0.67402	0.0397375		-0.201137	0.0527376	-0.033308	0.864735
Pipas_chr2-1_0133	PAS_chr2-1_0133	hypothetical protein	PP7435_Chr2-1174	-0.629311	0.00257567		0.0342709	0.917484	-0.57568	0.284522
Pipas_chr2-1_0300	PAS_chr2-1_0300	Hypothetical protein_not annotated in NCBI_but EXPRESSED	PP7435_Chr2-1002	-2.25349	7.4063e-06		-0.0552728	0.447328	-0.0396368	0.775297
Pipas_chr2-1_0328	PAS_chr2-1_0328	NCBI: annotated as Palmitoyl transferase involved in protein palmitoylation, but there are no conserved domains, homologies or references	PP7435_Chr2-0972	-0.631089	0.00315109		0.480346	9.23695e-05	0.44994	0.0343822
Pipas_chr3_0146	PAS_chr3_0146	hypothetical protein	PP7435_Chr3-1090	-0.712956	0.024546		-0.265522	0.0253344	-0.525996	0.0120156
Pipas_chr3_0492	PAS_chr3_0492	hypothetical protein	PP7435_Chr3-0716	-0.862324	0.000289648		0.193864	0.0635494	-0.307706	0.0891607
Pipas_chr3_0493	PAS_chr3_0493	conserved domains: GAl4 and ungal transcription factor regulatory middle homology region	PP7435_Chr3-0715	-1.19104	1.79768e-05		-0.0828709	0.282587	-0.441887	0.171968
Pipas_chr3_0854	PAS_chr3_0854	conserved domains: Alpha/beta hydrolase family	PP7435_Chr3-0327	-0.624755	0.0131495		0.199664	0.695137	0.452427	0.608353
Pipas_chr3_0889	PAS_chr3_0889	hypothetical protein	no hits	-0.918492	4.26874e-05		-0.267885	0.00228679	-0.36561	0.0407227
Pipas_chr4_0632	PAS_chr4_0632	similarity to FUS1, conserved domain SH3_Fus1p (also the binding sites are conserved)	PP7435_Chr4-0336	-1.54792	4.10788e-05		0.0411866	0.8157	-0.10839	0.657433
Pipas_chr4_0947	PAS_chr4_0947	Protein of unknown function (DUF3112)	PP7435_Chr4-0658	-0.943796	0.0105728		-0.546346	0.166074	0.528362	0.636834
Pipas_chr2-1_0136	PNS1	Protein of unknown function; has similarity to Torpedo californica tCTL1p, which is postulated to be a choline transporter, neither null mutation nor overexpression affects choline transport	PP7435_Chr2-1170	-0.594129	0.0278789		-0.440598	0.000140705	-0.363693	0.139483
Pipas_chr3_0636	RAM1	Beta subunit of the CAAX farnesyltransferase (FTase) that prenylates the a-factor mating pheromone and Ras proteins; required for the membrane localization of Ras proteins and a-factor; homolog of the mammalian FTase beta subunit	PP7435_Chr3-0565	-0.845036	0.0151062		-0.492367	1.33104e-05	-0.274063	0.117795
Pipas_chr1-3_0299	RIM4	Putative RNA-binding protein required for the expression of early and middle sporulation genes	PP7435_Chr1-0106	-1.47893	0.00324413		0.242981	0.0328073	-0.476012	0.130353
Pipas_chr1-1_0434	RME1	Zinc finger protein involved in control of meiosis; prevents meiosis by repressing IME1 expression and promotes mitosis by activating CLN2 expression; directly repressed by a1-alpha2 regulator; mediates cell type control of sporulation; relocalizes from nucleus to cytoplasm upon DNA replication stress	PP7435_Chr1-0752	-0.593791	0.045381		0.508407	7.13784e-05	-0.228158	0.0943564
Pipas_chr3_0662	SIT1	Ferrioxamine B transporter, member of the ARN family of transporters that specifically recognize siderophore-iron chelates; transcription is induced during iron deprivation and diauxic shift; potentially phosphorylated by Cdc28p	PP7435_Chr3-0538	-1.46495	3.58259e-05		0.280258	0.101671	0.0874869	0.647163
Pipas_chr4_0109	SMC2	Subunit of the condensin complex; essential SMC chromosomal ATPase family member that forms a complex with Smc4p to form the active ATPase; Smc2p/Smc4p complex binds DNA; required for clustering of tRNA genes at the nucleolus	PP7435_Chr4-0907	-0.644695	0.000185583		-0.150468	0.173022	-0.557326	0.0231722
Pipas_chr3_0840	SST2	GTPase-activating protein for Gpa1p, regulates desensitization to alpha factor pheromone; also required to prevent receptor-independent signaling of the mating pathway; member of the RGS (regulator of G-protein signaling) family	PP7435_Chr3-0344	-1.24027	0.000807819		-0.11344	0.338471	-0.543932	0.229257
Pipas_chr3_0861	STE3	Receptor for a factor pheromone, couples to MAP kinase cascade to mediate pheromone response; transcribed in alpha cells and required for mating by alpha cells, ligand bound receptors endocytosed and recycled to the plasma membrane; GPCR	PP7435_Chr3-0318	-2.49482	0.000752845		0.481186	1.80999e-05	0.160991	0.577053
Pipas_chr1-1_0201	STE4	G protein beta subunit, forms a dimer with Ste18p to activate the mating signaling pathway, forms a heterotrimer with Gpa1p and Ste18p to dampen signaling; may recruit Rho1p to the polarized growth site during mating; contains WD40 repeats	PP7435_Chr1-0512	-1.18391	0.000840135		0.360059	0.0194663	0.0822239	0.863438
Pipas_chr3_1068	TMA17	Protein of unknown function that associates with ribosomes; heterozygous deletion demonstrated increases in chromosome instability in a rad9 deletion background; protein abundance is decreased upon intracellular iron depletion	PP7435_Chr3-0100	-0.621657	0.00142062		-0.501301	0.0770404	-0.0691129	0.951642
Pipas_FragB_0007	VTS1	Flap-structured DNA-binding and RNA-binding protein; stimulates deadenylation-dependent mRNA degradation mediated by the CCR4-NOT deadenylase complex; member of the Smaug (Smg) family of post-transcriptional regulators which bind RNA through a conserved sterile alpha motif (SAM) domain that interacts with Smg recognition element (SREs) containing transcripts; stimulates Dna2p endonuclease activity	PP7435_Chr1-1486	-0.792153	0.00880706		-0.294012	0.235701	0.43041	0.0398314
Pipas_chr4_0582	YIL096C	Putative S-adenosylmethionine-dependent methyltransferase; associates with precursors of the 60S ribosomal subunit; predicted to be involved in ribosome biogenesis	PP7435_Chr4-0389	-0.643427	0.00272217		-0.259361	0.20899	-0.284126	0.495942
Pipas_chr1-4_0256	YNR062C	Putative membrane protein of unknown function	PP7435_Chr1-1035	-0.946419	0.00016019		-0.371728	0.00243312	0.25346	0.057099
Pipas_chr4_0954	YTP1	Probable type-III integral membrane protein of unknown function, has regions of similarity to mitochondrial electron transport proteins	PP7435_Chr4-0611	-0.65095	0.00069979		-0.512927	0.000181523	-0.322054	0.0290213

## Sheet: all_data
Probe_ID	Short_Name_Pp	Description	CBS7435_ORF	MeOH/Gly_Glc logFC chemostat	MeOH/Gly_Glc adjPVal chemostat		MeOH_Gly logFC fed batch	MeOH_Gly adjPVal fed batch	MeOH_Glc logFC fed batch	MeOH_Glc adjPVal fed batch
Pipas_chr2-1_0652	AAP1	Arginine/alanine amino peptidase; overproduction stimulates glycogen accumulation; AAP1 has a paralog, APE2, that arose from the whole genome duplication	PP7435_Chr2-0629	0.369436	0.0891175		1.4887	4.76968e-08	1.3829	0.0135673
Pipas_chr1-1_0200	AAT1	Mitochondrial aspartate aminotransferase, catalyzes the conversion of oxaloacetate to aspartate in aspartate and asparagine biosynthesis	PP7435_Chr1-0511	1.41481	2.48173e-07		2.7759	1.88296e-07	3.98637	5.85159e-07
Pipas_chr4_0974	AAT2	Cytosolic aspartate aminotransferase, involved in nitrogen metabolism; localizes to peroxisomes in oleate-grown cells	PP7435_Chr4-0446	0.503025	0.256396		2.58617	0.000108582	3.09481	0.001376
Pipas_chr3_0645	ABD1	Methyltransferase; catalyzes the transfer of a methyl group from S-adenosylmethionine to the GpppN terminus of capped mRNA; nuclear protein that relocalizes to the cytosol in response to hypoxia	PP7435_Chr3-0556	0.334212	0.34015		-0.0215382	0.84818	-0.0287152	0.862315
Pipas_chr2-2_0320	ABP1	Actin-binding protein of the cortical actin cytoskeleton, important for activation of the Arp2/3 complex that plays a key role actin in cytoskeleton organization; phosphorylation within its PRR (Proline-Rich Region), mediated by Cdc28p and Pho85p, protects Abp1p from proteolysis mediated by its own PEST sequences	PP7435_Chr2-0340	-0.294385	1		-1.12896	0.000143829	-0.392501	0.117701
Pipas_chr4_0460	ABP140	AdoMet-dependent tRNA methyltransferase and actin binding protein; C-terminal domain is responsible for 3-methylcytidine modification of residue 32 of the tRNA anticodon loop of tRNA-Thr and tRNA-Ser and contains an S-adenosylmethionine (AdoMet) binding motif; N-terminal actin binding sequence interacts with actin filaments and localizes to actin patches and cables; N- and C-terminal domains are …	PP7435_Chr4-0520	0.0416972	1		-1.53335	6.77953e-06	-0.789127	0.228086
Pipas_chr2-2_0075	ABZ1	Para-aminobenzoate (PABA) synthase; has similarity to Escherichia coli PABA synthase components PabA and PabB; required for the synthesis of para-aminobenzoic acid, an important intermediate for folate and ubiquinone Q biosynthesis; protein abundance increases in response to DNA replication stress	PP7435_Chr2-0081	0.114199	1		-0.189056	0.0219154	-0.222464	0.0445809
Pipas_chr3_0135	ACA1	ATF/CREB family basic leucine zipper (bZIP) transcription factor; binds as a homodimer to the ATF/CREB consensus sequence TGACGTCA; important for carbon source utilization; target genes include GRE2 and COS8; ACA1 has a paralog, CST6, that arose from the whole genome duplication	PP7435_Chr3-1102	-0.651031	0.0159991		0.379701	0.00150002	-0.149281	0.170777
Pipas_chr1-4_0674	ACB1	Acyl-CoA-binding protein, transports newly synthesized acyl-CoA esters from fatty acid synthetase (Fas1p-Fas2p) to acyl-CoA-consuming processes; subject to starvation-induced, Grh1p-mediated unconventional secretion; protein abundance increases in response to DNA replication stress	PP7435_Chr1-1156	-0.388047	0.737026		-1.61829	1.24535e-05	-0.87618	0.171863
Pipas_chr1-4_0249	ACC1	Acetyl-CoA carboxylase, biotin containing enzyme; catalyzes carboxylation of cytosolic acetyl-CoA to form malonyl-CoA and regulates histone acetylation by regulating the availablity of acetyl-CoA; required for de novo biosynthesis of long-chain fatty acids; ACC1 has a paralog, HFA1, that arose from the whole genome duplication	PP7435_Chr1-1029	-0.0632448	1		-0.481438	0.0819496	-2.03725	0.000445139
Pipas_chr4_0135	ACF2	Intracellular beta-1,3-endoglucanase; expression is induced during sporulation; may have a role in cortical actin cytoskeleton assembly; protein abundance increases in response to DNA replication stress	PP7435_Chr4-0880	-0.294383	0.578214		0.725291	8.47598e-06	0.341415	0.156686
Pipas_chr3_0253	ACH1	Protein with CoA transferase activity, particularly for CoASH transfer from succinyl-CoA to acetate; has minor acetyl-CoA-hydrolase activity; phosphorylated; required for acetate utilization and for diploid pseudohyphal growth	PP7435_Chr3-0969	0.0206192	1		1.80856	7.9914e-07	1.6897	6.28968e-06
Pipas_chr4_0678	ACK1	Protein that functions upstream of Pkc1p in the cell wall integrity pathway; GFP-fusion protein expression is induced in response to the DNA-damaging agent MMS; non-tagged Ack1p is detected in purified mitochondria	PP7435_Chr4-0288	-0.147335	1		0.892875	8.91201e-09	0.834944	0.0391293
Pipas_chr1-1_0350	ACN9	Protein of the mitochondrial intermembrane space, required for acetate utilization and gluconeogenesis; has orthologs in higher eukaryotes	PP7435_Chr1-0668	0.360773	0.712474		0.368095	0.000264968	0.4225	0.00416528
Pipas_chr1-3_0104	ACO1	Aconitase, required for the tricarboxylic acid (TCA) cycle and also independently required for mitochondrial genome maintenance; phosphorylated; component of the mitochondrial nucleoid; mutation leads to glutamate auxotrophy	PP7435_Chr1-0105	-0.396087	1		-0.228933	0.498907	0.458293	0.329523
Pipas_chr3_0659	ACO2	Putative mitochondrial aconitase isozyme; similarity to Aco1p, an aconitase required for the TCA cycle; expression induced during growth on glucose, by amino acid starvation via Gcn4p, and repressed on ethanol	PP7435_Chr3-0541	0.019369	1		-0.207131	0.362051	0.407399	0.429181
Pipas_chr3_1119	ACP1	Mitochondrial matrix acyl carrier protein, involved in biosynthesis of octanoate, which is a precursor to lipoic acid; activated by phosphopantetheinylation catalyzed by Ppt2p	PP7435_Chr3-0043	0.0443006	1		0.309783	0.0435573	0.392537	0.145906
Pipas_chr2-1_0600	ACPM1	ACPM1 (SDAP) subunit of mitochondrial NADH:ubiquinone oxidoreductase (complex I) [Komagataella pastoris]; Phosphopantetheine attachment site	PP7435_Chr2-0686	0.552616	0.0116387		0.514591	6.41406e-05	0.542326	0.0190485
Pipas_chr2-1_0767	ACS1	Acetyl-coA synthetase isoform which, along with Acs2p, is the nuclear source of acetyl-coA for histone acetylation; expressed during growth on nonfermentable carbon sources and under aerobic conditions	PP7435_Chr2-0505	0.173818	1		-1.23054	0.000290587	0.787109	0.32269
Pipas_chr3_0403	ACS2	Acetyl-coA synthetase isoform which, along with Acs1p, is the nuclear source of acetyl-coA for histone acetylation; mutants affect global transcription; required for growth on glucose; expressed under anaerobic conditions	PP7435_Chr3-0810	3.48004	7.24463e-07		3.39806	5.83976e-07	4.25604	0.00274269
Pipas_chr3_1169	ACT1	Actin, structural protein involved in cell polarization, endocytosis, and other cytoskeletal functions	PP7435_Chr3-0993	-0.18036	1		-0.672404	0.0423611	-0.385168	0.341661
Pipas_chr2-1_0780	ADA2	Transcription coactivator, component of the ADA and SAGA transcriptional adaptor/HAT (histone acetyltransferase) complexes	PP7435_Chr2-0490	-0.105444	1		-0.12654	0.35545	0.123097	0.575861
Pipas_chr2-1_0552	ADD66	Protein involved in 20S proteasome assembly; forms a heterodimer with Pba1p that binds to proteasome precursors; interaction with Pba1p-Add66p may affect function of the mature proteasome and its role in maintaining respiratory metabolism; similar to human PAC2 constituent of the PAC1-PAC2 complex involved in proteasome assembly	PP7435_Chr2-0737	0.214665	1		1.42527	6.11345e-10	1.81254	6.30637e-07
Pipas_chr1-4_0450	ADE1	N-succinyl-5-aminoimidazole-4-carboxamide ribotide (SAICAR) synthetase, required for 'de novo' purine nucleotide biosynthesis; red pigment accumulates in mutant cells deprived of adenine; protein abundance increases in response to DNA replication stress	PP7435_Chr1-1245	0.00768363	1		0.382976	0.0131719	0.894758	0.00179959
Pipas_chr4_0613	ADE12	Adenylosuccinate synthase, catalyzes the first step in synthesis of adenosine monophosphate from inosine 5'monophosphate during purine nucleotide biosynthesis; exhibits binding to single-stranded autonomously replicating (ARS) core sequence	PP7435_Chr4-0357	0.530207	0.00239813		1.4226	1.65939e-06	2.68844	1.8544e-05
Pipas_chr2-2_0329	ADE13	Adenylosuccinate lyase, catalyzes two steps in the 'de novo' purine nucleotide biosynthetic pathway; expression is repressed by adenine and activated by Bas1p and Pho2p; mutations in human ortholog ADSL cause adenylosuccinase deficiency	PP7435_Chr2-0349	-0.0327833	1		-0.800993	0.0137383	-0.286156	0.459508
Pipas_chr2-1_0660	ADE17	Enzyme of 'de novo' purine biosynthesis; contains both 5-aminoimidazole-4-carboxamide ribonucleotide transformylase and inosine monophosphate cyclohydrolase activities; ADE17 has a paralog, ADE16, that arose from the whole genome duplication; ade16 ade17 mutants require adenine and histidine	PP7435_Chr2-0621	0.203649	1		-0.607553	4.89401e-09	-0.459187	0.000475539
Pipas_chr3_0085	ADE2	Phosphoribosylaminoimidazole carboxylase, catalyzes a step in the 'de novo' purine nucleotide biosynthetic pathway; red pigment accumulates in mutant cells deprived of adenine	PP7435_Chr3-1151	0.656548	0.00837368		2.85067	8.44108e-13	3.06387	2.05778e-07
Pipas_chr4_0236	ADE3	Cytoplasmic trifunctional enzyme C1-tetrahydrofolate synthase, involved in single carbon metabolism and required for biosynthesis of purines, thymidylate, methionine, and histidine; null mutation causes auxotrophy for adenine and histidine	PP7435_Chr4-0771	-0.00617931	1		-1.12958	8.48076e-05	-1.22697	0.0123655
Pipas_chr1-1_0430	ADE4	Phosphoribosylpyrophosphate amidotransferase (PRPPAT; amidophosphoribosyltransferase), catalyzes first step of the 'de novo' purine nucleotide biosynthetic pathway	PP7435_Chr1-0748	0.348791	0.445338		-0.919426	6.51749e-05	-0.617914	0.10576
Pipas_chr3_0770	ADE5,7	Bifunctional enzyme of the 'de novo' purine nucleotide biosynthetic pathway, contains aminoimidazole ribotide synthetase and glycinamide ribotide synthetase activities	PP7435_Chr3-0423	0.0342879	1		-0.896989	0.00183627	0.111866	0.874811
Pipas_chr1-4_0551	ADE6	Formylglycinamidine-ribonucleotide (FGAM)-synthetase, catalyzes a step in the 'de novo' purine nucleotide biosynthetic pathway	PP7435_Chr1-1355	0.0195049	1		0.526646	0.0125855	1.05391	0.0223593
Pipas_chr2-1_0121	ADE8	Phosphoribosyl-glycinamide transformylase, catalyzes a step in the 'de novo' purine nucleotide biosynthetic pathway	PP7435_Chr2-1186	0.326686	0.593665		-2.09599	2.29495e-10	-1.60291	0.00537101
Pipas_chr2-1_0472	ADH2	Glucose-repressible alcohol dehydrogenase II, catalyzes the conversion of ethanol to acetaldehyde; involved in the production of certain carboxylate esters; regulated by ADR1	PP7435_Chr2-0821	2.43311	0.000503551		-0.0824425	0.865286	-0.680353	0.18558
Pipas_chr4_0576	ADH6	NADPH-dependent medium chain alcohol dehydrogenase; has broad substrate specificity; member of the cinnamyl family of alcohol dehydrogenases; may be involved in fusel alcohol synthesis or in aldehyde tolerance; protein abundance increases in response to DNA replication stress	PP7435_Chr4-0395	-0.239177	1		-1.74906	8.34865e-09	0.860563	0.000261218
Pipas_chr1-1_0357	ADH7	NADPH-dependent medium chain alcohol dehydrogenase with broad substrate specificity; member of the cinnamyl family of alcohol dehydrogenases; may be involved in fusel alcohol synthesis or in aldehyde tolerance	PP7435_Chr1-0675	-0.635756	0.192228		-0.502904	0.085042	-1.07086	0.00850051
Pipas_chr2-1_0422	ADI1	Acireductone dioxygenease involved in the methionine salvage pathway; ortholog of human MTCBP-1; transcribed as polycistronic mRNA with YMR010W and regulated post-transcriptionally by RNase III (Rnt1p) cleavage; ADI1 mRNA is induced in heat shock conditions	PP7435_Chr2-0877	0.492841	0.117718		3.26203	1.50261e-12	3.0775	8.23313e-07
Pipas_chr3_0257	ADK1	Adenylate kinase, required for purine metabolism; localized to the cytoplasm and the mitochondria; lacks cleavable signal sequence; protein abundance increases in response to DNA replication stress	PP7435_Chr3-0966	-0.198521	1		-1.57016	2.91578e-07	-0.43474	0.00169485
Pipas_chr2-1_0111	ADK2	Mitochondrial adenylate kinase, catalyzes the reversible synthesis of GTP and AMP from GDP and ADP; may serve as a back-up for synthesizing GTP or ADP depending on metabolic conditions; 3' sequence of ADK2 varies with strain background	PP7435_Chr2-1197	0.299541	0.508984		0.384565	0.0013995	0.875309	0.00328233
Pipas_chr2-2_0162	ADO1	Adenosine kinase, required for the utilization of S-adenosylmethionine (AdoMet); may be involved in recycling adenosine produced through the methyl cycle	PP7435_Chr2-0168	-0.265916	0.821568		-1.60907	1.12715e-10	-0.522352	0.00327653
Pipas_chr3_0935	ADP1	Putative ATP-dependent permease of the ABC transporter family of proteins	PP7435_Chr3-0235	-0.591053	0.673791		0.101554	0.368337	0.395227	0.311435
Pipas_chr4_0487	ADR1	Carbon source-responsive zinc-finger transcription factor, required for transcription of the glucose-repressed gene ADH2, of peroxisomal protein genes, and of genes required for ethanol, glycerol, and fatty acid utilization	PP7435_Chr4-0490	0.0251334	1		0.316452	0.0358784	0.972268	0.171685
Pipas_chr1-1_0158	ADY2	Acetate transporter required for normal sporulation; phosphorylated in mitochondria; ADY2 has a paralog, ATO2, that arose from the whole genome duplication	PP7435_Chr1-0468	0.181428	1		-1.72946	8.51382e-07	-0.190982	0.843831
Pipas_chr1-1_0167	AEP3	Protein that may facilitate use of unformylated tRNA-Met in mitochondrial translation initiation; localized to the matrix face of the mitochondrial inner membrane; stabilizes the bicistronic AAP1-ATP6 mRNA	PP7435_Chr1-0477	-0.349171	0.0552995		-1.00151	2.57759e-08	-1.08419	0.000283774
Pipas_chr1-1_0197	AFG1	Conserved protein that may act as a chaperone in the degradation of misfolded or unassembled cytochrome c oxidase subunits; localized to matrix face of the mitochondrial inner membrane; member of the AAA family but lacks a protease domain	PP7435_Chr1-0507	0.266268	0.170569		-0.0576474	0.517324	0.61588	0.000307629
Pipas_chr2-1_0710	AFG2	ATPase of the CDC48/PAS1/SEC18 (AAA) family, forms a hexameric complex; is essential for pre-60S maturation and release of several preribosome maturation factors; releases Rlp24p from purified pre-60S particles in vitro; may be involved in degradation of aberrant mRNAs	PP7435_Chr2-0568	-0.486092	1		0.289705	0.0827058	0.500418	0.067051
Pipas_chr4_0856	AFG3	Component, with Yta12p, of the mitochondrial inner membrane m-AAA protease; mediates degradation of misfolded or unassembled proteins and is also required for correct assembly of mitochondrial enzyme complexes; involved in cytoplasmic mRNA translation and aging	PP7435_Chr4-0095	0.197415	1		0.237063	0.00392828	0.738036	0.000983358
Pipas_chr3_0434	AGC1	Mitochondrial amino acid transporter, acts both as a glutamate uniporter and as an aspartate-glutamate exchanger; involved in nitrogen metabolism and nitrogen compound biosynthesis	PP7435_Chr3-0777	2.23426	2.62448e-08		4.38847	6.39462e-14	5.04824	1.16714e-08
Pipas_chr1-4_0340	AGE2	ADP-ribosylation factor (ARF) GTPase activating protein (GAP) effector, involved in Trans-Golgi-Network (TGN) transport; contains C2C2H2 cysteine/histidine motif	PP7435_Chr1-1126	-0.0314697	1		-0.0100798	0.970535	0.794245	0.0218958
Pipas_chr2-1_0049	AGP2-1	High affinity polyamine permease, preferentially uses spermidine over putrescine; expression is down-regulated by osmotic stress; plasma membrane carnitine transporter, also functions as a low-affinity amino acid permease	PP7435_Chr2-1259	0.947478	0.000126654		0.880175	2.37315e-06	0.319497	0.113446
Pipas_chr3_0848	AGP2-2	High affinity polyamine permease, preferentially uses spermidine over putrescine; expression is down-regulated by osmotic stress; plasma membrane carnitine transporter, also functions as a low-affinity amino acid permease	PP7435_Chr3-0336	0.661817	1		1.51951	1.59806e-06	2.65447	3.41004e-07
Pipas_chr4_0416	AGX1	Alanine:glyoxylate aminotransferase (AGT), catalyzes the synthesis of glycine from glyoxylate, which is one of three pathways for glycine biosynthesis in yeast; has similarity to mammalian and plant alanine:glyoxylate aminotransferases	PP7435_Chr4-0569	0.899406	0.000191526		2.70938	5.58308e-13	3.77193	1.14402e-06
Pipas_chr1-4_0072	AHA1	Co-chaperone that binds to Hsp82p and activates its ATPase activity; similar to Hch1p; expression is regulated by stresses such as heat shock; protein abundance increases in response to DNA replication stress	PP7435_Chr1-0842	0.215286	0.990613		1.06813	2.29342e-07	0.498498	0.203319
Pipas_chr1-4_0659	AHP1	Thiol-specific peroxiredoxin, reduces hydroperoxides to protect against oxidative damage; function in vivo requires covalent conjugation to Urm1p	PP7435_Chr1-0948	-0.42389	0.163771		1.48238	0.0006908	1.06803	0.0940909
Pipas_chr2-2_0080	AIF1-1	Mitochondrial cell death effector that translocates to the nucleus in response to apoptotic stimuli, homolog of mammalian Apoptosis-Inducing Factor, putative reductase	PP7435_Chr2-0087	0.0114119	1		-0.829447	7.53802e-07	-0.518511	0.0086087
Pipas_chr2-2_0079	AIF1-2	Mitochondrial cell death effector that translocates to the nucleus in response to apoptotic stimuli, homolog of mammalian Apoptosis-Inducing Factor, putative reductase	PP7435_Chr2-0086	-0.578825	0.0897036		0.887039	5.53745e-07	0.128385	0.722941
Pipas_chr3_0302	AIF1-3	Mitochondrial cell death effector that translocates to the nucleus in response to apoptotic stimuli, homolog of mammalian Apoptosis-Inducing Factor, putative reductase	PP7435_Chr3-0915	0.0544422	1		1.80199	2.83514e-08	1.14247	0.0215626
Pipas_chr3_0702	AIM1	Protein involved in mitochondrial function or organization; null mutant displays elevated frequency of mitochondrial genome loss	PP7435_Chr3-0498	0.0689002	1		-0.127573	0.210246	-0.122335	0.572148
Pipas_chr2-2_0209	AIM10	Protein with similarity to tRNA synthetases; non-tagged protein is detected in purified mitochondria; null mutant is viable and displays elevated frequency of mitochondrial genome loss	PP7435_Chr2-0219	0.129551	1		-1.32309	2.27053e-11	-0.98463	3.18721e-05
Pipas_chr1-4_0675	AIM17	Putative protein of unknown function; the authentic, non-tagged protein is detected in highly purified mitochondria in high-throughput studies; null mutant displays reduced frequency of mitochondrial genome loss	PP7435_Chr1-1181	0.887201	0.000912167		3.0416	3.44936e-09	2.90618	1.13042e-05
Pipas_FragB_0041	AIM18	Putative protein of unknown function; the authentic, non-tagged protein is detected in highly purified mitochondria in high-throughput studies; null mutant displays elevated frequency of mitochondrial genome loss	PP7435_Chr1-1526	0.321957	0.694445		-0.0954506	0.4715	0.533982	0.000457994
Pipas_chr2-2_0198	AIM19	Putative protein of unknown function; the authentic, non-tagged protein is detected in purified mitochondria in high-throughput studies; null mutant displays reduced respiratory growth	PP7435_Chr2-0206	-0.266228	0.897088		-1.56799	2.26263e-10	-1.68209	2.11788e-06
Pipas_chr4_0787	AIM25	Putative protein of unknown function; non-tagged protein is detected in purified mitochondria in high-throughput studies; similar to murine NOR1; null mutant is viable and displays elevated frequency of mitochondrial genome loss	PP7435_Chr4-0168	0.0875555	1		1.06882	1.94097e-09	1.1337	0.00144834
Pipas_chr1-4_0002	AIM29	Putative protein of unknown function; epitope-tagged protein localizes to the cytoplasm; YKR074W is not an essential gene; null mutant displays elevated frequency of mitochondrial genome loss	PP7435_Chr1-0776	0.0318118	1		0.283378	0.00605023	0.245063	0.126557
Pipas_chr1-4_0267	AIM41	Putative protein of unknown function; the authentic protein is detected in highly purified mitochondria in high-throughput studies; null mutant displays reduced frequency of mitochondrial genome loss	PP7435_Chr1-1047	0.393738	0.444002		0.146858	0.238363	0.768954	0.0405251
Pipas_chr2-2_0334	AIM45	Putative ortholog of mammalian electron transfer flavoprotein complex subunit ETF-alpha; interacts with frataxin, Yfh1p; null mutant displays elevated frequency of mitochondrial genome loss; may have a role in oxidative stress response	PP7435_Chr2-0354	0.412801	0.00939486		-0.234487	0.0423082	0.140428	0.25478
Pipas_chr3_0089	AIM6	Putative protein of unknown function, required for respiratory growth; YDL237W is not an essential gene	PP7435_Chr3-1148	0.0607169	1		-0.417938	0.0006535	0.0573001	0.847446
Pipas_chr4_0924	AIM7	Protein that interacts with Arp2/3 complex to stimulate actin filament debranching and inhibit actin nucleation; has similarity to Cof1p and also to human glia maturation factor (GMF); null mutant displays elevated mitochondrial genome loss	PP7435_Chr4-0813	-0.220698	1		-1.62016	1.82226e-14	-0.734594	0.107805
Pipas_chr1-4_0684	AIM9	Putative protein of unknown function; the authentic, non-tagged protein is detected in highly purified mitochondria in high-throughput studies; null mutant displays elevated frequency of mitochondrial genome loss	PP7435_Chr1-1290	-0.221405	1		-0.785595	6.09029e-10	-0.336527	0.0179174
Pipas_chr1-4_0641	AIP1	Actin cortical patch component; interacts with the actin depolymerizing factor cofilin; required to restrict cofilin localization to cortical patches; contains WD repeats; protein increases in abundance and relocalizes from cytoplasm to plasma membrane upon DNA replication stress	PP7435_Chr1-1452	-0.139916	1		0.0918515	0.618131	0.342798	0.247311
Pipas_chr2-2_0239	AIR2	RNA-binding subunit of the TRAMP nuclear RNA surveillance complex; involved in nuclear RNA processing and degradation; involved in TRAMP complex assembly as a bridge between Mtr4p and Trf4p; stimulates the poly(A) polymerase activity of Pap2p in vitro; has 5 zinc knuckle motifs; AIR2 has a paralog, AIR1, that arose from the whole genome duplication	PP7435_Chr2-0251	0.0953654	1		-0.186131	0.160472	-0.371889	0.168298
Pipas_chr3_0940	AKL1	Ser-Thr protein kinase, member (with Ark1p and Prk1p) of the Ark kinase family; involved in endocytosis and actin cytoskeleton organization	PP7435_Chr3-0232	0.128561	1		1.23943	6.50316e-10	0.924463	0.0107051
Pipas_chr2-1_0829	AKR1	Palmitoyl transferase involved in protein palmitoylation; acts as a negative regulator of pheromone response pathway; required for endocytosis of pheromone receptors; involved in cell shape control; contains ankyrin repeats; AKR1 has a paralog, AKR2, that arose from the whole genome duplication	PP7435_Chr2-0971	0.0486995	1		0.495648	2.80604e-05	0.226545	0.502699
Pipas_chr3_0462	ALA1	Cytoplasmic and mitochondrial alanyl-tRNA synthetase, required for protein synthesis; point mutation (cdc64-1 allele) causes cell cycle arrest at G1; lethality of null mutation is functionally complemented by human homolog	PP7435_Chr3-0746	0.0301477	1		0.190321	0.198502	0.475883	0.0467105
Pipas_chr2-1_0453	ALD2	Cytoplasmic aldehyde dehydrogenase, involved in ethanol oxidation and beta-alanine biosynthesis; uses NAD+ as the preferred coenzyme; expression is stress induced and glucose repressed; very similar to Ald3p	PP7435_Chr2-0843	-0.451149	1		-0.956626	7.86738e-08	-0.28779	0.524945
Pipas_chr2-1_0853	ALD4-1	Mitochondrial aldehyde dehydrogenase, required for growth on ethanol and conversion of acetaldehyde to acetate; phosphorylated; activity is K+ dependent; utilizes NADP+ or NAD+ equally as coenzymes; expression is glucose repressed; ALD4-1 contains mitochondrial targeting signal	PP7435_Chr2-0787	1.08756	0.0314368		1.26304	0.0233277	1.56659	0.227544
Pipas_chr4_0043	ALD4-2	Mitochondrial aldehyde dehydrogenase, required for growth on ethanol and conversion of acetaldehyde to acetate; phosphorylated; activity is K+ dependent; utilizes NADP+ or NAD+ equally as coenzymes; expression is glucose repressed; ALD4-2 does not contain a mitochondrial targeting signal; maybe homolog of cytoplasmic ALD6	PP7435_Chr4-0972	2.70289	0.00016226		1.36982	0.00232179	2.92621	0.0544423
Pipas_chr3_0987	ALD5	Mitochondrial aldehyde dehydrogenase, involved in regulation or biosynthesis of electron transport chain components and acetate formation; activated by K+; utilizes NADP+ as the preferred coenzyme; constitutively expressed	PP7435_Chr3-0183	1.31262	0.00715776		1.9051	2.35455e-10	-0.0570309	0.950657
Pipas_chr1-1_0261	ALF1	Alpha-tubulin folding protein, similar to mammalian cofactor B; Alf1p-GFP localizes to cytoplasmic microtubules; required for the folding of alpha-tubulin and may play an additional role in microtubule maintenance	PP7435_Chr1-0573	-0.362075	0.522113		-2.42341	1.46579e-17	-1.69998	7.38202e-08
Pipas_chr2-1_0759	ALG1	Mannosyltransferase, involved in asparagine-linked glycosylation in the endoplasmic reticulum (ER); essential for viability, mutation is functionally complemented by human ortholog	PP7435_Chr2-0514	0.325955	0.488146		-0.459644	1.13e-05	-0.480204	0.00109265
Pipas_chr1-4_0417	ALG11	Alpha-1,2-mannosyltransferase, catalyzes sequential addition of the two terminal alpha 1,2-mannose residues to the Man5GlcNAc2-PP-dolichol intermediate during asparagine-linked glycosylation in the ER	PP7435_Chr1-1208	0.306025	0.124606		0.973013	4.86365e-07	0.465491	0.00890223
Pipas_chr4_0544	ALG12	Alpha-1,6-mannosyltransferase localized to the ER; responsible for the addition of the alpha-1,6 mannose to dolichol-linked Man7GlcNAc2, acts in the dolichol pathway for N-glycosylation	PP7435_Chr4-0430	-0.0810295	1		-0.965261	1.15717e-07	-0.343362	0.126569
Pipas_chr1-4_0448	ALG13	Catalytic component of UDP-GlcNAc transferase; required for the second step of dolichyl-linked oligosaccharide synthesis; anchored to the ER membrane via interaction with Alg14p; similar to bacterial and human glycosyltransferases; protein abundance increases in response to DNA replication stress	PP7435_Chr1-1243	0.0483584	1		1.61015	1.09254e-10	1.61996	1.9548e-06
Pipas_chr3_0944	ALG14	Component of UDP-GlcNAc transferase required for the second step of dolichyl-linked oligosaccharide synthesis; anchors the catalytic subunit Alg13p to the ER membrane; similar to bacterial and human glycosyltransferases	PP7435_Chr3-0227	0.20756	1		-0.336042	0.000166459	-0.100184	0.431199
Pipas_c121_0002	ALG2	Mannosyltransferase that catalyzes two consecutive steps in the N-linked glycosylation pathway; alg2 mutants exhibit temperature-sensitive growth and abnormal accumulation of the lipid-linked oligosaccharide Man2GlcNAc2-PP-Dol	PP7435_Chr1-1463	-0.107816	1		-1.62075	1.20982e-09	-1.31121	0.0448811
Pipas_chr4_0712	ALG3	Dolichol-P-Man dependent alpha(1-3) mannosyltransferase, involved in the synthesis of dolichol-linked oligosaccharide donor for N-linked glycosylation of proteins	PP7435_Chr4-0251	-0.115615	1		0.621377	0.000149968	0.484262	0.0371509
Pipas_chr3_0552	ALG5	UDP-glucose:dolichyl-phosphate glucosyltransferase, involved in asparagine-linked glycosylation in the endoplasmic reticulum	PP7435_Chr3-0653	0.10528	1		-1.73176	6.09525e-12	-1.77176	0.000270285
Pipas_chr2-1_0549	ALG6	Alpha 1,3 glucosyltransferase, involved in transfer of oligosaccharides from dolichyl pyrophosphate to asparagine residues of proteins during N-linked protein glycosylation; mutations in human ortholog are associated with disease	PP7435_Chr2-0741	-0.702388	0.241964		-1.24892	1.1349e-09	-0.384344	0.120619
Pipas_chr2-1_0727	ALG7	UDP-N-acetyl-glucosamine-1-P transferase, transfers Glc-Nac-P from UDP-GlcNac to Dol-P in the ER in the first step of the dolichol pathway of protein asparagine-linked glycosylation; inhibited by tunicamycin	PP7435_Chr2-0551	-0.345208	0.187789		-2.19911	1.06611e-12	-1.4353	0.0183314
Pipas_chr3_0999	ALG8	Glucosyl transferase, involved in N-linked glycosylation; adds glucose to the dolichol-linked oligosaccharide precursor prior to transfer to protein during lipid-linked oligosaccharide biosynthesis; similar to Alg6p	PP7435_Chr3-0171	-0.138975	1		-0.0187434	0.806435	0.092784	0.618629
Pipas_chr2-2_0036	ALG9	Mannosyltransferase, involved in N-linked glycosylation; catalyzes both the transfer of seventh mannose residue on B-arm and ninth mannose residue on the C-arm from Dol-P-Man to lipid-linked oligosaccharides; mutation of the human ortholog causes type 1 congenital disorders of glycosylation	PP7435_Chr2-0033	0.063839	1		-0.509596	2.36566e-07	-0.393575	0.0031843
Pipas_chr2-1_0197	ALO1	D-Arabinono-1,4-lactone oxidase, catalyzes the final step in biosynthesis of dehydro-D-arabinono-1,4-lactone, which is protective against oxidative stress	PP7435_Chr2-1110	0.190029	1		-0.303287	0.00118189	-0.403304	0.13194
Pipas_c034_0019	ALP1	Arginine transporter; expression is normally very low and it is unclear what conditions would induce significant expression; ALP1 has a paralog, CAN1, that arose from the whole genome duplication	PP7435_Chr1-1571	0.641461	0.000524338		2.09377	2.4388e-06	2.71824	4.53333e-05
Pipas_chr1-4_0096	ALR1	Plasma membrane Mg(2+) transporter, expression and turnover are regulated by Mg(2+) concentration; overexpression confers increased tolerance to Al(3+) and Ga(3+) ions	PP7435_Chr1-0869	-0.24306	0.394527		-0.735173	1.87361e-05	-0.0322041	0.921172
Pipas_chr2-2_0005	ALR2	Probable Mg(2+) transporter; overexpression confers increased tolerance to Al(3+) and Ga(3+) ions; plays a role in regulating Ty1 transposition	PP7435_Chr2-0003	-0.0394325	1		0.362057	0.0073275	0.839616	0.000726853
Pipas_chr3_0482	ALT1	Alanine transaminase (glutamic pyruvic transaminase); involved in alanine biosynthesis and catabolism; TOR1-independent role in determining chronological lifespan; expression is induced in the presence of alanine; repression is mediated by Nrg1p; ALT1 has a paralog, ALT2, that arose from the whole genome duplication; Alt2p is catalytically inactive	PP7435_Chr3-0727	0.324915	1		1.18886	0.00210404	2.20188	9.32377e-05
Pipas_chr4_0694	ALY2	Alpha arrestin that controls nutrient-mediated intracellular sorting of permease Gap1p; interacts with AP-1 subunit Apl4p; phosphorylated by Npr1p and also by cyclin-CDK complex Pcl7p-Pho85p; promotes endocytosis of plasma membrane proteins; ALY2 has a paralog, ALY1, that arose from the whole genome duplication	PP7435_Chr4-0269	-0.356335	0.553631		0.139717	0.282683	0.182436	0.326987
Pipas_chr1-4_0473	AMA1	Activator of meiotic anaphase promoting complex (APC/C); Cdc20p family member; required for initiation of spore wall assembly; required for Clb1p degradation during meiosis	PP7435_Chr1-1275	0.353559	0.415553		-0.310674	0.0067869	-0.115658	0.687211
Pipas_c121_0009	AMD1	AMP deaminase; tetrameric enzyme that catalyzes the deamination of AMP to form IMP and ammonia; thought to be involved in regulation of intracellular purine (adenine, guanine, and inosine) nucleotide pools	PP7435_Chr1-1471	-0.00771534	1		0.483306	1.27787e-05	1.57058	3.6822e-06
Pipas_chr3_0283	AMD2	Putative amidase	PP7435_Chr3-0938	-0.0150194	1		2.08332	3.87799e-12	1.96949	0.00106943
Pipas_chr4_0366	AMN1	Protein required for daughter cell separation, multiple mitotic checkpoints, and chromosome stability; contains 12 degenerate leucine-rich repeat motifs; expression is induced by the Mitotic Exit Network (MEN)	PP7435_Chr4-0628	-0.362412	1		-1.23812	1.05884e-11	0.434746	0.129888
Pipas_chr4_0790	AMS1	Vacuolar alpha mannosidase, involved in free oligosaccharide (fOS) degradation; delivered to the vacuole in a novel pathway separate from the secretory pathway	PP7435_Chr4-0161	-0.116501	1		0.791891	8.01186e-05	0.746531	0.229179
Pipas_chr3_0515	ANP1	Subunit of the alpha-1,6 mannosyltransferase complex; type II membrane protein; has a role in retention of glycosyltransferases in the Golgi; involved in osmotic sensitivity and resistance to aminonitrophenyl propanediol	PP7435_Chr3-0691	0.00966588	1		-1.04584	5.62108e-10	-1.05067	1.57536e-06
Pipas_chr1-1_0142	ANR2	Putative protein of unknown function, predicted to be palmitoylated; green fluorescent protein (GFP)-fusion protein localizes to the cytoplasm	PP7435_Chr1-0453	0.621059	0.00477561		0.763426	1.66168e-05	0.980871	0.0149027
Pipas_chr4_0347	ANT1	Peroxisomal adenine nucleotide transporter; involved in beta-oxidation of medium-chain fatty acid; required for peroxisome proliferation	PP7435_Chr4-0647	1.25665	1.22116e-05		3.99728	1.12093e-14	3.22269	9.85737e-05
Pipas_chr2-1_0307	AOC1	lysyl oxidase from Pichia pastoris	PP7435_Chr2-0994	1.14781	0.0587701		2.22442	1.00809e-08	2.74468	3.84352e-06
Pipas_chr2-2_0425	AOS1	Subunit of heterodimeric nuclear SUMO activating enzyme E1 with Uba2p; activates Smt3p (SUMO) before its conjugation to proteins (sumoylation), which may play a role in protein targeting; essential for viability; relocalizes to the cytosol in response to hypoxia	no hits	0.0904016	1		-0.0467018	0.540926	0.0136945	0.909399
Pipas_chr4_0821	AOX1	Alcohol oxidase (Pichia pastoris)	PP7435_Chr4-0130	3.92807	1.47072e-06		7.26751	8.26745e-10	5.83563	0.00116336
Pipas_chr4_0152	AOX2	Alcohol oxidase (Pichia pastoris)	PP7435_Chr4-0863	4.40684	6.01565e-07		7.21823	2.0469e-09	5.74672	0.00286291
Pipas_chr1-1_0323	APA1	AP4A phosphorylase; bifunctional diadenosine 5',5'''-P1,P4-tetraphosphate phosphorylase and ADP sulfurylase involved in catabolism of bis(5'-nucleosidyl) tetraphosphates; catalyzes phosphorolysis of dinucleoside oligophosphates, cleaving substrates' alpha/beta-anhydride bond and introducing Pi into the beta-position of the corresponding NDP formed; protein abundance increases under DNA replicatio…	PP7435_Chr1-0643	0.389794	0.260252		-0.370038	0.000135772	-0.563496	0.00320039
Pipas_chr1-4_0020	APC1	Largest subunit of the Anaphase-Promoting Complex/Cyclosome; APC/C is a ubiquitin-protein ligase required for degradation of anaphase inhibitors, including mitotic cyclins, during the metaphase/anaphase transition; component of the platform domain of the APC/C, based on structural analysis; localizes to nuclear foci that become diffuse upon DNA replication stress	PP7435_Chr1-0795	-0.23257	0.615756		-0.327646	0.00183696	-0.742211	0.000737498
Pipas_chr3_0293	APC11	Catalytic core subunit of the Anaphase-Promoting Complex/Cyclosome (APC/C), which is a ubiquitin-protein ligase required for degradation of anaphase inhibitors, including mitotic cyclins, during the metaphase/anaphase transition; contains a RING-H2 domain that is required for activity	PP7435_Chr3-0926	0.0150582	1		-1.32792	1.7693e-09	-0.547736	0.00786178
Pipas_chr2-1_0604	APC2	Subunit of the Anaphase-Promoting Complex/Cyclosome (APC/C), which is a ubiquitin-protein ligase required for degradation of anaphase inhibitors, including mitotic cyclins, during the metaphase/anaphase transition; component of the catalytic core of the APC/C; has similarity to cullin Cdc53p	PP7435_Chr2-0681	-0.00616689	1		-0.392981	0.00157523	-0.612947	0.000885997
Pipas_chr2-1_0696	APC5	Subunit of the Anaphase-Promoting Complex/Cyclosome (APC/C); APC/C is a ubiquitin-protein ligase required for degradation of anaphase inhibitors, including mitotic cyclins, during the metaphase/anaphase transition; component of the platform domain of the APC/C, based on structural analysis; relative distribution to nuclear foci decreases upon DNA replication stress	PP7435_Chr2-0584	0.162127	1		1.62166	9.47896e-13	1.17088	4.75124e-05
Pipas_chr1-1_0159	APD1	Protein of unknown function, required for normal localization of actin patches and for normal tolerance of sodium ions and hydrogen peroxide; localizes to both cytoplasm and nucleus	PP7435_Chr1-0469	0.636755	0.00198392		1.7612	1.76071e-12	1.81349	1.90682e-06
Pipas_chr3_0803	APE1	Vacuolar aminopeptidase yscI; zinc metalloproteinase that belongs to the peptidase family M18; often used as a marker protein in studies of autophagy and cytosol to vacuole targeting (CVT) pathway; protein increases in abundance and relative distribution to cytoplasmic foci increases upon DNA replication stress	PP7435_Chr3-0385	0.189216	1		1.62155	2.89211e-07	2.23798	0.000296331
Pipas_chr2-2_0380	APE2	Aminopeptidase yscII; may have a role in obtaining leucine from dipeptide substrates; APE2 has a paralog, AAP1, that arose from the whole genome duplication	PP7435_Chr2-0402	-0.0327179	1		0.28707	0.042007	0.461129	0.0216682
Pipas_chr1-4_0611	APE3	Vacuolar aminopeptidase Y, processed to mature form by Prb1p	PP7435_Chr1-1421	-0.332566	1		1.12929	1.35639e-05	0.942868	0.0313066
Pipas_chr4_0913	APE4	Cytoplasmic aspartyl aminopeptidase that may also function in the vacuole; CVT pathway cargo protein; cleaves unblocked N-terminal acidic amino acids from peptide substrates; forms a 12-subunit homo-oligomer; M18 metalloprotease family	PP7435_Chr4-0980	0.128268	1		0.271669	0.00588957	0.325747	0.123505
Pipas_chr3_0079	APL1	Beta-adaptin, large subunit of the clathrin associated protein complex (AP-2); involved in vesicle mediated transport; similar to mammalian beta-chain of the clathrin associated protein complex	PP7435_Chr3-1156	-0.337941	0.489907		-0.679716	5.02311e-07	-0.438138	0.0226769
Pipas_chr1-4_0010	APL2	Beta-adaptin subunit of the clathrin-associated protein (AP-1) complex; binds clathrin; involved in clathrin-dependent Golgi protein sorting; protein abundance increases in response to DNA replication stress	PP7435_Chr1-0783	-0.091744	1		-0.0288359	0.799386	-0.0544988	0.767904
Pipas_chr2-1_0496	APL3	Alpha-adaptin, large subunit of the clathrin associated protein complex (AP-2); involved in vesicle mediated transport	PP7435_Chr2-0799	-0.220303	1		-0.0551907	0.507472	0.372017	0.0127844
Pipas_chr2-1_0537	APL4	Gamma-adaptin, large subunit of the clathrin-associated protein (AP-1) complex; binds clathrin; involved in vesicle mediated transport	PP7435_Chr2-0754	-0.228588	0.857394		-0.455133	1.24239e-06	-0.117225	0.311435
Pipas_FragB_0027	APL5	Delta adaptin-like subunit of the clathrin associated protein complex (AP-3); functions in transport of alkaline phosphatase to the vacuole via the alternate pathway, suppressor of loss of casein kinase 1 function	PP7435_Chr1-1509	-0.035935	1		0.0740522	0.463263	-0.0072956	0.973821
Pipas_chr2-2_0415	APL6	Beta3-like subunit of the yeast AP-3 complex; functions in transport of alkaline phosphatase to the vacuole via the alternate pathway; exists in both cytosolic and peripherally associated membrane-bound pools	PP7435_Chr2-0437	0.261203	0.919884		0.452694	5.49739e-06	0.472133	0.109682
Pipas_chr4_0852	APM1	Mu1-like medium subunit of the clathrin-associated protein complex (AP-1); binds clathrin; involved in clathrin-dependent Golgi protein sorting	PP7435_Chr4-0100	-0.254261	0.946537		-0.591321	4.35611e-05	-0.5617	0.00391126
Pipas_chr1-4_0112	APM2	Protein of unknown function, homologous to the medium chain of mammalian clathrin-associated protein complex; involved in vesicular transport	PP7435_Chr1-0882	-0.250548	1		-0.05164	0.41004	0.0124608	0.930114
Pipas_chr2-1_0788	APM3	Mu3-like subunit of the clathrin associated protein complex (AP-3); functions in transport of alkaline phosphatase to the vacuole via the alternate pathway	PP7435_Chr2-0481	-0.027695	1		-0.0789971	0.447005	0.0015088	0.990632
Pipas_chr2-2_0175	APM4	Mu2-like subunit of the clathrin associated protein complex (AP-2); involved in vesicle transport	PP7435_Chr2-0183	-0.00328467	1		-0.324917	0.00866041	-0.0122775	0.943278
Pipas_chr3_0810	APN1	Major apurinic/apyrimidinic endonuclease, 3'-repair diesterase involved in repair of DNA damage by oxidation and alkylating agents; also functions as a 3'-5' exonuclease to repair 7,8-dihydro-8-oxodeoxyguanosine	PP7435_Chr3-0379	0.164456	1		-0.848154	4.11559e-10	-0.695289	0.00210912
Pipas_chr1-3_0055	APN2	Class II abasic (AP) endonuclease involved in repair of DNA damage; homolog of human HAP1 and E. coli exoIII	PP7435_Chr1-0052	0.00292156	1		-0.170405	0.215905	-0.293184	0.0799138
Pipas_chr1-3_0140	APS1	Small subunit of the clathrin-associated adaptor complex AP-1, which is involved in protein sorting at the trans-Golgi network; homolog of the sigma subunit of the mammalian clathrin AP-1 complex	PP7435_Chr1-0141	-0.269965	1		-0.119659	0.311736	-0.336275	0.139173
Pipas_chr3_1047	APS2	Small subunit of the clathrin-associated adaptor complex AP-2, which is involved in protein sorting at the plasma membrane; related to the sigma subunit of the mammalian plasma membrane clathrin-associated protein (AP-2) complex	PP7435_Chr3-0121	0.329857	0.347802		0.0358967	0.775298	0.86277	0.000760213
Pipas_chr3_0122	APS3	Small subunit of the clathrin-associated adaptor complex AP-3; involved in vacuolar protein sorting; related to the sigma subunit of the mammalian clathrin AP-3 complex; suppressor of loss of casein kinase 1 function; protein abundance increases in response to DNA replication stress	PP7435_Chr3-1114	-0.111797	1		-0.043075	0.712398	-0.25475	0.190015
Pipas_chr3_1138	APT1	Adenine phosphoribosyltransferase; catalyzes the formation of AMP from adenine and 5-phosphoribosylpyrophosphate; involved in the salvage pathway of purine nucleotide biosynthesis; APT1 has a paralog, APT2, that arose from the whole genome duplication	PP7435_Chr3-0024	0.234531	0.65154		-0.569149	4.1342e-05	-0.0955432	0.560838
Pipas_chr2-2_0065	AQR1	Plasma membrane transporter of the major facilitator superfamily; member of the 12-spanner drug:H(+) antiporter DHA1 family; confers resistance to short-chain monocarboxylic acids and quinidine; involved in the excretion of excess amino acids; AQR1 has a paralog, QDR1, that arose from the whole genome duplication; relocalizes from plasma membrane to cytoplasm upon DNA replication stress	PP7435_Chr2-0070	0.0633572	1		1.32305	4.0157e-06	0.234763	0.821321
Pipas_chr3_0763	AQY1	Spore-specific water channel that mediates the transport of water across cell membranes, developmentally controlled; may play a role in spore maturation, probably by allowing water outflow, may be involved in freeze tolerance	PP7435_Chr3-0430	-0.782805	0.0339877		0.749543	0.0234665	1.92513	0.0001893
Pipas_chr2-1_0775	ARA2	NAD-dependent arabinose dehydrogenase, involved in biosynthesis of dehydro-D-arabinono-1,4-lactone; similar to plant L-galactose dehydrogenase	PP7435_Chr2-0496	-0.208794	1		0.0418043	0.783422	0.547031	0.024214
Pipas_chr3_0918	ARB1	ATPase of the ATP-binding cassette (ABC) family involved in 40S and 60S ribosome biogenesis, has similarity to Gcn20p; shuttles from nucleus to cytoplasm, physically interacts with Tif6p, Lsg1p	PP7435_Chr3-0255	-0.117348	1		-1.65178	5.35846e-06	-1.22077	0.0363264
Pipas_chr2-2_0019	ArbD	D-arabinitol dehydrogenase	PP7435_Chr2-0015	0.40089	0.597742		-0.237292	0.198138	0.223555	0.0398664
Pipas_chr2-1_0731	ARC1	Protein that binds tRNA and methionyl- and glutamyl-tRNA synthetases (Mes1p and Gus1p), delivering tRNA to them, stimulating catalysis, and ensuring their localization to the cytoplasm; also binds quadruplex nucleic acids; protein abundance increases in response to DNA replication stress	PP7435_Chr2-0545	0.476187	0.00467447		-0.165994	0.331001	0.126845	0.787603
Pipas_chr2-2_0029	ARC15	Subunit of the ARP2/3 complex, which is required for the motility and integrity of cortical actin patches; has mRNA binding activity	PP7435_Chr2-0026	0.542196	0.00919504		1.61116	3.26929e-09	0.88205	0.0256783
Pipas_chr3_0238	ARC18	Subunit of the ARP2/3 complex, which is required for the motility and integrity of cortical actin patches	PP7435_Chr3-0985	-0.0641887	1		-0.123367	0.343037	0.0278762	0.885313
Pipas_chr1-4_0185	ARC19	Subunit of the ARP2/3 complex, which is required for the motility and integrity of cortical actin patches	PP7435_Chr1-0961	-0.333232	0.722499		-0.703953	9.33018e-09	-0.206212	0.0885374
Pipas_chr3_1121	ARC35	Subunit of the ARP2/3 complex, which is required for the motility and integrity of cortical actin patches; required for cortical localization of calmodulin	PP7435_Chr3-0041	0.291263	1		0.358107	0.00030132	0.215398	0.170171
Pipas_chr2-2_0328	ARC40	Subunit of the ARP2/3 complex, which is required for the motility and integrity of cortical actin patches	PP7435_Chr2-0348	0.174239	1		-0.17026	0.283599	0.213838	0.428752
Pipas_chr1-3_0090	ARD1	Subunit of protein N-terminal acetyltransferase NatA; NatA is comprised of Nat1p, Ard1p, and Nat5p; acetylates many proteins and thus affects telomeric silencing, cell cycle, heat-shock resistance, mating, and sporulation; human Ard1p levels are elevated in cancer cells; protein abundance increases in response to DNA replication stress	PP7435_Chr1-0089	0.219953	1		-1.09327	2.64137e-09	-0.849948	0.012039
Pipas_chr3_0467	ARE2	Acyl-CoA:sterol acyltransferase; endoplasmic reticulum enzyme that contributes the major sterol esterification activity in the presence of oxygen; ARE2 has a paralog, ARE1, that arose from the whole genome duplication	PP7435_Chr3-0741	-0.225632	0.947413		1.44896	8.18147e-07	1.21952	0.00239291
Pipas_chr2-2_0087	ARF1	ADP-ribosylation factor; GTPase of the Ras superfamily involved in regulation of coated vesicle formation in intracellular trafficking within the Golgi; ARF1 has a paralog, ARF2, that arose from the whole genome duplication	PP7435_Chr2-0094	-0.0792098	1		-0.919284	0.000152113	-0.591765	0.0264302
Pipas_chr4_0214	ARF3	Glucose-repressible ADP-ribosylation factor, GTPase of the Ras superfamily involved in development of polarity; also has mRNA binding activity	PP7435_Chr4-0796	-0.325015	0.953368		-0.833029	1.0343e-07	-1.63412	1.13816e-06
Pipas_chr3_0216	ARG1	Arginosuccinate synthetase, catalyzes the formation of L-argininosuccinate from citrulline and L-aspartate in the arginine biosynthesis pathway; potential Cdc28p substrate	PP7435_Chr3-1011	0.324857	1		-0.774715	0.0202336	-0.31235	0.623887
Pipas_chr1-4_0215	ARG2	Acetylglutamate synthase (glutamate N-acetyltransferase), mitochondrial enzyme that catalyzes the first step in the biosynthesis of the arginine precursor ornithine; forms a complex with Arg5,6p	PP7435_Chr1-0992	-0.0793237	1		1.68189	1.64957e-09	1.66888	4.15639e-05
Pipas_chr3_0623	ARG3	Ornithine carbamoyltransferase; also known as carbamoylphosphate:L-ornithine carbamoyltransferase; catalyzes the biosynthesis of the arginine precursor citrulline	PP7435_Chr3-0579	-0.533077	0.0558469		-1.06362	0.000464487	-1.10393	0.0350088
Pipas_chr1-1_0389	ARG4	Argininosuccinate lyase, catalyzes the final step in the arginine biosynthesis pathway	PP7435_Chr1-0708	0.00360652	1		-0.387434	0.0496045	-0.565879	0.10207
Pipas_chr2-1_0168	ARG5,6	Acetylglutamate kinase and N-acetyl-gamma-glutamyl-phosphate reductase; N-acetyl-L-glutamate kinase (NAGK) catalyzes the 2nd and N-acetyl-gamma-glutamyl-phosphate reductase (NAGSA), the 3rd step in arginine biosynthesis; synthesized as a precursor which is processed in the mitochondrion to yield mature NAGK and NAGSA; enzymes form a metabolon complex with Arg2p; NAGK C-terminal domain stabilizes …	PP7435_Chr2-1141	-0.0142221	1		-0.706838	0.0387409	-0.584025	0.399479
Pipas_chr3_0176	ARG7	Mitochondrial ornithine acetyltransferase, catalyzes the fifth step in arginine biosynthesis; also possesses acetylglutamate synthase activity, regenerates acetylglutamate while forming ornithine	no hits	0.0920537	1		-1.21607	1.06611e-12	-0.612531	0.000299816
Pipas_chr4_0645	ARG8	Acetylornithine aminotransferase, catalyzes the fourth step in the biosynthesis of the arginine precursor ornithine	PP7435_Chr4-0324	0.346296	0.291741		0.11487	0.74892	0.307015	0.688692
Pipas_chr2-1_0029	ARG81	Zinc-finger transcription factor of the Zn(2)-Cys(6) binuclear cluster domain type, involved in the regulation of arginine-responsive genes; acts with Arg80p and Arg82p	PP7435_Chr2-1278	0.191087	1		1.08211	1.20704e-10	0.41729	0.00983966
Pipas_chr1-4_0293	ARG82	Inositol polyphosphate multikinase (IPMK), sequentially phosphorylates Ins(1,4,5)P3 to form Ins(1,3,4,5,6)P5; also has diphosphoinositol polyphosphate synthase activity; regulates arginine-, phosphate-, and nitrogen-responsive genes	PP7435_Chr1-1076	-0.0112735	1		0.316251	0.0231168	0.511123	0.13033
Pipas_chr3_0058	ARH1	Oxidoreductase of the mitochondrial inner membrane, involved in cytoplasmic and mitochondrial iron homeostasis and required for activity of Fe-S cluster-containing enzymes; one of the few mitochondrial proteins essential for viability	PP7435_Chr3-1184	-0.00201067	1		0.0286744	0.799839	0.18419	0.314362
Pipas_chr2-2_0316	ARL1	Soluble GTPase with a role in regulation of membrane traffic; regulates potassium influx; G protein of the Ras superfamily, similar to ADP-ribosylation factor	PP7435_Chr2-0336	-0.13911	1		-0.273484	0.000835032	0.038149	0.753118
Pipas_chr2-2_0078	ARL3	ARF-like small GTPase of the RAS superfamily; required for recruitment of Arl1p, a GTPase that regulates membrane traffic, to the Golgi apparatus; NatC-catalyzed N-terminal acetylation regulates Golgi membrane association mediated by interaction with membrane receptor, Sys1p; similar to ADP-ribosylation factor and orthologous to mammalian ARFRP1	PP7435_Chr2-0085	-0.377882	1		-0.162773	0.168666	-0.0119047	0.949265
Pipas_chr3_0506	ARO1	Pentafunctional arom protein, catalyzes steps 2 through 6 in the biosynthesis of chorismate, which is a precursor to aromatic amino acids	PP7435_Chr3-0701	-0.19659	1		-0.0213746	0.902975	0.576935	0.0910608
Pipas_chr3_0095	ARO10	Phenylpyruvate decarboxylase, catalyzes decarboxylation of phenylpyruvate to phenylacetaldehyde, which is the first specific step in the Ehrlich pathway	PP7435_Chr3-1143	-0.415883	0.142589		1.04831	3.20145e-08	0.919719	0.0118715
Pipas_chr2-1_0637	ARO2	Bifunctional chorismate synthase and flavin reductase; catalyzes the conversion of 5-enolpyruvylshikimate 3-phosphate (EPSP) to form chorismate, which is a precursor to aromatic amino acids; protein abundance increases in response to DNA replication stress	PP7435_Chr2-0643	0.177472	1		-0.544446	0.0130095	0.11888	0.794228
Pipas_chr3_0936	ARO3	3-deoxy-D-arabino-heptulosonate-7-phosphate (DAHP) synthase, catalyzes the first step in aromatic amino acid biosynthesis and is feedback-inhibited by phenylalanine or high concentration of tyrosine or tryptophan	PP7435_Chr3-0235	0.377446	0.0623918		1.10848	5.38609e-06	1.42503	0.000106189
Pipas_chr1-4_0218	ARO4	3-deoxy-D-arabino-heptulosonate-7-phosphate (DAHP) synthase; catalyzes the first step in aromatic amino acid biosynthesis and is feedback-inhibited by tyrosine or high concentrations of phenylalanine or tryptophan; relative distribution to the nucleus increases upon DNA replication stress	PP7435_Chr1-0995	0.0162317	1		-1.09255	0.0103576	0.246959	0.810904
Pipas_chr4_0050	ARO7	Chorismate mutase, catalyzes the conversion of chorismate to prephenate to initiate the tyrosine/phenylalanine-specific branch of aromatic amino acid biosynthesis	PP7435_Chr4-0965	1.96937	2.42476e-08		3.76452	3.53806e-10	4.04371	7.37876e-07
Pipas_chr1-4_0608	ARO8	Aromatic aminotransferase I, expression is regulated by general control of amino acid biosynthesis	PP7435_Chr1-1418	0.251702	0.593751		0.697442	0.000211482	1.33683	0.000324572
Pipas_chr3_0503	ARO80	Zinc finger transcriptional activator of the Zn2Cys6 family; activates transcription of aromatic amino acid catabolic genes in the presence of aromatic amino acids	PP7435_Chr3-0705	0.0405722	1		0.914602	5.82492e-07	0.496824	0.0280798
Pipas_chr4_0147	ARO9	Aromatic aminotransferase II, catalyzes the first step of tryptophan, phenylalanine, and tyrosine catabolism	PP7435_Chr4-0869	-0.620169	0.173384		-0.652864	0.0307503	0.0793712	0.931721
Pipas_chr1-1_0263	ARP1	Actin-related protein of the dynactin complex; required for spindle orientation and nuclear migration; putative ortholog of mammalian centractin	PP7435_Chr1-0576	-0.54839	0.00385857		-1.4545	8.01531e-09	-1.28796	0.000583136
Pipas_chr3_0458	ARP2	Essential component of the Arp2/3 complex, which is a highly conserved actin nucleation center required for the motility and integrity of actin patches; involved in endocytosis and membrane growth and polarity	PP7435_Chr3-0750	-0.0405432	1		0.0624501	0.444658	0.228354	0.182533
Pipas_chr2-1_0556	ARP3	Essential component of the Arp2/3 complex, which is a highly conserved actin nucleation center required for the motility and integrity of actin patches; involved in endocytosis and membrane growth and polarity	PP7435_Chr2-0733	-0.0648005	1		0.226109	0.029889	0.581818	0.00721378
Pipas_chr1-4_0169	ARP4	Nuclear actin-related protein involved in chromatin remodeling, component of chromatin-remodeling enzyme complexes	PP7435_Chr1-0943	-0.303929	0.382442		-0.503508	1.71331e-06	-0.811405	0.000112677
Pipas_chr2-2_0068	ARP5	Nuclear actin-related protein involved in chromatin remodeling, component of chromatin-remodeling enzyme complexes	PP7435_Chr2-0073	0.238278	0.877451		0.23801	0.00330885	0.028433	0.825041
Pipas_chr1-1_0020	ARP6	Actin-related protein that binds nucleosomes; a component of the SWR1 complex, which exchanges histone variant H2AZ (Htz1p) for chromatin-bound histone H2A	PP7435_Chr1-0313	0.0206347	1		-0.0857098	0.241906	-0.0310781	0.797666
Pipas_chr1-4_0085	ARP7	Component of both the SWI/SNF and RSC chromatin remodeling complexes; actin-related protein involved in transcriptional regulation	PP7435_Chr1-0855	-0.0787546	1		-1.16533	5.65921e-11	-1.11028	9.456e-06
Pipas_chr3_0047	ARP8	Nuclear actin-related protein involved in chromatin remodeling, component of chromatin-remodeling enzyme complexes; has mRNA binding activity	PP7435_Chr3-1194	0.202614	1		0.276918	0.0555474	-0.308398	0.178429
Pipas_chr2-1_0720	ARP9	Component of both the SWI/SNF and RSC chromatin remodeling complexes; actin-related protein involved in transcriptional regulation	PP7435_Chr2-0558	-0.0111394	1		-0.406709	0.000237519	-0.510866	0.00108809
Pipas_chr1-1_0281	ARR3	Plasma membrane metalloid/H+ antiporter; transports arsenite and antimonite; required for resistance to arsenic compounds; transcription is activated by Arr1p in the presence of arsenite	PP7435_Chr1-0599	0.352526	1		1.67412	1.7924e-11	0.657428	0.00210925
Pipas_chr3_1017	ART5	Protein proposed to regulate the endocytosis of plasma membrane proteins by recruiting the ubiquitin ligase Rsp5p to its target in the plasma membrane	PP7435_Chr3-0153	0.0240959	1		1.69278	5.67763e-12	1.64328	6.35877e-07
Pipas_chr4_0483	ARV1	Protein functioning in transport of glycosylphosphatidylinositol intermediates into ER lumen; required for normal intracellular sterol distribution; human ARV1 required for normal cholesterol and bile acid homeostasis; similar to Nup120p	no hits	-0.293198	1		-0.833765	6.95041e-05	-0.642478	0.0177374
Pipas_chr2-1_0105	ARX1	Nuclear export factor for the ribosomal pre-60S subunit; shuttling factor which directly binds FG rich nucleoporins and facilities translocation through the nuclear pore complex; interacts directly with Alb1p; responsible for Tif6p recycling defects in the absence of Rei1; associated with the ribosomal export complex	PP7435_Chr2-1204	0.121868	1		-0.0544116	0.540507	-0.297918	0.267907
Pipas_chr1-4_0063	ASC1	G-protein beta subunit and guanine nucleotide dissociation inhibitor for Gpa2p; ortholog of RACK1 that inhibits translation; core component of the small (40S) ribosomal subunit; regulates P-body formation induced by replication stress; represses Gcn4p in the absence of amino acid starvation	PP7435_Chr1-0836	0.242914	1		-1.58856	9.36849e-06	-0.284262	0.668241
Pipas_chr2-1_0331	ASE1	Mitotic spindle midzone localized protein; microtubule-associated protein (MAP) family member; required for spindle elongation and stabilization; undergoes cell cycle-regulated degradation by anaphase promoting complex; potential Cdc28p substrate; relative distribution to microtubules decreases upon DNA replication stress	PP7435_Chr2-0967	-0.296173	0.716664		-2.02904	9.78969e-13	-1.37149	6.01928e-05
Pipas_chr4_0069	ASF1	Nucleosome assembly factor; involved in chromatin assembly and disassembly, anti-silencing protein that causes derepression of silent loci when overexpressed; plays a role in regulating Ty1 transposition; relocalizes to the cytosol in response to hypoxia	PP7435_Chr4-0948	0.0899578	1		-2.34666	2.4767e-13	-2.83722	6.40016e-06
Pipas_chr4_0203	ASG1	Positive regulator of methanol (PRM1 in WO 2010004042 A2, but different from the Pp plasma membrane PRM1). (ASG1:Zinc cluster protein proposed to function as a transcriptional regulator involved in the stress response; null mutants have a respiratory deficiency, calcofluor white sensitivity and slightly increased cycloheximide resistance)	PP7435_Chr4-0805	-0.254938	1		0.794566	1.15076e-06	0.699211	0.107056
Pipas_chr3_0418	ASH1	Zinc-finger inhibitor of HO transcription; mRNA is localized and translated in the distal tip of anaphase cells, resulting in accumulation of Ash1p in daughter cell nuclei and inhibition of HO expression; potential Cdc28p substrate	PP7435_Chr3-0795	-0.165948	1		-0.314777	0.0919709	0.634493	0.0196168
Pipas_chr3_0675	ASN2	Asparagine synthetase; catalyzes the synthesis of L-asparagine from L-aspartate in the asparagine biosynthetic pathway; ASN2 has a paralog, ASN1, that arose from the whole genome duplication	PP7435_Chr3-0522	0.0925934	1		-0.932384	0.0126052	0.471958	0.552783
Pipas_chr3_0591	ASP1	Cytosolic L-asparaginase, involved in asparagine catabolism; catalyzes hydrolysis of L-asparagine to aspartic acid and ammonia, has an important role in therapy of acute lymphoblastic leukemia; synthesized constitutively	PP7435_Chr3-0615	0.696089	0.00526879		-0.927688	5.02071e-07	-0.905842	0.0601824
Pipas_chr2-2_0481	ASP3-1	Cell-wall L-asparaginase II involved in asparagine catabolism; expression induced during nitrogen starvation; ORF contains a short non-coding RNA that enhances expression of full-length gene; likely arose in via horizontal gene transfer from the wine yeast Wickerhamomyces anomalus or a close relative; reference strain S288C has four copies of ASP3; ASP3-1 has a paralog, ASP3-3, that arose from a …	PP7435_Chr2-0262	0.0463806	1		1.75927	9.40742e-09	1.65533	0.00198063
Pipas_chr3_0029	ASST-1	similarity to Arylsulfotransferase (ASST) [Ogataea parapolymorpha DL-1]	PP7435_Chr3-1214	0.744174	0.00978216		3.08084	5.43544e-10	1.06115	0.282298
Pipas_chr1-1_0198	ASST-2	similarity to Arylsulfotransferase (ASST) [Ogataea parapolymorpha DL-1]	PP7435_Chr1-0508	0.240664	1		2.69182	1.55416e-12	2.34445	6.15409e-06
Pipas_chr4_0401	ATE1	Arginyl-tRNA-protein transferase, catalyzes post-translational conjugation of arginine to the amino termini of acceptor proteins which are then subject to degradation via the N-end rule pathway	PP7435_Chr4-0584	0.0393634	1		-0.220082	0.0955659	-0.114358	0.737096
Pipas_chr2-1_0641	ATG1	Protein serine/threonine kinase; required for vesicle formation in autophagy and the cytoplasm-to-vacuole targeting (Cvt) pathway; structurally required for phagophore assembly site formation; during autophagy forms a complex with Atg13p and Atg17p; essential for cell cycle progression from G2/M to G1 under nitrogen starvation	PP7435_Chr2-0639	0.624365	0.00896233		3.97053	3.02972e-15	2.97929	0.000129312
Pipas_chr1-4_0555	ATG11	Adapter protein for pexophagy and the cytoplasm-to-vacuole targeting (Cvt) pathway; directs receptor-bound cargo to the phagophore assembly site (PAS) for packaging into vesicles; required for recruiting other proteins to the (PAS)	PP7435_Chr1-1358	0.135417	1		1.32152	3.26185e-08	0.708827	0.141196
Pipas_chr3_0363	ATG12	Conserved ubiquitin-like modifier involved in autophagy and the Cvt pathway; conjugated to Atg5p to form a complex involved in Atg8p lipidation; Atg12p-Atg5p also forms a complex with Atg16p that is required for autophagosome formation	PP7435_Chr3-0853	-0.377905	0.124902		-0.735063	3.15655e-09	-0.851393	0.00243609
Pipas_chr2-2_0432	ATG13	Regulatory subunit of the Atg1p signaling complex; stimulates Atg1p kinase activity; required for vesicle formation during autophagy and the cytoplasm-to-vacuole targeting (Cvt) pathway; contains a HORMA domain required for autophagy and for recruitment of the phosphatidylinositol 3-kinase complex subunit Atg14p to the pre-autophagosomal structure	PP7435_Chr2-0453	-0.186388	1		0.112288	0.25954	-0.342663	0.0327002
Pipas_chr1-1_0465	ATG15	Lipase required for intravacuolar lysis of autophagic bodies and Cvt bodies; targeted to intravacuolar vesicles during autophagy via the multivesicular body (MVB) pathway	PP7435_Chr1-0326	0.171354	1		1.7068	5.49945e-12	1.2319	1.25155e-05
Pipas_chr2-1_0672	ATG17	Scaffold protein responsible for phagophore assembly site organization; regulatory subunit of an autophagy-specific complex that includes Atg1p and Atg13p; stimulates Atg1p kinase activity; human ortholog RB1CC1/FIP200 interacts with p53, which inhibits autophagy in human cells	PP7435_Chr2-0609	-0.241736	1		0.488964	0.00259372	0.108341	0.776413
Pipas_chr3_0931	ATG18	Phosphoinositide binding protein; required for vesicle formation in autophagy and the cytoplasm-to-vacuole targeting (Cvt) pathway; binds both phosphatidylinositol (3,5)-bisphosphate and phosphatidylinositol 3-phosphate; WD-40 repeat protein; relocalizes from vacuole to cytoplasm upon DNA replication stress; has 4 mammalian homologs WIPI1, WIPI2, WIPI3 and WIPI4/WDR45; mutations in human WDR45 ca…	PP7435_Chr3-0239	0.656352	0.000397031		1.58326	3.798e-12	1.66804	0.0120479
Pipas_chr1-3_0168	ATG2	Peripheral membrane protein required for autophagic vesicle formation; also required for vesicle formation during pexophagy and the cytoplasm-to-vaucole targeting (Cvt) pathway; involved in Atg9p cycling between the phagophore assembly site and mitochondria; essential for cell cycle progression from G2/M to G1 under nitrogen starvation; forms cytoplasmic foci upon DNA replication stress	PP7435_Chr1-0171	0.0132802	1		0.785879	7.43436e-06	0.03034	0.936375
Pipas_chr2-2_0030	ATG20	Sorting nexin family member required for the cytoplasm-to-vacuole targeting (Cvt) pathway and for endosomal sorting; has a Phox homology domain that binds phosphatidylinositol-3-phosphate; interacts with Snx4p; potential Cdc28p substrate	PP7435_Chr2-0027	-0.133863	1		0.622217	1.2774e-06	0.569763	0.339178
Pipas_chr1-1_0353	ATG22	Vacuolar integral membrane protein required for efflux of amino acids during autophagic body breakdown in the vacuole; null mutation causes a gradual loss of viability during starvation	PP7435_Chr1-0671	-0.202571	0.738533		-0.372429	0.00449084	-0.00290191	0.994358
Pipas_chr4_0167	ATG26	UDP-glucose:sterol glucosyltransferase, conserved enzyme involved in synthesis of sterol glucoside membrane lipids; in contrast to ATG26 from P. pastoris, S. cerevisiae ATG26 is not involved in autophagy	PP7435_Chr4-0849	0.126172	1		1.77139	1.61724e-09	1.41686	0.0314717
Pipas_chr2-2_0110	ATG27	Type I membrane protein involved in autophagy and the cytoplasm-to-vacuole targeting (Cvt) pathway; may be involved in membrane delivery to the phagophore assembly site	PP7435_Chr2-0115	-0.0110452	1		0.708148	2.52901e-08	1.03081	0.00016343
Pipas_chr2-1_0596	ATG28	ATG28; autophagy related protein (Pichia pastoris)	PP7435_Chr2-0690	-0.161385	1		0.30936	0.0055114	0.725914	0.00010831
Pipas_chr3_0688	ATG3	E2-like enzyme involved in autophagy and the cytoplasm-to-vacuole targeting (Cvt) pathway; plays a role in formation of Atg8p-phosphatidylethanolamine conjugates, which are involved in membrane dynamics during autophagy and Cvt; interaction with Atg8p is regulated by its acetylation by Esa1p (catalytic subunit of NuA4 histone acetyltransferase complex) while attenuation of Atg3 acetylation is med…	PP7435_Chr3-0512	0.105535	1		2.35244	2.17847e-10	2.09105	0.000428261
Pipas_chr3_1230	ATG30	Malonyl-CoA decarboxylase (MCD) (Pichia pastoris)	PP7435_Chr3-0316	-0.223932	1		3.71328	4.40721e-11	2.34631	7.68883e-05
Pipas_chr4_0602	ATG37	Integral peroxisomal membrane protein, regulates the assembly of the pexophagic receptor protein complex [Pichia pastoris]	PP7435_Chr4-0369	1.29166	3.48818e-05		2.47785	1.86169e-09	2.51185	0.00632007
Pipas_chr1-4_0522	ATG4	Conserved cysteine protease required for autophagy; cleaves Atg8p to a form required for autophagosome and Cvt vesicle generation	PP7435_Chr1-1322	-0.364286	0.158017		0.834572	9.64225e-05	0.20041	0.605769
Pipas_chr4_0459	ATG5	Conserved protein involved in autophagy and the Cvt pathway; undergoes conjugation with Atg12p to form a complex involved in Atg8p lipidation; conjugated Atg12p also forms a complex with Atg16p that is essential for autophagosome formation	PP7435_Chr4-0521	-0.309451	0.738198		0.149981	0.13369	0.583085	0.0151985
Pipas_chr1-4_0310	ATG7	Autophagy-related protein and dual specificity member of the E1 family of ubiquitin-activating enzymes; mediates the conjugation of Atg12p with Atg5p and Atg8p with phosphatidylethanolamine, required steps in autophagosome formation	PP7435_Chr1-1096	0.00928524	1		1.87631	2.0469e-09	1.53711	0.0209158
Pipas_chr4_0704	ATG8	Component of autophagosomes and Cvt vesicles; unique ubiquitin-like protein whose &#65532;conjugation target is the lipid phosphatidylethanolamine (PE); Atg8p-PE is anchored to membranes, is involved in phagophore expansion, and may mediate membrane fusion during autophagosome formation; deconjugation of Atg8p-PE is required for efficient autophagosome biogenesis	PP7435_Chr4-0258	0.398543	0.730814		1.72766	3.21041e-11	0.717946	0.0534677
Pipas_chr4_0342	ATH1	Acid trehalase required for utilization of extracellular trehalose	PP7435_Chr4-0652	0.017317	1		0.297709	0.22668	1.00368	0.304438
Pipas_chr4_0473	ATM1	Mitochondrial inner membrane ATP-binding cassette (ABC) transporter, exports mitochondrially synthesized precursors of iron-sulfur (Fe/S) clusters to the cytosol	PP7435_Chr4-0504	-0.204525	1		-0.457265	2.1702e-07	-0.404532	0.0472204
Pipas_chr2-1_0874	ATO2	Putative transmembrane protein involved in export of ammonia; ammonia is a starvation signal that promotes cell death in aging colonies; phosphorylated in mitochondria; member of the TC 9.B.33 YaaH family; homolog of Y. lipolytica Gpr1p; ATO2 has a paralog, ADY2, that arose from the whole genome duplication	PP7435_Chr2-0631	0.748251	0.0348763		0.582236	0.279984	2.72873	0.016424
Pipas_chr3_0576	ATP1	Alpha subunit of the F1 sector of mitochondrial F1F0 ATP synthase, which is a large, evolutionarily conserved enzyme complex required for ATP synthesis; F1 translationally regulates ATP6 and ATP8 expression to achieve a balanced output of ATP synthase genes encoded in nucleus and mitochondria; phosphorylated	PP7435_Chr3-0630	-0.187317	1		-0.620771	0.0836919	0.173157	0.598178
Pipas_chr2-1_0708	ATP10	Mitochondrial inner membrane protein required for assembly of the F0 sector of mitochondrial F1F0 ATP synthase, interacts genetically with ATP6	PP7435_Chr2-0571	0.210782	0.808009		-1.52034	1.23321e-11	-0.828888	0.0278804
Pipas_chr1-3_0137	ATP11	Molecular chaperone, required for the assembly of alpha and beta subunits into the F1 sector of mitochondrial F1F0 ATP synthase	PP7435_Chr1-0139	0.165695	1		-0.850967	8.41252e-06	-0.183773	0.456955
Pipas_chr2-2_0119	ATP12	Conserved protein required for assembly of alpha and beta subunits into the F1 sector of mitochondrial F1F0 ATP synthase; mutation of human ATP12 reduces active ATP synthase levels and is associated with the disorder ATPAF2 deficiency	PP7435_Chr2-0125	0.155935	1		-0.788144	1.68024e-06	-0.607622	0.0390546
Pipas_chr2-1_0612	ATP15	Epsilon subunit of the F1 sector of mitochondrial F1F0 ATP synthase, which is a large, evolutionarily conserved enzyme complex required for ATP synthesis; F1 translationally regulates ATP6 and ATP8 expression to achieve a balanced output of ATP synthase genes encoded in nucleus and mitochondria; phosphorylated	no hits	0.377599	1		-0.169215	0.32016	-0.172252	0.561567
Pipas_chr1-4_0445	ATP16	Delta subunit of the central stalk of mitochondrial F1F0 ATP synthase, which is a large, evolutionarily conserved enzyme complex required for ATP synthesis; F1 translationally regulates ATP6 and ATP8 expression to achieve a balanced output of ATP synthase genes encoded in nucleus and mitochondria; phosphorylated	PP7435_Chr1-1240	0.294486	0.897909		0.0107598	0.959177	0.235529	0.37604
Pipas_chr3_0059	ATP17	Subunit f of the F0 sector of mitochondrial F1F0 ATP synthase, which is a large, evolutionarily conserved enzyme complex required for ATP synthesis	PP7435_Chr3-1183	0.0179739	1		-0.135781	0.448558	0.242695	0.338325
Pipas_chr2-2_0165	ATP2	Beta subunit of the F1 sector of mitochondrial F1F0 ATP synthase, which is a large, evolutionarily conserved enzyme complex required for ATP synthesis; F1 translationally regulates ATP6 and ATP8 expression to achieve a balanced output of ATP synthase genes encoded in nucleus and mitochondria; phosphorylated	PP7435_Chr2-0172	-0.137648	1		-0.547683	0.0698792	0.629543	0.0141627
Pipas_chr3_0819	ATP20	Subunit g of the mitochondrial F1F0 ATP synthase; reversibly phosphorylated on two residues; unphosphorylated form is required for dimerization of the ATP synthase complex, which in turn determines oligomerization of the complex and the shape of inner membrane cristae	PP7435_Chr3-0368	-0.152723	1		-0.830495	9.03773e-06	-0.167269	0.390028
Pipas_chr3_0468	ATP23	Putative metalloprotease of the mitochondrial inner membrane, required for processing of Atp6p; has an additional role in assembly of the F0 sector of the F1F0 ATP synthase complex; substrate of the Mia40p-Erv1p disulfide relay system, and folding is assisted by Mia40p	PP7435_Chr3-0740	0.196335	1		-1.1848	1.82272e-10	-0.606989	0.10479
Pipas_chr1-4_0465	ATP3	Gamma subunit of the F1 sector of mitochondrial F1F0 ATP synthase, which is a large, evolutionarily conserved enzyme complex required for ATP synthesis	PP7435_Chr1-1262	0.445012	0.32008		-0.200413	0.214082	0.418943	0.0663605
Pipas_chr3_0460	ATP4	Subunit b of the stator stalk of mitochondrial F1F0 ATP synthase; ATP synthase is a large, evolutionarily conserved enzyme complex required for ATP synthesis; contributes to the oligomerization of the complex, which in turn determines the shape of inner membrane cristae; phosphorylated	PP7435_Chr3-0748	0.398449	0.767486		-0.255321	0.192094	0.458669	0.0748591
Pipas_chr1-1_0191	ATP5	Subunit 5 of the stator stalk of mitochondrial F1F0 ATP synthase, which is an evolutionarily conserved enzyme complex required for ATP synthesis; homologous to bovine subunit OSCP (oligomycin sensitivity-conferring protein); phosphorylated	PP7435_Chr1-0501	0.125747	1		-0.313768	0.0782291	0.192903	0.378656
Pipas_chr1-1_0484	ATP7	Subunit d of the stator stalk of mitochondrial F1F0 ATP synthase, which is a large, evolutionarily conserved enzyme complex required for ATP synthesis	PP7435_Chr1-0520	0.0378182	1		-0.351899	0.0916328	0.399004	0.0710524
Pipas_chr1-1_0239	ATS1	Protein required, with Elongator complex, Kti11p, and Kti12p, for modification of wobble nucleosides in tRNA; has a potential role in regulatory interactions between microtubules and the cell cycle	PP7435_Chr1-0552	-0.0424617	1		-0.690639	8.05837e-07	-1.07029	0.000325949
Pipas_chr1-3_0087	ATX1	Cytosolic copper metallochaperone that transports copper to the secretory vesicle copper transporter Ccc2p for eventual insertion into Fet3p, which is a multicopper oxidase required for high-affinity iron uptake	PP7435_Chr1-0086	0.0696657	1		0.768104	0.000454989	0.265309	0.329214
Pipas_chr4_0749	ATX2	Golgi membrane protein involved in manganese homeostasis; overproduction suppresses the sod1 (copper, zinc superoxide dismutase) null mutation	PP7435_Chr4-0212	-0.351524	0.342331		-0.828134	3.60555e-12	-0.538361	0.0285541
Pipas_chr2-2_0330	AUR1	Phosphatidylinositol:ceramide phosphoinositol transferase (IPC synthase), required for sphingolipid synthesis; can mutate to confer aureobasidin A resistance	PP7435_Chr2-0350	0.261176	1		0.0886508	0.436486	-0.0832456	0.560414
Pipas_chr4_0964	AVL9	Conserved protein involved in exocytic transport from the Golgi; mutation is synthetically lethal with apl2 vps1 double mutation; member of a protein superfamily with orthologs in diverse organisms; relocalizes from bud neck to cytoplasm upon DNA replication stress	PP7435_Chr4-0507	-0.0907984	1		0.11832	0.114799	0.358879	0.0530442
Pipas_chr3_0162	AVO1	Component of a membrane-bound complex containing the Tor2p kinase and other proteins, which may have a role in regulation of cell growth	PP7435_Chr3-1074	-0.260579	0.608902		0.557175	3.67868e-05	0.609851	0.0485444
Pipas_chr2-1_0241	AVO2	Component of a complex containing the Tor2p kinase and other proteins, which may have a role in regulation of cell growth	PP7435_Chr2-1064	0.0245239	1		0.722282	1.5769e-05	0.209767	0.495823
Pipas_chr3_0226	AVT1	Vacuolar transporter, imports large neutral amino acids into the vacuole; member of a family of seven S. cerevisiae genes (AVT1-7) related to vesicular GABA-glycine transporters	PP7435_Chr3-1000	-0.163611	1		0.888668	3.68711e-07	0.896733	4.06784e-05
Pipas_chr4_0318	AVT2	Putative transporter, member of a family of seven S. cerevisiae genes (AVT1-7) related to vesicular GABA-glycine transporters	PP7435_Chr4-0675	-0.280806	0.166448		0.119094	0.197412	0.156117	0.216148
Pipas_chr3_0295	AVT3	Vacuolar transporter, exports large neutral amino acids from the vacuole; member of a family of seven S. cerevisiae genes (AVT1-7) related to vesicular GABA-glycine transporters	PP7435_Chr3-0924	0.221307	1		0.70248	1.53837e-05	0.149856	0.318328
Pipas_chr2-2_0343	AVT4	Vacuolar transporter, exports large neutral amino acids from the vacuole; member of a family of seven S. cerevisiae genes (AVT1-7) related to vesicular GABA-glycine transporters	PP7435_Chr2-0363	0.0369613	1		1.16826	1.09646e-07	1.31721	7.36806e-05
Pipas_chr2-2_0160	AVT6	Vacuolar aspartate and glutamate exporter; member of a family of seven genes (AVT1-7) related to vesicular GABA-glycine transporters; involved in compartmentalizing acidic amino acids in response to nitrogen starvation; AVT6 has a paralog, AVT5, that arose from the whole genome duplication	PP7435_Chr2-0166	0.0245787	1		0.370011	0.013848	0.467158	0.0432662
Pipas_chr2-2_0192	AVT7	Putative transporter, member of a family of seven S. cerevisiae genes (AVT1-7) related to vesicular GABA-glycine transporters	PP7435_Chr2-0201	0.0534142	1		1.20427	4.1028e-09	0.881848	0.000242789
Pipas_chr2-2_0232	AXL1	Haploid specific endoprotease that performs one of two N-terminal cleavages during maturation of a-factor mating pheromone; required for axial budding pattern of haploid cells	PP7435_Chr2-0244	-0.685042	0.0775986		0.669665	4.97961e-06	0.555626	0.0552728
Pipas_chr2-1_0700	AXL2	Integral plasma membrane protein required for axial budding in haploid cells, localizes to the incipient bud site and bud neck; glycosylated by Pmt4p; potential Cdc28p substrate	PP7435_Chr2-0579	-0.457052	0.253568		-1.78197	1.02133e-07	-2.8275	4.16099e-06
Pipas_chr2-2_0063	AYR1	NADPH-dependent 1-acyl dihydroxyacetone phosphate reductase found in lipid particles, ER, and mitochondrial outer membrane; involved in phosphatidic acid biosynthesis; required for spore germination; capable of metabolizing steroid hormones	PP7435_Chr2-0067	0.210156	0.981999		0.393563	0.00117438	-0.0326473	0.936375
Pipas_chr4_0202	AZF1	Zinc-finger transcription factor; in the presence of glucose, activates transcription of genes involved in growth and carbon metabolism; in nonfermentable carbon sources, activates transcription of genes involved in maintenance of cell wall integrity; relocalizes to the cytosol in response to hypoxia	PP7435_Chr4-0806	-0.0206937	1		1.45939	1.88907e-09	0.876309	0.00099951
Pipas_chr1-1_0039	BAS1	Myb-related transcription factor involved in regulating basal and induced expression of genes of the purine and histidine biosynthesis pathways; also involved in regulation of meiotic recombination at specific genes	PP7435_Chr1-0338	-0.248614	1		0.317988	0.000250343	0.227292	0.132532
Pipas_chr4_0248	BAT1	Mitochondrial branched-chain amino acid (BCAA) aminotransferase; preferentially involved in BCAA biosynthesis; homolog of murine ECA39; highly expressed during logarithmic phase and repressed during stationary phase; BAT1 has a paralog, BAT2, that arose from the whole genome duplication	PP7435_Chr4-0756	0.300274	1		2.21293	1.66954e-06	2.51492	0.000506501
Pipas_chr3_1226	BBC1	Protein possibly involved in assembly of actin patches; interacts with an actin assembly factor Las17p and with the SH3 domains of Type I myosins Myo3p and Myo5p; localized predominantly to cortical actin patches	PP7435_Chr3-0334	-0.0253019	1		1.14092	0.00010137	1.19491	0.0174715
Pipas_chr4_0256	BCD1	Essential protein required for the accumulation of box C/D snoRNA	PP7435_Chr4-0748	0.33652	0.613685		0.662448	1.83674e-05	0.549862	0.0169955
Pipas_chr4_0542	BCH2	Member of the ChAPs (Chs5p-Arf1p-binding proteins) family; part of the exomer complex with Chs5p to mediate export of specific cargo proteins, including Chs3p, from the Golgi to the plasma membrane; BCH2 has a paralog, CHS6, that arose from the whole genome duplication	PP7435_Chr4-0432	-0.20373	1		-0.197872	0.120681	-0.15041	0.378188
Pipas_chr3_0220	BCK1	Mitogen-activated protein (MAP) kinase kinase kinase acting in the protein kinase C signaling pathway, which controls cell integrity; upon activation by Pkc1p phosphorylates downstream kinases Mkk1p and Mkk2p	PP7435_Chr3-1007	-0.613728	0.242197		-0.400796	0.00348735	-0.475472	0.0112333
Pipas_chr4_0301	BCP1	Essential protein involved in nuclear export of Mss4p, which is a lipid kinase that generates phosphatidylinositol 4,5-biphosphate and plays a role in actin cytoskeleton organization and vesicular transport	PP7435_Chr4-0697	0.300364	1		-0.373665	0.00229429	-0.142696	0.715528
Pipas_chr3_0116	BCS1	Protein translocase and chaperone required for Complex III assembly; member of the AAA ATPase family; forms a homo-oligomeric complex in the mitochondrial inner membrane that translocates the C-terminal domain of Rip1p from the matrix across the inner membrane, and then delivers it to an assembly intermediate of respiratory Complex III in an ATP-dependent reaction; also required for assembly of t…	PP7435_Chr3-1120	-0.0483384	1		-0.129464	0.24325	0.052733	0.825041
Pipas_chr3_0546	BCY1	Regulatory subunit of the cyclic AMP-dependent protein kinase (PKA), a component of a signaling pathway that controls a variety of cellular processes, including metabolism, cell cycle, stress response, stationary phase, and sporulation	PP7435_Chr3-0660	-0.140215	1		0.905142	5.64869e-05	0.527136	0.220971
Pipas_chr1-4_0220	BDF1	Protein involved in transcription initiation at TATA-containing promoters; associates with the basal transcription factor TFIID; contains two bromodomains; corresponds to the C-terminal region of mammalian TAF1; redundant with Bdf2p; BDF1 has a paralog, BDF2, that arose from the whole genome duplication	PP7435_Chr1-1000	-0.248457	1		0.954588	6.50827e-07	0.500473	0.0144251
Pipas_chr2-2_0190	BDP1	Essential subunit of RNA polymerase III transcription factor (TFIIIB), which is involved in transcription of genes encoding tRNAs, 5S rRNA, U6 snRNA, and other small RNAs	PP7435_Chr2-0199	-0.257531	0.993297		0.411066	0.0178634	-0.401393	0.0284335
Pipas_chr2-1_0548	BEM1	Protein containing SH3-domains, involved in establishing cell polarity and morphogenesis; functions as a scaffold protein for complexes that include Cdc24p, Ste5p, Ste20p, and Rsr1p	PP7435_Chr2-0742	0.120701	1		0.25796	0.0154411	0.588026	0.0116819
Pipas_chr2-2_0095	BEM2	Rho GTPase activating protein (RhoGAP); involved in the control of cytoskeleton organization and cellular morphogenesis; required for bud emergence; potential GAP for Rho4p	PP7435_Chr2-0101	-0.180811	1		0.476251	0.000130158	0.185563	0.464051
Pipas_chr1-4_0424	BEM3	Rho GTPase activating protein (RhoGAP) involved in control of the cytoskeleton organization; targets the essential Rho-GTPase Cdc42p, which controls establishment and maintenance of cell polarity, including bud-site assembly	PP7435_Chr1-1216	-0.871297	0.0873231		-1.0976	3.02637e-12	-1.32943	1.4408e-07
Pipas_chr1-1_0007	BER1	Protein involved in microtubule-related processes, N-acetylation; GFP-fusion protein localizes to the cytoplasm and is induced in response to the DNA-damaging agent MMS; YLR412W is not an essential gene; similar to Arabidopsis SRR1 gene	PP7435_Chr1-0299	0.616928	0.077033		1.10827	1.35117e-12	1.02767	0.000819667
Pipas_chr1-3_0161	BET1	Type II membrane protein required for vesicular transport between the endoplasmic reticulum and Golgi complex; v-SNARE with similarity to synaptobrevins	PP7435_Chr1-0164	0.113061	1		0.0462547	0.598813	-0.0136785	0.932427
Pipas_chr3_0764	BET2	Beta subunit of Type II geranylgeranyltransferase required for vesicular transport between the endoplasmic reticulum and the Golgi; provides a membrane attachment moiety to Rab-like proteins Ypt1p and Sec4p	PP7435_Chr3-0429	-0.281576	1		-0.564266	3.10829e-07	-0.481739	0.213762
Pipas_chr1-3_0080	BET3	Hydrophilic protein that acts in conjunction with SNARE proteins in targeting and fusion of ER to Golgi transport vesicles; component of the TRAPP (transport protein particle) complex	PP7435_Chr1-0077	-0.0848757	1		-0.347137	8.34078e-05	0.159409	0.463468
Pipas_chr4_0741	BET4	Alpha subunit of Type II geranylgeranyltransferase required for vesicular transport between the endoplasmic reticulum and the Golgi; provides a membrane attachment moiety to Rab-like proteins Ypt1p and Sec4p	PP7435_Chr4-0219	0.535972	0.13938		2.05025	3.07736e-15	2.17246	5.36813e-08
Pipas_chr2-2_0224	BET5	Component of the TRAPP (transport protein particle) complex, which plays an essential role in the vesicular transport from endoplasmic reticulum to Golgi	PP7435_Chr2-0236	-0.0290008	1		0.114304	0.188501	-0.0370756	0.825814
Pipas_chr1-4_0428	BFR1	Component of mRNP complexes associated with polyribosomes; implicated in secretion and nuclear segregation; multicopy suppressor of BFA (Brefeldin A) sensitivity	PP7435_Chr1-1220	0.243857	0.928194		-1.97364	2.77256e-09	-1.39196	0.0339606
Pipas_chr3_0292	BFR2	Essential protein that is a component of 90S preribosomes; may be involved in rRNA processing; multicopy suppressor of sensitivity to Brefeldin A; expression is induced during lag phase and also by cold shock	PP7435_Chr3-0928	0.250698	1		-0.122986	0.524476	-0.198195	0.739234
Pipas_chr1-4_0426	BGL2	Endo-beta-1,3-glucanase, major protein of the cell wall, involved in cell wall maintenance	PP7435_Chr1-1218	-0.441501	0.541172		-1.58785	1.60715e-05	-1.53243	0.000583136
Pipas_chr3_0120	BIG1	Integral membrane protein of the endoplasmic reticulum, required for normal content of cell wall beta-1,6-glucan	PP7435_Chr3-1116	0.150505	1		-0.716162	5.2124e-08	-0.437111	0.00454385
Pipas_chr4_0999	BIM1	Microtubule-binding protein that together with Kar9p makes up the cortical microtubule capture site and delays the exit from mitosis when the spindle is oriented abnormally	PP7435_Chr4-0096	-0.0951002	1		-1.55689	5.50404e-11	-1.79784	1.42843e-06
Pipas_chr1-3_0052	BIO2	Biotin synthase, catalyzes the conversion of dethiobiotin to biotin, which is the last step of the biotin biosynthesis pathway; complements E. coli bioB mutant	PP7435_Chr1-0046	2.85759	3.85339e-11		0.454585	0.262271	0.567064	0.629876
Pipas_chr3_0776	BLM10	Proteasome activator; binds the core proteasome and stimulates proteasome-mediated protein degradation by inducing gate opening; required for resistance to bleomycin, may be involved in protecting against oxidative damage; similar to mammalian PA200	PP7435_Chr3-0417	-0.0650366	1		1.77927	2.06562e-11	1.81729	0.000128264
Pipas_chr2-1_0809	BMH2	14-3-3 protein, minor isoform; controls proteome at post-transcriptional level, binds proteins and DNA, involved in regulation of many processes including exocytosis, vesicle transport, Ras/MAPK signaling, and rapamycin-sensitive signaling; protein increases in abundance and relative distribution to the nucleus increases upon DNA replication stress; BMH2 has a paralog, BMH1, that arose from the w…	PP7435_Chr2-1205	0.15712	1		-0.138187	0.514721	-0.0756075	0.800836
Pipas_chr1-1_0179	BMS1	GTPase required for synthesis of 40S ribosomal subunits and for processing the 35S pre-rRNA at sites A0, A1, and A2; interacts with Rcl1p, which stimulates its GTPase and U3 snoRNA binding activities; has similarity to Tsr1p	PP7435_Chr1-0488	0.159938	1		-0.146082	0.406564	-0.171177	0.667602
Pipas_chr4_0729	BMT2	Nucleolar S-adenosylmethionine-dependent rRNA methyltransferase; methylates adenine (m1A) of the large subunit (LSU) rRNA at position 2142; belongs to Rossmann fold superfamily; green fluorescent protein (GFP)-fusion protein localizes to the nucleolus; YBR141C is not an essential gene	PP7435_Chr4-0233	0.156558	0.956582		-0.33887	0.00685663	-0.607531	0.0781085
Pipas_chr2-2_0311	BNA1	3-hydroxyanthranilic acid dioxygenase, required for the de novo biosynthesis of NAD from tryptophan via kynurenine; expression regulated by Hst1p	PP7435_Chr2-0331	0.348299	0.752418		0.376678	0.00719293	0.37066	0.0242428
Pipas_chr1-4_0083	BNA2	Putative tryptophan 2,3-dioxygenase or indoleamine 2,3-dioxygenase, required for de novo biosynthesis of NAD from tryptophan via kynurenine; interacts genetically with telomere capping gene CDC13; regulated by Hst1p and Aftp	PP7435_Chr1-0853	-0.153863	1		1.21727	1.96498e-09	0.967217	0.0314103
Pipas_chr3_1132	BNA3	Kynurenine aminotransferase, catalyzes formation of kynurenic acid from kynurenine; potential Cdc28p substrate	PP7435_Chr3-0030	0.144867	1		0.852141	3.42951e-10	0.603117	0.000125295
Pipas_chr4_0830	BNA4	Kynurenine 3-mono oxygenase, required for the de novo biosynthesis of NAD from tryptophan via kynurenine; expression regulated by Hst1p; putative therapeutic target for Huntington disease	PP7435_Chr4-0122	0.249454	0.488929		0.283427	0.00530021	0.250434	0.141316
Pipas_chr3_1194	BNA5	Kynureninase, required for the de novo biosynthesis of NAD from tryptophan via kynurenine; expression regulated by Hst1p	PP7435_Chr3-0720	0.0862869	1		0.78687	3.6468e-08	0.534261	0.000966108
Pipas_chr3_0915	BNA6	Quinolinate phosphoribosyl transferase, required for the de novo biosynthesis of NAD from tryptophan via kynurenine; expression regulated by Hst1p	PP7435_Chr3-0258	0.401311	0.354325		-0.76338	9.43995e-11	-0.0162056	0.889554
Pipas_chr4_0636	BNI1	Formin, nucleates the formation of linear actin filaments, involved in cell processes such as budding and mitotic spindle orientation which require the formation of polarized actin cables, functionally redundant with BNR1	PP7435_Chr4-0332	-0.174545	1		0.377916	0.00129246	0.241597	0.296474
Pipas_chr4_0977	BNI4	Targeting subunit for Glc7p protein phosphatase, localized to the bud neck, required for localization of chitin synthase III to the bud neck via interaction with the chitin synthase III regulatory subunit Skt5p	PP7435_Chr4-0411	-0.564357	0.355393		-1.69352	1.99971e-08	-2.46817	1.01484e-06
Pipas_chr1-3_0147	BOI2	Protein implicated in polar growth, functionally redundant with Boi1p; interacts with bud-emergence protein Bem1p; contains an SH3 (src homology 3) domain and a PH (pleckstrin homology) domain; BOI2 has a paralog, BOI1, that arose from the whole genome duplication	PP7435_Chr1-0150	-0.234253	1		-0.346068	0.000838384	-0.69257	3.46188e-05
Pipas_chr2-2_0115	BOR1	Boron efflux transporter of the plasma membrane; binds HCO3-, I-, Br-, NO3- and Cl-; has similarity to the characterized boron efflux transporter A. thaliana BOR1	PP7435_Chr2-0121	-0.391698	0.271733		-0.0134688	0.856212	-0.0742122	0.761787
Pipas_chr2-2_0453	BOS1	v-SNARE (vesicle specific SNAP receptor), localized to the endoplasmic reticulum membrane and necessary for vesicular transport from the ER to the Golgi	PP7435_Chr2-0052	-0.0755737	1		-0.164479	0.0801072	-0.424015	0.0157908
Pipas_chr3_0606	BPH1	Protein homologous to Chediak-Higashi syndrome and Beige proteins; both of which are implicated in disease syndromes in human and mouse, respectively, due to defective lysosomal trafficking; mutant phenotype and genetic interactions suggest a role in protein sorting	PP7435_Chr3-0599	-0.169352	1		1.53058	1.03421e-09	1.13765	0.0122911
Pipas_chr3_0569	BPL1	Biotin:apoprotein ligase, covalently modifies proteins with the addition of biotin, required for acetyl-CoA carboxylase (Acc1p) holoenzyme formation	PP7435_Chr3-0637	-0.0429269	1		-0.272385	0.0203981	-0.332405	0.0511025
Pipas_chr1-4_0562	BPT1	ABC type transmembrane transporter of MRP/CFTR family, found in vacuolar membrane, involved in the transport of unconjugated bilirubin and in heavy metal detoxification via glutathione conjugates, along with Ycf1p	PP7435_Chr1-1364	-0.652412	0.00337832		-0.485422	0.000963607	-1.1519	0.00520315
Pipas_chr4_0172	BRE1	E3 ubiquitin ligase, forms heterodimer with Rad6p to monoubiquinate histone H2B-K123, which is required for the subsequent methylation of histone H3-K4 and H3-K79; required for DSBR, transcription, silencing, and checkpoint control	PP7435_Chr4-0841	-0.386327	0.0623904		-0.490256	7.4659e-06	-0.666751	6.37106e-05
Pipas_chr2-1_0399	BRE2	Subunit of COMPASS (Set1C) complex, which methylates Lys4 of histone H3 and functions in silencing at telomeres; has a C-terminal Sdc1 Dpy-30 Interaction (SDI) domain that mediates binding to Sdc1p; similar to trithorax-group protein ASH2L	PP7435_Chr2-0900	0.133948	1		-0.259872	0.0332671	-0.294751	0.064908
Pipas_chr2-1_0394	BRF1	TFIIIB B-related factor, one of three subunits of RNA polymerase III transcription initiation factor TFIIIB, binds TFIIIC and TBP and recruits RNA pol III to promoters, amino-terminal half is homologous to TFIIB	PP7435_Chr2-0904	-0.0288074	1		0.386292	0.000114837	-0.0989428	0.614711
Pipas_chr2-1_0367	BRN1	Subunit of the condensin complex; required for chromosome condensation and for clustering of tRNA genes at the nucleolus; may influence multiple aspects of chromosome transmission	PP7435_Chr2-0933	-0.359848	0.380477		-1.26805	6.91944e-11	-1.08231	1.78617e-05
Pipas_chr3_1161	BRO1	Cytoplasmic class E vacuolar protein sorting (VPS) factor that coordinates deubiquitination in the multivesicular body (MVB) pathway by recruiting Doa4p to endosomes	PP7435_Chr3-1021	-0.149942	1		0.375504	0.000632767	-0.0123574	0.963372
Pipas_chr1-4_0051	BRR2	RNA-dependent ATPase RNA helicase (DEIH box); required for disruption of U4/U6 base-pairing in native snRNPs to activate the spliceosome for catalysis; homologous to human U5-200kD	PP7435_Chr1-0826	-0.411381	1		0.845535	1.60111e-07	0.788839	0.000758591
Pipas_chr3_0160	BRX1	Nucleolar protein, constituent of 66S pre-ribosomal particles; depletion leads to defects in rRNA processing and a block in the assembly of large ribosomal subunits; possesses a sigma(70)-like RNA-binding motif	PP7435_Chr3-1076	0.502225	0.570348		-0.876509	0.000207635	-0.377148	0.618349
Pipas_FragB_0067	BSC1	Protein of unconfirmed function, similar to cell surface flocculin Flo11p; ORF exhibits genomic organization compatible with a translational readthrough-dependent mode of expression	PP7435_Chr1-1549	0.761479	0.347394		-0.453633	0.0236544	0.197579	0.23056
Pipas_chr2-2_0022	BSC5	Protein of unknown function; shows homology with N-terminal end of Bul1p; ORF exhibits genomic organization compatible with a translational readthrough-dependent mode of expression; readthrough expression includes YNR068C and the locus for this readthrough is termed BUL3; Bul3p is involved in ubiquitin-mediated sorting of plasma membrane proteins; readthrough and shortened forms of Bul3p interact…	PP7435_Chr2-0017	0.07258	1		2.03752	1.14876e-07	1.88091	0.000399947
Pipas_chr3_1160	BSD2	Heavy metal ion homeostasis protein, facilitates trafficking of Smf1p and Smf2p metal transporters to the vacuole where they are degraded, controls metal ion transport, prevents metal hyperaccumulation, functions in copper detoxification	PP7435_Chr3-1055	0.0169455	1		0.303261	0.0058687	0.380511	0.0196635
Pipas_chr2-1_0699	BST1	GPI inositol deacylase of the ER that negatively regulates COPII vesicle formation, prevents production of vesicles with defective subunits, required for proper discrimination between resident ER proteins and Golgi-bound cargo molecules	PP7435_Chr2-0580	-0.273104	0.674577		0.189409	0.0425234	-0.109751	0.58784
Pipas_chr3_1007	BTS1	Geranylgeranyl diphosphate synthase, increases the intracellular pool of geranylgeranyl diphosphate, suppressor of bet2 mutation that causes defective geranylgeranylation of small GTP-binding proteins that mediate vesicular traffic	PP7435_Chr3-0163	-0.104127	1		0.49428	1.4512e-05	0.64369	0.0018495
Pipas_chr2-1_0416	BUB1	Protein kinase involved in the cell cycle checkpoint into anaphase; forms complex with Mad1p and Bub3p crucial to preventing cell cycle progression into anaphase in presence of spindle damage; CDC28-mediated phosphorylation at Bub1p-T566 is important for degradation in anaphase and adaptation of checkpoint to prolonged mitotic arrest; associates with centromere DNA via Skp1p; BUB1 has a paralog, …	PP7435_Chr2-0882	-0.30771	0.343602		-0.510392	2.1889e-06	-0.833737	0.000384318
Pipas_chr1-3_0065	BUB2	Mitotic exit network regulator, forms GTPase-activating Bfa1p-Bub2p complex that binds Tem1p and spindle pole bodies, blocks cell cycle progression before anaphase in response to spindle and kinetochore damage	PP7435_Chr1-0061	-0.296523	0.627341		-1.57131	2.80656e-11	-1.12024	0.000560126
Pipas_chr2-1_0515	BUB3	Kinetochore checkpoint WD40 repeat protein that localizes to kinetochores during prophase and metaphase, delays anaphase in the presence of unattached kinetochores; forms complexes with Mad1p-Bub1p and with Cdc20p, binds Mad2p and Mad3p	PP7435_Chr2-0777	-0.0611735	1		1.59469	1.48217e-11	1.20632	4.21414e-05
Pipas_chr3_0433	BUD13	Subunit of the RES complex, which is required for nuclear pre-mRNA retention and splicing; involved in bud-site selection; diploid mutants display a unipolar budding pattern instead of the wild-type bipolar pattern	PP7435_Chr3-0779	0.552954	0.107099		1.44928	1.07898e-09	1.42054	3.64062e-07
Pipas_chr1-4_0193	BUD14	Protein involved in bud-site selection; Bud14p-Glc7p complex is a cortical regulator of dynein; inhibitor of the actin assembly factor Bnr1p (formin); diploid mutants display a random budding pattern instead of the wild-type bipolar pattern; relative distribution to the nucleus increases upon DNA replication stress	PP7435_Chr1-0969	-0.217515	1		-0.295452	0.0454384	-0.341737	0.0522827
Pipas_chr1-4_0144	BUD16	Putative pyridoxal kinase, a key enzyme involved in pyridoxal 5'-phosphate synthesis, the active form of vitamin B6; required for genome integrity; involved in bud-site selection; similarity to yeast BUD17 and human pyridoxal kinase (PDXK)	PP7435_Chr1-0911	0.0101723	1		0.305856	0.000242917	-0.0303396	0.825041
Pipas_chr3_0656	BUD2	GTPase activating factor for Rsr1p/Bud1p; plays a role in spindle position checkpoint distinct from its role in bud site selection; required for both axial and bipolar budding patterns; mutants exhibit random budding in all cell types	PP7435_Chr3-0544	-0.151829	1		0.251036	0.0838051	-0.312877	0.0890523
Pipas_chr2-2_0055	BUD20	C2H2-type zinc finger protein required for ribosome assembly; shuttling factor which associates with pre-60S particles in the nucleus, accompanying them to the cytoplasm; cytoplasmic dissociation of Bud20p requires Drg1p; N-terminus harbors a nuclear localization signal (NLS) and a nuclear export signal (NES); cytoplasmic Bud20p is reimported by Kap123-dependent pathway; involved in bud-site sele…	PP7435_Chr2-0057	0.233644	0.904922		-0.560038	0.00856831	-0.484688	0.507749
Pipas_chr2-1_0520	BUD22	Protein required for 18S rRNA maturation and small ribosomal subunit biogenesis; cosediments with pre-ribosomal particles; mutation decreases efficiency of +1 Ty1 frameshifting and transposition, and affects budding pattern	PP7435_Chr2-0771	0.206528	1		-0.257606	0.0726791	-0.657767	0.0466162
Pipas_chr3_0466	BUD23	Methyltransferase, methylates residue G1575 of 18S rRNA; required for rRNA processing and nuclear export of 40S ribosomal subunits independently of methylation activity; diploid mutant displays random budding pattern	PP7435_Chr3-0742	0.344449	1		0.401959	0.0230959	-0.240178	0.571795
Pipas_chr1-1_0451	BUD3	Protein involved in bud-site selection and required for axial budding pattern; localizes with septins to bud neck in mitosis and may constitute an axial landmark for next round of budding	PP7435_Chr1-0770	-0.49861	1		-0.0926562	0.198561	-0.525972	0.00988982
Pipas_chr2-2_0144	BUD31	Component of the SF3b subcomplex of the U2 snRNP; diploid mutants display a random budding pattern instead of the wild-type bipolar pattern; facilitates passage through G1/S Start, but is not required for G2/M transition or exit from mitosis	no hits	-0.263596	0.744906		0.249041	0.0323869	-0.514663	0.00362311
Pipas_chr2-1_0347	BUD32	Protein kinase, component of the EKC/KEOPS complex with Kae1p, Cgi121p, Pcc1p, and Gon7p; EKC/KEOPS complex is required for t6A tRNA modification and may have roles in telomere maintenance and transcription	PP7435_Chr2-0952	0.286413	1		-0.446258	6.41862e-05	-0.34741	0.0276101
Pipas_chr3_0331	BUD4	Anillin-like protein involved in bud-site selection; required for the axial budding pattern; localizes with septins to the bud neck in mitosis and may constitute an axial landmark for the next round of budding; required for the formation and disassembly of the double septin ring structure, and generally for septin organization; in vivo substrate of Cdc28p/Clb2p	PP7435_Chr3-0886	-0.511579	0.112764		-1.82747	2.37591e-10	-1.196	0.00139919
Pipas_chr3_0660	BUD5	GTP/GDP exchange factor for Rsr1p (Bud1p) required for both axial and bipolar budding patterns; mutants exhibit random budding in all cell types	PP7435_Chr3-0540	-0.366959	1		-0.451953	0.000107342	-1.22088	2.32155e-06
Pipas_chr2-1_0372	BUD6	Actin- and formin-interacting protein; participates in actin cable assembly and organization as a nucleation-promoting factor for formins Bni1p and Bnr1p; involved in polarized cell growth; isolated as bipolar budding mutant; potential Cdc28p substrate	PP7435_Chr2-0928	-0.685899	0.338759		0.0264531	0.8657	-0.256351	0.367465
Pipas_chr2-1_0141	BUD7	Member of the ChAPs family (Chs5p-Arf1p-binding proteins); members include Bch1p, Bch2p, Bud7p, and Chs6p; ChAPs family proteins form the exomer complex with Chs5p to mediate export of specific cargo proteins, including Chs3p, from the Golgi to the plasma membrane; BUD7 has a paralog, BCH1, that arose from the whole genome duplication	PP7435_Chr2-1166	-0.166227	1		0.343096	0.00011504	0.476961	0.000790505
Pipas_chr2-2_0023	BUL1	Ubiquitin-binding component of the Rsp5p E3-ubiquitin ligase complex; disruption causes temperature-sensitive growth, overexpression causes missorting of amino acid permeases; BUL1 has a paralog, BUL2, that arose from the whole genome duplication	PP7435_Chr2-0018	0.0136436	1		-0.418186	0.000666002	-0.54395	0.0143678
Pipas_chr2-2_0304	BUR6	Subunit of a heterodimeric NC2 transcription regulator complex with Ncb2p; complex binds to TBP and can repress transcription by preventing preinitiation complex assembly or stimulate activated transcription; homologous to human NC2alpha	PP7435_Chr2-0322	0.676325	0.000187337		-0.099982	0.343931	0.372868	0.193173
Pipas_chr4_0726	BXI1	Protein involved in apoptosis; variously described as containing a BCL-2 homology (BH3) domain or as a member of the BAX inhibitor family; reported to promote apoptosis under some conditions and to inhibit it in others; localizes to ER and vacuole; may link the unfolded protein response to apoptosis via regulation of calcium-mediated signaling; translocates to mitochondria under apoptosis-inducin…	PP7435_Chr4-0237	0.16691	1		1.64499	4.93018e-09	1.35977	0.000307629
Pipas_chr4_0215	BZZ1	SH3 domain protein implicated in the regulation of actin polymerization, able to recruit actin polymerization machinery through its SH3 domains, colocalizes with cortical actin patches and Las17p, interacts with type I myosins	PP7435_Chr4-0795	-0.230469	1		-1.63741	9.82609e-10	-0.890327	0.0735339
Pipas_chr1-1_0324	CAB1	Pantothenate kinase (ATP:D-pantothenate 4'-phosphotransferase, EC 2.7.1.33); catalyzes the first committed step in the universal biosynthetic pathway for synthesis of coenzyme A (CoA); transcriptionally regulated by Upc2p via a sterol response element	PP7435_Chr1-0644	0.532966	0.380406		0.212142	0.00645284	-0.489431	0.0580277
Pipas_chr2-2_0204	CAB2	Probable phosphopantothenoylcysteine synthetase (PPCS), which catalyzes the second step of coenzyme A biosynthesis from pantothenate; null mutant lethality is complemented by E. coli coaBC (encoding a bifunctional enzyme with PPCS activity)	PP7435_Chr2-0213	0.380423	0.0139329		0.175633	0.158626	0.73562	0.0040983
Pipas_chr2-1_0871	CAB3	Subunit of a phosphopantothenoylcysteine decarboxylase (PPCDC; Cab3p, Sis2p, Vhs3p) complex, which catalyzes the third step of coenzyme A biosynthesis; null mutant lethality is complemented by E. coli coaBC	PP7435_Chr2-0656	0.351102	0.398759		0.294441	0.000820567	-0.0243229	0.857531
Pipas_chr4_0023	CAB4	Probable pantetheine-phosphate adenylyltransferase (PPAT), which catalyzes the fourth step in the biosynthesis of coenzyme A from pantothenate; null mutant lethality is complemented by E. coli coaD (encoding PPAT); widely conserved	PP7435_Chr4-0994	-0.118334	1		-1.82269	3.02972e-15	-1.44409	7.49597e-07
Pipas_chr4_0477	CAB5	Probable dephospho-CoA kinase (DPCK) that catalyzes the last step in coenzyme A biosynthesis; null mutant lethality is complemented by E. coli coaE (encoding DPCK); detected in purified mitochondria in high-throughput studies	PP7435_Chr4-0499	0.230212	1		-0.640634	8.98931e-08	-0.100214	0.327844
Pipas_chr3_0248	CAC2	Subunit of chromatin assembly factor I (CAF-1), with Rlf2p and Msi1p; chromatin assembly by CAF-1 is important for multiple processes including silencing at telomeres, mating type loci, and rDNA; maintenance of kinetochore structure, deactivation of the DNA damage checkpoint after DNA repair, and chromatin dynamics during transcription; relocalizes to the cytosol in response to hypoxia	PP7435_Chr3-0974	-0.315078	0.120031		-0.63636	9.08626e-09	-0.908932	3.7107e-06
Pipas_chr4_0499	CAF130	Part of the evolutionarily-conserved CCR4-NOT transcriptional regulatory complex involved in controlling mRNA initiation, elongation, and degradation	PP7435_Chr4-0477	-0.216949	1		0.635133	3.5311e-08	0.993071	7.89713e-06
Pipas_chr1-4_0366	CAF16	Part of evolutionarily-conserved CCR4-NOT regulatory complex; contains single ABC-type ATPase domain but no transmembrane domain; interacts with several subunits of Mediator	PP7435_Chr1-1152	-0.156196	1		0.607519	0.000692964	0.391741	0.060759
Pipas_chr4_0224	CAF40	Evolutionarily conserved subunit of the CCR4-NOT complex involved in controlling mRNA initiation, elongation and degradation; binds Cdc39p	PP7435_Chr4-0784	0.057493	1		0.116685	0.418657	0.289158	0.0626029
Pipas_chr4_0242	CAJ1	Nuclear type II J heat shock protein of the E. coli dnaJ family, contains a leucine zipper-like motif, binds to non-native substrates for presentation to Ssa3p, may function during protein translocation, assembly and disassembly	PP7435_Chr4-0765	0.0607289	1		0.22701	0.0482797	0.716549	0.0063287
Pipas_chr1-4_0363	CAK1	Cyclin-dependent kinase-activating kinase required for passage through the cell cycle, phosphorylates and activates Cdc28p; nucleotide-binding pocket differs significantly from those of most other protein kinases	PP7435_Chr1-1149	0.0137448	1		1.38839	2.34786e-09	1.11829	0.000154336
Pipas_chr1-4_0601	CAN1	Plasma membrane arginine permease; requires phosphatidyl ethanolamine (PE) for localization, exclusively associated with lipid rafts; mutation confers canavanine resistance; CAN1 has a paralog, ALP1, that arose from the whole genome duplication	PP7435_Chr1-1410	0.781647	0.000289061		1.49231	8.54139e-09	1.83743	4.80526e-06
Pipas_c131_0006	CAP1	Alpha subunit of the capping protein heterodimer (Cap1p and Cap2p); capping protein (CP) binds to the barbed ends of actin filaments preventing further polymerization; localized predominantly to cortical actin patches; protein increases in abundance and relocalizes from bud neck to plasma membrane upon DNA replication stress	PP7435_Chr3-0013	-0.122184	1		0.67994	4.29187e-08	0.46557	0.0283656
Pipas_chr3_0548	CAP2	Beta subunit of the capping protein heterodimer (Cap1p and Cap2p); capping protein (CP) binds to the barbed ends of actin filaments preventing further polymerization; localized predominantly to cortical actin patches; protein increases in abundance and relocalizes from bud neck to plasma membrane upon DNA replication stress	PP7435_Chr3-0658	0.156284	1		0.247618	0.00777918	0.348312	0.016344
Pipas_chr2-2_0288	CAR1-1	Arginase, responsible for arginine degradation, expression responds to both induction by arginine and nitrogen catabolite repression; disruption enhances freeze tolerance	PP7435_Chr2-0303	1.81237	0.000461418		2.87875	6.97424e-10	1.67202	0.000983358
Pipas_chr4_0684	CAR1-2	Arginase, responsible for arginine degradation, expression responds to both induction by arginine and nitrogen catabolite repression; disruption enhances freeze tolerance	PP7435_Chr4-0282	0.930861	0.0265863		2.46096	9.74486e-08	1.56064	0.0534677
Pipas_chr3_0410	CAR2	L-ornithine transaminase (OTAse); catalyzes the second step of arginine degradation, expression is dually-regulated by allophanate induction and a specific arginine induction process; not nitrogen catabolite repression sensitive; protein abundance increases in response to DNA replication stress	PP7435_Chr3-0803	0.0824613	1		0.614302	0.069326	1.46456	0.0126579
Pipas_chr3_0069	CAT2	Carnitine acetyl-CoA transferase present in both mitochondria and peroxisomes, transfers activated acetyl groups to carnitine to form acetylcarnitine which can be shuttled across membranes	PP7435_Chr3-1172	-1.20758	0.00569031		0.143958	0.754053	1.61266	0.12183
Pipas_chr1-1_0169	CAT5	Protein required for ubiquinone (Coenzyme Q) biosynthesis; localizes to the matrix face of the mitochondrial inner membrane in a large complex with ubiquinone biosynthetic enzymes; required for gluconeogenic gene activation	PP7435_Chr1-0479	0.166325	1		0.0936367	0.705684	0.498645	0.0614583
Pipas_chr2-1_0757	CAT8-1	Zinc cluster transcriptional activator; necessary for derepression of a variety of genes under non-fermentative growth conditions, active after diauxic shift, binds carbon source responsive elements; relative distribution to the nucleus increases upon DNA replication stress	PP7435_Chr2-0516	-0.414963	1		0.478421	0.000387499	0.60995	0.0126518
Pipas_chr4_0540	CAT8-2	Zinc cluster transcriptional activator; necessary for derepression of a variety of genes under non-fermentative growth conditions, active after diauxic shift, binds carbon source responsive elements; relative distribution to the nucleus increases upon DNA replication stress	PP7435_Chr4-0434	0.584288	0.0561703		0.365209	0.0051176	1.28587	0.0682151
Pipas_chr4_0264	CAX4	Dolichyl pyrophosphate (Dol-P-P) phosphatase with a luminally oriented active site in the ER, cleaves the anhydride linkage in Dol-P-P, required for Dol-P-P-linked oligosaccharide intermediate synthesis and protein N-glycosylation	PP7435_Chr4-0738	0.240438	1		-0.289787	0.00452163	-0.267194	0.202874
Pipas_chr1-1_0154	CBC2	Small subunit of the heterodimeric cap binding complex that also contains Sto1p, component of the spliceosomal commitment complex; interacts with Npl3p, possibly to package mRNA for export from the nucleus; contains an RNA-binding motif	PP7435_Chr1-0464	-0.0306886	1		-0.360034	0.0138635	0.022422	0.852339
Pipas_chr1-4_0407	CBF1	Basic helix-loop-helix (bHLH) protein; forms homodimer to bind E-box consensus sequence CACGTG present at MET gene promoters and centromere DNA element I (CDEI); affects nucleosome positioning at this motif; associates with other transcription factors such as Met4p and Isw1p to mediate transcriptional activation or repression; associates with kinetochore proteins, required for chromosome segregat…	PP7435_Chr1-1197	-0.362267	0.122859		0.256048	0.00991802	-0.181344	0.256824
Pipas_chr2-2_0149	CBF5	Pseudouridine synthase catalytic subunit of box H/ACA small nucleolar ribonucleoprotein particles (snoRNPs), acts on both large and small rRNAs and on snRNA U2; mutations in human ortholog dyskerin cause the disorder dyskeratosis congenita	PP7435_Chr2-0154	0.278513	0.881575		-0.849321	0.000128134	-0.598463	0.234475
Pipas_chr3_0195	CBK1	Serine/threonine protein kinase of the the RAM signaling network; Ndr/LATS family member; binds regulatory subunit Mob2p; involved in regulation of cellular morphogenesis, polarized growth, and septum destruction; phosphorylation by Cbk1p regulates localization and activity of Ace2p transcription factor and Ssd1p translational repressor; Cbk1p activity is regulated by both phosphorylation and spe…	PP7435_Chr3-1036	-0.305961	0.385295		-1.02137	6.62613e-09	-1.06557	2.64543e-06
Pipas_chr2-1_0817	CBP3	Mitochondrial protein required for assembly of cytochrome bc1 complex; forms a complex with Cbp6p that binds to mt ribosomes near the polypeptide tunnel exit and promotes efficient translation of the COB mRNA; Cbp3p-Cbp6p complex also interacts with newly synthesized cytochrome b (Cobp) and Cbp4p to promote assembly of Cobp into the cytochrome bc1 complex	PP7435_Chr2-1092	0.22048	1		-0.807504	1.75798e-08	-0.81759	0.0268618
Pipas_chr3_0123	CBP4	Mitochondrial protein required for assembly of cytochrome bc1 complex; interacts with the Cbp3p-Cbp6p complex and newly synthesized cytochrome b (Cobp) to promote assembly of Cobp into the cytochrome bc1 complex	PP7435_Chr3-1113	-0.0638654	1		-1.10848	9.40548e-07	-0.693658	0.0160494
Pipas_chr3_0664	CBP6	Mitochondrial protein required for translation of the COB mRNA; forms a complex with Cbp3p that binds to mt ribosomes near the polypeptide tunnel exit and promotes efficient translation of the COB mRNA; Cbp3p-Cbp6p complex also interacts with newly synthesized cytochrome b (Cobp) and Cbp4p to promote assembly of Cobp into the cytochrome bc1 complex	PP7435_Chr3-0536	0.212184	1		-0.10262	0.569542	-0.397161	0.318328
Pipas_chr4_0149	CBR1	Microsomal cytochrome b reductase, not essential for viability; also detected in mitochondria; mutation in conserved NADH binding domain of the human ortholog results in type I methemoglobinemia	PP7435_Chr4-0867	0.13833	1		-0.620544	0.00150943	-0.676792	0.0217293
Pipas_chr2-1_0176	CCA1	ATP (CTP):tRNA-specific tRNA nucleotidyltransferase; different forms targeted to the nucleus, cytosol, and mitochondrion are generated via the use of multiple transcriptional and translational start sites	PP7435_Chr2-1133	-0.609546	0.412041		-0.392429	0.00433113	-0.0188349	0.909399
Pipas_chr3_0372	CCC1	Putative vacuolar Fe2+/Mn2+ transporter; suppresses respiratory deficit of yfh1 mutants, which lack the ortholog of mammalian frataxin, by preventing mitochondrial iron accumulation; relative distribution to the vacuole decreases upon DNA replication stress	PP7435_Chr3-0843	0.371082	0.902203		0.268752	0.0180962	0.319398	0.103171
Pipas_chr2-1_0813	CCC2	Cu(+2)-transporting P-type ATPase; required for export of copper from the cytosol into an extracytosolic compartment; has similarity to human proteins involved in Menkes and Wilsons diseases; protein abundance increases in response to DNA replication stress; affects TBSV model (+)RNA virus replication by regulating copper metabolism	PP7435_Chr2-1172	-0.303759	0.948627		1.59856	4.96049e-10	0.862081	0.016174
Pipas_chr2-1_0301	CCH1	Voltage-gated high-affinity calcium channel involved in calcium influx in response to some environmental stresses as well as exposure to mating pheromones; interacts and co-localizes with Mid1p, suggesting Cch1p and Mid1p function together	PP7435_Chr2-1001	-0.50935	0.455103		0.201326	0.0360412	-0.0659499	0.662011
Pipas_chr3_0575	CCL1	Cyclin associated with protein kinase Kin28p, which is the TFIIH-associated carboxy-terminal domain (CTD) kinase involved in transcription initiation at RNA polymerase II promoters	PP7435_Chr3-0631	-0.322443	0.997239		-0.176275	0.109038	-0.116502	0.471501
Pipas_chr2-2_0127	CCP1-1	Mitochondrial cytochrome-c peroxidase; degrades reactive oxygen species in mitochondria, involved in the response to oxidative stress	PP7435_Chr2-0133	0.966511	0.00431951		1.4609	4.47589e-05	1.5744	0.0192592
Pipas_chr2-1_0115	CCP1-2	Mitochondrial cytochrome-c peroxidase; degrades reactive oxygen species in mitochondria, involved in the response to oxidative stress	PP7435_Chr2-1192	0.0820318	1		2.89359	9.50632e-13	2.35178	0.00142323
Pipas_chr4_0490	CCR4	Component of the CCR4-NOT transcriptional complex, which is involved in regulation of gene expression; component of the major cytoplasmic deadenylase, which is involved in mRNA poly(A) tail shortening	PP7435_Chr4-0487	-0.175904	1		0.302212	0.0016805	0.443083	0.0170233
Pipas_chr1-1_0275	CCS1	Copper chaperone for superoxide dismutase Sod1p; involved in oxidative stress protection; Met-X-Cys-X2-Cys motif within the N-terminal portion is involved in insertion of copper into Sod1p under conditions of copper deprivation; protein abundance increases in response to DNA replication stress	PP7435_Chr1-0590	-0.00148428	1		0.611324	7.43546e-06	0.26576	0.117366
Pipas_chr4_0121	CCT2	Subunit beta of the cytosolic chaperonin Cct ring complex, related to Tcp1p, required for the assembly of actin and tubulins in vivo	PP7435_Chr4-0895	0.210862	0.753819		0.0361233	0.73756	0.241674	0.389473
Pipas_chr2-2_0402	CCT3	Subunit of the cytosolic chaperonin Cct ring complex, related to Tcp1p, required for the assembly of actin and tubulins in vivo	PP7435_Chr2-0421	0.0437547	1		-0.83832	1.63287e-07	-0.542633	0.000452931
Pipas_chr3_0571	CCT4	Subunit of the cytosolic chaperonin Cct ring complex, related to Tcp1p, required for the assembly of actin and tubulins in vivo	PP7435_Chr3-0635	0.029158	1		-0.576274	0.000140254	-0.234194	0.32625
Pipas_chr2-1_0555	CCT5	Subunit of the cytosolic chaperonin Cct ring complex, related to Tcp1p, required for the assembly of actin and tubulins in vivo	PP7435_Chr2-0734	0.100989	1		0.0151609	0.869211	0.130313	0.562783
Pipas_chr4_0513	CCT6	Subunit of the cytosolic chaperonin Cct ring complex, related to Tcp1p, essential protein that is required for the assembly of actin and tubulins in vivo; contains an ATP-binding motif	PP7435_Chr4-0465	0.246314	0.219909		0.237678	0.000817072	0.336476	0.0816049
Pipas_chr2-1_0079	CCT7	Subunit of the cytosolic chaperonin Cct ring complex, related to Tcp1p, required for the assembly of actin and tubulins in vivo; mutant has increased aneuploidy tolerance	PP7435_Chr2-1231	0.041618	1		-0.384696	0.000253233	-0.362472	0.178316
Pipas_chr3_0300	CCT8	Subunit of the cytosolic chaperonin Cct ring complex, related to Tcp1p, required for the assembly of actin and tubulins in vivo	PP7435_Chr3-0918	0.290313	0.0759155		-0.0111773	0.895557	0.201527	0.385625
Pipas_chr1-1_0103	CDA2	Chitin deacetylase, together with Cda1p involved in the biosynthesis ascospore wall component, chitosan; required for proper rigidity of the ascospore wall	PP7435_Chr1-0405	-1.51343	3.41835e-06		-0.963543	1.72159e-06	-0.368649	0.30508
Pipas_chr1-4_0333	CDC1	Putative lipid phosphatase of the endoplasmic reticulum; shows Mn2+ dependence and may affect Ca2+ signaling; mutants display actin and general growth defects and pleiotropic defects in cell cycle progression and organelle distribution	PP7435_Chr1-1119	-0.351767	1		0.0611556	0.642401	0.331306	0.175692
Pipas_chr4_0846	CDC10	Component of the septin ring, required for cytokinesis; septins are GTP-binding proteins that assemble into rod-like hetero-oligomers that can associate to form filaments; septin rings at the mother-bud neck act as scaffolds for recruiting cell division factors and as barriers to prevent diffusion of specific proteins between mother and daughter cells; N-terminus interacts with phosphatidylinosit…	PP7435_Chr4-0105	0.321225	1		-1.30685	4.36833e-10	-1.78579	1.68777e-05
Pipas_chr3_0967	CDC11	Component of the septin ring that is required for cytokinesis; septins are GTP-binding proteins that assemble into rod-like hetero-oligomers that can associate with other rods to form filaments; septin rings at the mother-bud neck act as scaffolds for recruiting cell division factors and as barriers to prevent diffusion of specific proteins between mother and daughter cells	PP7435_Chr3-0203	-0.0583827	1		-1.69889	1.62125e-12	-2.23081	2.13948e-07
Pipas_chr4_0293	CDC12	Component of the septin ring that is required for cytokinesis; septins are GTP-binding proteins that assemble into rod-like hetero-oligomers that can associate with other rods to form filaments; septin rings at the mother-bud neck act as scaffolds for recruiting cell division factors and as barriers to prevent diffusion of specific proteins between mother and daughter cells	PP7435_Chr4-0706	0.258048	1		-1.98908	1.23373e-12	-1.98784	0.000109599
Pipas_chr3_0572	CDC123	Protein involved in nutritional control of the cell cycle; regulates abundance of the translation initiation factor eIF2; ortholog of human D123 protein	PP7435_Chr3-0634	-0.121557	1		0.352747	0.000457238	0.279875	0.0375573
Pipas_chr1-4_0081	CDC14	Protein phosphatase required for mitotic exit; located in the nucleolus until liberated by the FEAR and Mitotic Exit Network in anaphase, enabling it to act on key substrates to effect a decrease in CDK/B-cyclin activity and mitotic exit; required for meiosis I spindle disassembly; released from nucleolus upon entry into anaphase I of meiosis, resequestered in metaphase II, then released again up…	PP7435_Chr1-0851	-0.236733	1		-2.66229	5.32268e-14	-1.15273	0.00199113
Pipas_chr3_1061	CDC15	Protein kinase of the Mitotic Exit Network; localized to the spindle pole bodies at late anaphase; promotes mitotic exit by directly switching on the kinase activity of Dbf2p; required for spindle disassembly after meiosis II; relocalizes to the cytoplasm upon DNA replication stress	PP7435_Chr3-0107	-0.327937	0.233155		-0.88822	1.86169e-09	-1.04183	1.21657e-06
Pipas_chr1-4_0197	CDC16	Subunit of the anaphase-promoting complex/cyclosome (APC/C); which is a ubiquitin-protein ligase required for degradation of anaphase inhibitors, including mitotic cyclins, during the metaphase/anaphase transition; required for sporulation; relocalizes to the cytosol in response to hypoxia	PP7435_Chr1-0973	-0.061455	1		0.00513115	0.951197	-0.0508923	0.815072
Pipas_chr2-1_0769	CDC19	Pyruvate kinase; functions as a homotetramer in glycolysis to convert phosphoenolpyruvate to pyruvate, the input for aerobic (TCA cycle) or anaerobic (glucose fermentation) respiration; regulated via allosteric activation by fructose bisphosphate; CDC19 has a paralog, PYK2, that arose from the whole genome duplication	PP7435_Chr2-0503	-0.139725	1		-0.0373184	0.827171	-0.417122	0.133816
Pipas_chr1-3_0224	CDC20	Activator of anaphase-promoting complex/cyclosome (APC/C); APC/C is required for metaphase/anaphase transition; directs ubiquitination of mitotic cyclins, Pds1p, and other anaphase inhibitors; cell-cycle regulated; potential Cdc28p substrate; relative distribution to the nucleus increases upon DNA replication stress	PP7435_Chr1-0227	-0.125144	1		-0.805506	1.57375e-09	0.107487	0.758618
Pipas_chr3_0996	CDC21	Thymidylate synthase, required for de novo biosynthesis of pyrimidine deoxyribonucleotides; expression is induced at G1/S	PP7435_Chr3-0174	-0.314222	0.14417		-2.16755	3.17151e-13	-2.65972	3.95791e-07
Pipas_chr3_1078	CDC23	Subunit of the Anaphase-Promoting Complex/Cyclosome (APC/C), which is a ubiquitin-protein ligase required for degradation of anaphase inhibitors, including mitotic cyclins, during the metaphase/anaphase transition	PP7435_Chr3-0085	0.0237312	1		0.263027	0.00454586	0.104513	0.403712
Pipas_chr1-4_0533	CDC24	Guanine nucleotide exchange factor for Cdc42p; also known as a GEF or GDP-release factor; required for polarity establishment and maintenance, and mutants have morphological defects in bud formation and shmooing; relocalizes from nucleus to cytoplasm upon DNA replication stress	PP7435_Chr1-1334	-0.441698	0.0818853		-0.634618	1.29773e-06	-0.979498	1.90661e-05
Pipas_chr1-4_0107	CDC25	Membrane bound guanine nucleotide exchange factor (GEF or GDP-release factor); indirectly regulates adenylate cyclase through activation of Ras1p and Ras2p by stimulating the exchange of GDP for GTP; required for progression through G1	PP7435_Chr1-0878	-0.357034	0.422518		0.0496953	0.711464	0.0165475	0.96427
Pipas_chr1-3_0148	CDC27	Subunit of the Anaphase-Promoting Complex/Cyclosome (APC/C), which is a ubiquitin-protein ligase required for degradation of anaphase inhibitors, including mitotic cyclins, during the metaphase/anaphase transition	PP7435_Chr1-0151	-0.334181	0.438357		-0.569642	1.12633e-07	-0.890715	0.000158488
Pipas_chr4_0950	CDC28	Cyclin-dependent kinase (CDK) catalytic subunit; master regulator of mitotic and meiotic cell cycles; alternately associates with G1 (CLNs), S and G2/M (CLBs) phase cyclins, which provide substrate specificity; regulates cell cycle transcriptional programs, basal transcription, chromosome duplication and segregation, spindle dynamics, lipid biosynthesis, membrane trafficking, polarized cell growt…	PP7435_Chr4-0625	0.0164531	1		-1.25559	9.29575e-10	-1.52023	1.00709e-06
Pipas_chr4_0548	CDC3	Component of the septin ring that is required for cytokinesis; septins are GTP-binding proteins that assemble with other septins into rod-like complexes that can associate with other rods to form filament polymers; septin rings at the mother-bud neck act as scaffolds for recruiting factors needed for cell division and as barriers to prevent diffusion of specific proteins between mother and daught…	PP7435_Chr4-0426	-0.13655	1		-1.47926	2.69107e-11	-1.77942	8.33122e-07
Pipas_chr4_0388	CDC31	Calcium-binding component of the spindle pole body (SPB) half-bridge, required for SPB duplication in mitosis and meiosis II; homolog of mammalian centrin; binds multiubiquitinated proteins and is involved in proteasomal protein degradation	PP7435_Chr4-0600	-0.0361955	1		-1.43954	3.55941e-12	-2.33661	3.95791e-07
Pipas_chr3_0972	CDC33	mRNA cap binding protein and translation initiation factor eIF4E; the eIF4E-cap complex is responsible for mediating cap-dependent mRNA translation via interactions with translation initiation factor eIF4G (Tif4631p or Tif4632p); protein abundance increases in response to DNA replication stress; mutants are defective for adhesion and pseudohyphal growth	PP7435_Chr3-0197	0.457788	0.623151		-1.242	7.33702e-10	-0.77652	0.00629805
Pipas_chr1-3_0048	CDC34	Ubiquitin-conjugating enzyme (E2); catalytic subunit of SCF ubiquitin-protein ligase complex (together with Skp1p, Rbx1p, Cdc53p, and an F-box protein) that regulates cell cycle progression by targeting key substrates for degradation; protein abundance increases in response to DNA replication stress	PP7435_Chr1-0042	0.468163	0.0345981		0.499901	0.0145357	0.656659	0.00235969
Pipas_chr2-1_0494	CDC36	Component of the CCR4-NOT complex, which has multiple roles in regulating mRNA levels including regulation of transcription and destabilizing mRNAs by deadenylation; basal transcription factor	PP7435_Chr2-0800	0.337557	0.550228		-0.160965	0.0809644	-0.0059153	0.97477
Pipas_chr2-1_0828	CDC37	Essential Hsp90p co-chaperone; necessary for passage through the START phase of the cell cycle; stabilizes protein kinase nascent chains and participates along with Hsp90p in their folding	PP7435_Chr2-0977	0.0482813	1		0.160252	0.0933884	0.0976115	0.717087
Pipas_chr4_0431	CDC39	Component of the CCR4-NOT complex, which has multiple roles in regulating mRNA levels including regulation of transcription and destabilizing mRNAs by deadenylation; basal transcription factor	PP7435_Chr4-0553	-0.254244	1		0.589417	6.42055e-08	0.718988	7.95713e-05
Pipas_chr2-1_0666	CDC4	F-box protein required for both the G1/S and G2/M phase transitions; modular substrate specificity factor which associates with core SCF (Cdc53p, Skp1p and Hrt1p/Rbx1p) to form the SCFCdc4 complex; SCFCdc4 acts as a ubiquitin-protein ligase directing ubiquitination of cyclin-dependent kinase (CDK) phosphorylated substrates, such as: Sic1p, Far1p, Cdc6p, Clb6p, and Cln3p	PP7435_Chr2-0615	-0.188961	1		0.565857	7.11422e-06	0.292283	0.0265502
Pipas_chr2-1_0112	CDC42	Small rho-like GTPase, essential for establishment and maintenance of cell polarity; mutants have defects in the organization of actin and septins	PP7435_Chr2-1195	-0.0878156	1		-0.399614	0.00030233	-0.40573	0.0336214
Pipas_chr1-1_0376	CDC45	DNA replication initiation factor; recruited to MCM pre-RC complexes at replication origins; promotes release of MCM from Mcm10p, recruits elongation machinery; mutants in human homolog may cause velocardiofacial and DiGeorge syndromes	PP7435_Chr1-0696	-0.508225	0.0184849		-1.68451	3.4141e-13	-2.39115	2.27787e-07
Pipas_FragD_0026	CDC48	AAA ATPase involved in multiple processes; subunit of polyubiquitin-selective segregase complex involved in ERAD, cell wall integrity during heat stress, mitotic spindle disassembly; subunit of complex involved in mitochondria-associated degradation; role in mobilizing membrane bound transcription factors by regulated ubiquitin/proteasome-dependent processing; roles in macroautophagy, PMN, RAD, r…	PP7435_Chr4-0027	0.0465749	1		0.978076	2.0583e-05	0.919381	0.000553847
Pipas_chr3_0243	CDC5	Polo-like kinase with multiple functions in mitosis and cytokinesis through substrate phosphorylation, also functions in adaptation to DNA damage during meiosis; has similarity to Xenopus Plx1 and S. pombe Plo1p; possible Cdc28p substrate	no hits	-0.641831	0.0054579		-2.99032	2.14935e-11	-1.49319	0.0149351
Pipas_chr4_0430	CDC50	Endosomal protein that interacts with phospholipid flippase Drs2p; interaction with Cdc50p is essential for Drs2p catalytic activity; mutations affect cell polarity and polarized growth; similar to Lem3p; CDC50 has a paralog, YNR048W, that arose from the whole genome duplication	PP7435_Chr4-0554	0.161914	1		-0.0227704	0.712645	-0.350851	0.0230018
Pipas_chr1-1_0312	CDC53	Cullin, structural protein of SCF complexes (which also contain Skp1p, Cdc34p, Hrt1p and an F-box protein) involved in ubiquitination; SCF promotes the G1-S transition by targeting G1 cyclins and the Cln-CDK inhibitor Sic1p for degradation	PP7435_Chr1-0633	0.0967506	1		0.518522	1.10736e-06	0.61919	0.0456439
Pipas_chr2-1_0831	CDC55	Non-essential regulatory subunit B of protein phosphatase 2A (PP2A); localization to the cytoplasm requires Zds1p and Zds2p and promotes mitotic entry; localization to the nucleus prevents mitotic exit; required for correct nuclear division and chromosome segregation in meiosis; maintains nucleolar sequestration of Cdc14p during early meiosis; limits formation of PP2A-Rts1p holocomplexes to ensur…	PP7435_Chr2-0938	0.0586638	1		-0.138605	0.159198	-0.268423	0.176422
Pipas_chr3_0599	CDC6	Essential ATP-binding protein required for DNA replication; component of the pre-replicative complex (pre-RC) which requires ORC to associate with chromatin and is in turn required for Mcm2-7p DNA association; homologous to S. pombe Cdc18p; relocalizes from nucleus to cytoplasm upon DNA replication stress	PP7435_Chr3-0606	-0.327447	0.97616		-2.57442	2.05072e-11	-3.67619	6.59365e-07
Pipas_chr4_0393	CDC60	Cytosolic leucyl tRNA synthetase, ligates leucine to the appropriate tRNA	PP7435_Chr4-0593	0.0225601	1		0.00266147	0.987086	0.714806	0.0321115
Pipas_chr1-4_0192	CDC7	DDK (Dbf4-dependent kinase) catalytic subunit required for origin firing and replication fork progression in mitotic S phase through phosphorylation of Mcm2-7p complexes and Cdc45p; kinase activity correlates with cyclical DBF4 expression; required for pre-meiotic DNA replication, meiotic DSB formation, recruitment of the monopolin complex to kinetochores during meiosis I and as a gene-specific r…	PP7435_Chr1-0968	-0.433638	0.694639		-0.901749	2.80682e-08	-1.18957	9.44235e-06
Pipas_chr2-1_0674	CDC73	Component of the Paf1p complex; binds to and modulates the activity of RNA polymerases I and II; required for expression of certain genes, modification of some histones, and telomere maintenance; involved in transcription elongation as demonstrated by the G-less-based run-on (GLRO) assay; protein abundance increases in response to DNA replication stress	PP7435_Chr2-0607	0.22077	1		-0.690699	8.93138e-09	-0.548348	0.0323269
Pipas_chr3_0262	CDC8	Thymidylate and uridylate kinase, functions in de novo biosynthesis of pyrimidine deoxyribonucleotides; converts dTMP to dTDP and dUMP to dUTP; essential for mitotic and meiotic DNA replication; homologous to S. pombe Tmp1p	PP7435_Chr3-0961	0.202793	1		-0.518201	6.78422e-05	-0.699486	0.0174211
Pipas_chr3_1112	CDC9	DNA ligase found in the nucleus and mitochondria, an essential enzyme that joins Okazaki fragments during DNA replication; also acts in nucleotide excision repair, base excision repair, and recombination	PP7435_Chr3-0050	-0.32438	1		-0.666253	1.96784e-07	-0.484869	0.00206925
Pipas_chr3_0726	CDD1	Cytidine deaminase; catalyzes the modification of cytidine to uridine in vitro but native RNA substrates have not been identified, localizes to both the nucleus and cytoplasm	PP7435_Chr3-0471	-0.143848	1		-1.41682	2.19769e-12	-1.17309	0.000181811
Pipas_chr2-2_0495	CDH1	Cell-cycle regulated activator of the anaphase-promoting complex/cyclosome (APC/C), which directs ubiquitination of cyclins resulting in mitotic exit; targets the APC/C to specific substrates including Cdc20p, Ase1p, Cin8p and Fin1p	PP7435_Chr2-0421	-0.0745426	1		-1.55394	1.01466e-10	-1.36199	2.70945e-06
Pipas_chr2-2_0322	CDO1	similarity to Cysteine dioxygenase CDG1; Short=CDO [Candida albicans SC5314]	PP7435_Chr2-0342	0.254242	1		1.6035	2.85698e-14	1.436	4.36641e-07
Pipas_chr2-2_0044	CDS1	Phosphatidate cytidylyltransferase (CDP-diglyceride synthetase); an enzyme that catalyzes that conversion of CTP + phosphate into diphosphate + CDP-diaclglyerol, a critical step in the synthesis of all major yeast phospholipids	PP7435_Chr2-0045	-0.306312	0.651402		-1.31161	8.38059e-12	-0.507761	0.00149808
Pipas_chr1-3_0182	CEF1	Essential splicing factor; associated with Prp19p and the spliceosome, contains an N-terminal c-Myb DNA binding motif necessary for cell viability but not for Prp19p association, evolutionarily conserved and homologous to S. pombe Cdc5p	PP7435_Chr1-0183	-0.0793746	1		-0.216537	0.00120437	-0.186196	0.112301
Pipas_chr2-1_0216	CEG1	Alpha (guanylyltransferase) subunit of the mRNA capping enzyme, a heterodimer (the other subunit is CET1, an RNA 5'-triphosphatase) involved in adding the 5' cap to mRNA; the mammalian enzyme is a single bifunctional polypeptide	PP7435_Chr2-1089	0.189579	1		0.440497	0.00247121	0.368797	0.0407227
Pipas_chr4_0511	CEM1	Mitochondrial beta-keto-acyl synthase with possible role in fatty acid synthesis; required for mitochondrial respiration	PP7435_Chr4-0467	-0.0873788	1		-0.472083	2.78002e-05	0.0586157	0.717758
Pipas_chr3_0609	CET1	RNA 5'-triphosphatase; beta subunit of the mRNA capping enzyme, a heterodimer (the other subunit is CEG1, a guanylyltransferase) involved in adding the 5' cap to mRNA; the mammalian enzyme is a single bifunctional polypeptide; CET1 has a paralog, CTL1, that arose from the whole genome duplication	PP7435_Chr3-0596	-0.153898	1		-0.45557	3.66222e-05	-0.459208	0.00142125
Pipas_chr1-3_0162	CFD1	Highly conserved, iron-sulfur cluster binding protein localized in the cytoplasm; forms a complex with Nbp35p that is involved in iron-sulfur protein assembly in the cytosol	PP7435_Chr1-0165	0.249715	0.661238		1.14924	2.03322e-08	0.926615	0.000335026
Pipas_chr1-3_0183	CFT1	RNA-binding subunit of the mRNA cleavage and polyadenylation factor; involved in poly(A) site recognition and required for both pre-mRNA cleavage and polyadenylation, 51% sequence similarity with mammalian AAUAA-binding subunit of CPSF	PP7435_Chr1-0184	-0.20523	1		0.173132	0.0386036	0.0570989	0.705846
Pipas_chr2-1_0816	CFT2	Subunit of the mRNA cleavage and polyadenlylation factor (CPF); required for pre-mRNA cleavage, polyadenylation and poly(A) site recognition, 43% similarity with the mammalian CPSF-100 protein.	PP7435_Chr2-1128	-0.000762642	1		-0.275243	0.00142565	-0.0885083	0.438273
Pipas_c121_0011	CGI121	Component of the EKC/KEOPS complex with Bud32p, Kae1p, Pcc1p, and Gon7p; EKC/KEOPS complex is required for t6A tRNA modification and may have roles in telomere maintenance and transcription; Cgi121p is dispensable for tRNA modification	PP7435_Chr1-1473	0.218601	1		-0.39478	0.00169935	-0.0893029	0.818979
Pipas_chr3_0357	CGT1	Ceramide glucosyltransferase (Pichia pastoris). From publication: GCS (AF364403)	PP7435_Chr3-0859	0.17488	1		-1.00239	6.49593e-08	-0.165288	0.661812
Pipas_chr2-2_0408	CHA1	Catabolic L-serine (L-threonine) deaminase, catalyzes the degradation of both L-serine and L-threonine; required to use serine or threonine as the sole nitrogen source, transcriptionally induced by serine and threonine	PP7435_Chr2-0428	-0.436268	0.108484		0.514204	1.33345e-07	-0.0653407	0.561567
Pipas_chr1-4_0546	CHC1	Clathrin heavy chain, subunit of the major coat protein involved in intracellular protein transport and endocytosis; two heavy chains form the clathrin triskelion structural component; the light chain (CLC1) is thought to regulate function	PP7435_Chr1-1350	-0.362062	0.724054		0.0849447	0.32453	0.170277	0.228476
Pipas_chr2-1_0095	CHD1	Chromatin remodeler that regulates various aspects of transcription; acts in in conjunction with Isw1b to regulate chromatin structure and maintain chromatin integrity during transcription elongation by RNAP II by preventing trans-histone exchange over coding regions; contains a chromo domain, a helicase domain and a DNA-binding domain; component of both the SAGA and SLIK complexes	PP7435_Chr2-1214	0.00679617	1		0.4993	0.000112782	0.0031268	0.984484
Pipas_chr4_0585	CHK1	Serine/threonine kinase and DNA damage checkpoint effector, mediates cell cycle arrest via phosphorylation of Pds1p; phosphorylated by checkpoint signal transducer Mec1p; homolog of S. pombe and mammalian Chk1 checkpoint kinase	PP7435_Chr4-0385	-0.432303	0.115315		-1.01085	1.10742e-09	-0.699705	0.000170997
Pipas_chr3_0629	CHL1	Probable DNA helicase; involved in sister-chromatid cohesion and genome integrity and interstrand cross-link repair; interacts with ECO1 and CTF18; mutants are defective in silencing, rDNA recombination, aging and the heat shock response; FANCJ-like helicase family member; mutations in the human homolog, DDX11/ChLR1, cause Warsaw breakage syndrome	PP7435_Chr3-0573	-0.0158668	1		0.0609642	0.552937	-0.097773	0.46714
Pipas_chr3_0211	CHL4	Outer kinetochore protein required for chromosome stability; involved in new kinetochore assembly and sister chromatid cohesion; peripheral component of the Ctf19 kinetochore complex that interacts with Ctf19p, Ctf3p, Iml3p and Mif2p; orthologous to human centromere constitutive-associated network (CCAN) subunit CENP-N and fission yeast mis15	PP7435_Chr3-1018	-0.438971	0.0129566		-0.0917793	0.441103	0.0126555	0.925744
Pipas_chr1-1_0420	CHO1	Phosphatidylserine synthase, functions in phospholipid biosynthesis; catalyzes the reaction CDP-diaclyglycerol + L-serine = CMP + L-1-phosphatidylserine, transcriptionally repressed by myo-inositol and choline	PP7435_Chr1-0739	-0.0492814	1		-0.411467	0.00286623	0.068301	0.768728
Pipas_chr1-4_0093	CHO2	Phosphatidylethanolamine methyltransferase (PEMT), catalyzes the first step in the conversion of phosphatidylethanolamine to phosphatidylcholine during the methylation pathway of phosphatidylcholine biosynthesis	PP7435_Chr1-0865	-0.157322	1		0.162122	0.166841	0.956234	3.30816e-06
Pipas_chr1-1_0393	CHS1	Chitin synthase I, requires activation from zymogenic form in order to catalyze the transfer of N-acetylglucosamine (GlcNAc) to chitin; required for repairing the chitin septum during cytokinesis; transcription activated by mating factor	PP7435_Chr1-0712	-0.293294	0.507058		1.39292	2.86061e-10	0.677944	0.00716846
Pipas_chr2-2_0094	CHS2	Chitin synthase II; catalyzes transfer of N-acetylglucosamine (GlcNAc) to chitin upon activation of zymogenic form; required for chitin synthesis in the primary septum during cytokinesis; localization regulated by Cdk1p during mitosis; phosphorylation by Dbf2p kinase regulates its dynamics and chitin synthesis during cytokinesis	PP7435_Chr2-0101	-0.193339	1		-2.65538	2.36284e-11	-1.13274	0.020719
Pipas_chr2-1_0065	CHS3	Chitin synthase III, catalyzes the transfer of N-acetylglucosamine (GlcNAc) to chitin; required for synthesis of the majority of cell wall chitin, the chitin ring during bud emergence, and spore wall chitosan	PP7435_Chr2-1245	-0.245963	1		-0.993799	8.87806e-09	-0.751051	0.00176369
Pipas_chr4_0675	CHS5	Component of the exomer complex, which also contains Csh6p, Bch1p, Bch2p, and Bud7p and is involved in export of selected proteins, such as chitin synthase Chs3p, from the Golgi to the plasma membrane	PP7435_Chr4-0292	-0.0723259	1		-0.464601	3.98783e-05	-0.210386	0.154435
Pipas_chr1-4_0014	CHS7	Protein of unknown function; may be involved in chitin biosynthesis by regulation of Chs3p export from the ER; relocalizes from bud neck to ER upon DNA replication stress	PP7435_Chr1-0789	0.00635192	1		-0.0414837	0.654486	-0.143955	0.27869
Pipas_chr1-4_0527	CHZ1	Histone chaperone for Htz1p/H2A-H2B dimer; required for the stabilization of the Chz1p-Htz1-H2B complex; has overlapping function with Nap1p; null mutant displays weak sensitivity to MMS and benomyl; contains a highly conserved CHZ motif; protein abundance increases in response to DNA replication stress	PP7435_Chr1-1327	0.326856	1		-0.999409	1.40561e-11	-1.63726	9.5272e-07
Pipas_chr1-3_0207	CIA1	Component of cytosolic iron-sulfur protein assembly (CIA) machinery; acts at a late step of Fe-S cluster assembly; forms the CIA targeting complex with Cia2p and Met18p that directs Fe-S cluster incorporation into a subset of proteins involved in methionine biosynthesis, DNA replication and repair, transcription, and telomere maintenance; contains WD40 repeats; ortholog of human Ciao1 protein	PP7435_Chr1-0210	0.284023	1		-1.16793	5.36296e-13	-1.03544	1.14283e-06
Pipas_chr2-2_0358	CIA2	Component of cytosolic iron-sulfur protein assembly (CIA) machinery; acts at a late step of Fe-S cluster assembly; forms the CIA targeting complex with Cia1p and Met18p that directs Fe-S cluster incorporation into a subset of proteins involved in methionine biosynthesis, DNA replication and repair, transcription, and telomere maintenance; ortholog of human FAM96B	PP7435_Chr2-0379	-0.111456	1		-0.572484	1.21343e-05	-0.145977	0.423544
Pipas_c121_0005	CIC1	Essential protein that interacts with proteasome components and has a potential role in proteasome substrate specificity; also copurifies with 66S pre-ribosomal particles	PP7435_Chr1-1467	0.521951	0.531941		-0.833542	0.00643558	-0.752709	0.268342
Pipas_chr3_0320	CIN1	Tubulin folding factor D involved in beta-tubulin (Tub2p) folding; isolated as mutant with increased chromosome loss and sensitivity to benomyl	PP7435_Chr3-0895	-0.523391	0.100741		-1.6961	8.93149e-12	-2.00726	2.45967e-07
Pipas_chr4_0262	CIN4	GTP-binding protein involved in beta-tubulin (Tub2p) folding; isolated as mutant with increased chromosome loss and sensitivity to benomyl; regulated by the GTPase-activating protein, Cin2p, the human retinitis pigmentosa 2 (RP2) homolog	PP7435_Chr4-0740	-0.0252499	1		0.479217	0.000702876	0.154536	0.490772
Pipas_chr4_0939	CIR1	Mitochondrial protein that interacts with frataxin (Yfh1p); putative ortholog of mammalian electron transfer flavoprotein complex subunit ETF-beta; may have a role in oxidative stress response	PP7435_Chr4-0717	0.592994	0.0432996		-0.804353	8.40998e-07	-0.362483	0.0429202
Pipas_chr1-4_0058	CIR2	Putative ortholog of human electron transfer flavoprotein dehydrogenase (ETF-dH); found in a large supramolecular complex with other mitochondrial dehydrogenases; may have a role in oxidative stress response	PP7435_Chr1-0832	-0.204567	1		-0.715869	0.000126461	-0.320882	0.226904
Pipas_chr1-1_0475	CIT1	Citrate synthase; catalyzes the condensation of acetyl coenzyme A and oxaloacetate to form citrate; the rate-limiting enzyme of the TCA cycle; nuclear encoded mitochondrial protein; CIT1 has a paralog, CIT2, that arose from the whole genome duplication	PP7435_Chr1-0426	0.351988	1		0.188176	0.578351	1.45739	0.00417878
Pipas_chr3_0549	CKA1	Alpha catalytic subunit of casein kinase 2 (CK2), a Ser/Thr protein kinase with roles in cell growth and proliferation; CK2, comprised of CKA1, CKA2, CKB1 and CKB2, has many substrates including transcription factors and all RNA polymerases; regulates Fkh1p-mediated donor preference during mating-type switching	PP7435_Chr3-0657	0.240414	1		0.96377	1.72019e-10	1.0738	3.27461e-06
Pipas_chr1-4_0262	CKA2	Alpha' catalytic subunit of casein kinase 2 (CK2); CK2 is a Ser/Thr protein kinase with roles in cell growth and proliferation; CK2, comprised of CKA1, CKA2, CKB1 and CKB2, has many substrates including transcription factors and all RNA polymerases; protein abundance increases in response to DNA replication stress; regulates Fkh1p-mediated donor preference during mating-type switching	PP7435_Chr1-1041	-0.256239	0.681786		-0.154722	0.0832497	-0.219549	0.0731316
Pipas_chr4_0402	CKB1	Beta regulatory subunit of casein kinase 2 (CK2), a Ser/Thr protein kinase with roles in cell growth and proliferation; CK2, comprised of CKA1, CKA2, CKB1 and CKB2, has many substrates including transcription factors and all RNA polymerases	PP7435_Chr4-0583	-0.0928112	1		-0.552637	1.07166e-08	-0.220861	0.26904
Pipas_chr2-2_0247	CKB2	Beta' regulatory subunit of casein kinase 2 (CK2), a Ser/Thr protein kinase with roles in cell growth and proliferation; CK2, comprised of CKA1, CKA2, CKB1 and CKB2, has many substrates including transcription factors and all RNA polymerase	PP7435_Chr2-0261	-0.0232053	1		0.019033	0.785422	-0.12677	0.554849
Pipas_chr1-4_0390	CKI1	Choline kinase; catalyzes the first step in phosphatidylcholine synthesis via the CDP-choline (Kennedy pathway); exhibits some ethanolamine kinase activity contributing to phosphatidylethanolamine synthesis via the CDP-ethanolamine pathway; CKI1 has a paralog, EKI1, that arose from the whole genome duplication	PP7435_Chr1-1176	-0.0709475	1		-0.731279	3.9759e-07	-0.302288	0.0842758
Pipas_chr2-2_0298	CKS1	Cyclin-dependent protein kinase regulatory subunit and adaptor; interacts with Cdc28p(Cdk1p); required for G1/S and G2/M phase transitions and budding; mediates the phosphorylation and degradation of Sic1p; modulates proteolysis of M-phase targets through interactions with the proteasome; role in transcriptional regulation, recruiting proteasomal subunits to target gene promoters	PP7435_Chr2-0316	-0.0299895	1		-0.655699	6.95002e-08	-1.15231	2.8352e-05
Pipas_chr4_0313	CLA4	Cdc42p-activated signal transducing kinase; member of the PAK (p21-activated kinase) family, along with Ste20p and Skm1p; involved in septin ring assembly, vacuole inheritance, cytokinesis, sterol uptake regulation; phosphorylates Cdc3p and Cdc10p; CLA4 has a paralog, SKM1, that arose from the whole genome duplication	PP7435_Chr4-0682	-0.845253	0.00102348		-0.980742	5.03416e-07	-1.66993	1.35381e-06
Pipas_chr2-1_0102	CLB2	B-type cyclin involved in cell cycle progression; activates Cdc28p to promote the transition from G2 to M phase; accumulates during G2 and M, then targeted via a destruction box motif for ubiquitin-mediated degradation by the proteasome; CLB2 has a paralog, CLB1, that arose from the whole genome duplication	PP7435_Chr2-1208	-0.387881	0.433771		-2.08274	3.798e-12	-2.0885	2.06263e-07
Pipas_chr4_0604	CLB4	B-type cyclin involved in cell cycle progression; activates Cdc28p to promote the G2/M transition; may be involved in DNA replication and spindle assembly; accumulates during S phase and G2, then targeted for ubiquitin-mediated degradation; CLB4 has a paralog, CLB3, that arose from the whole genome duplication	PP7435_Chr4-0367	-0.525657	0.161722		-0.283307	0.142969	0.289596	0.203319
Pipas_chr1-4_0158	CLC1	Clathrin light chain; subunit of the major coat protein involved in intracellular protein transport and endocytosis; thought to regulate clathrin function; two Clathrin heavy chains (CHC1) form the clathrin triskelion structural component; YGR167W	PP7435_Chr1-0927	0.604552	0.35481		-0.161807	0.0316235	0.109324	0.370365
Pipas_chr2-1_0786	CLD1	Mitochondrial cardiolipin-specific phospholipase; functions upstream of Taz1p to generate monolyso-cardiolipin; transcription increases upon genotoxic stress; involved in restricting Ty1 transposition; has homology to mammalian CGI-58	PP7435_Chr2-0483	-0.075419	1		-0.125886	0.242327	0.0534622	0.827916
Pipas_chr3_0325	CLF1	Member of the NineTeen Complex (NTC) that contains Prp19p and stabilizes U6 snRNA in catalytic forms of the spliceosome containing U2, U5, and U6 snRNAs; homolog of Drosophila crooked neck protein; interacts with U1 snRNP proteins	PP7435_Chr3-0891	0.138558	1		0.301638	0.00616583	0.170333	0.186064
Pipas_chr4_0189	CLG1	Cyclin-like protein that interacts with Pho85p; has sequence similarity to G1 cyclins PCL1 and PCL2	PP7435_Chr4-0822	0.260763	1		2.06799	1.52999e-09	2.01369	0.000318099
Pipas_FragB_0046	CLN2	G1 cyclin involved in regulation of the cell cycle; activates Cdc28p kinase to promote the G1 to S phase transition; late G1 specific expression depends on transcription factor complexes, MBF (Swi6p-Mbp1p) and SBF (Swi6p-Swi4p); CLN2 has a paralog, CLN1, that arose from the whole genome duplication	PP7435_Chr1-1530	0.214064	1		-2.04321	3.57161e-09	-2.76097	4.26065e-06
Pipas_chr1-4_0054	CLN3	G1 cyclin involved in cell cycle progression; activates Cdc28p kinase to promote the G1 to S phase transition; plays a role in regulating transcription of the other G1 cyclins, CLN1 and CLN2; regulated by phosphorylation and proteolysis; acetly-CoA induces CLN3 transcription in response to nutrient repletion to promote cell-cycle entry.	PP7435_Chr1-0829	0.114063	1		-0.828865	3.22799e-05	-1.1849	1.96069e-05
Pipas_chr3_0742	CLP1	Component of the cleavage and polyadenylation factor I (CF I); CF 1, composed of the CF 1A complex (Rna14p, Rna15p, Clp1p, Pcf11p) and Hrp1, is involved in cleavage and polyadenylation of mRNA 3' ends; involved in both the endonucleolyitc cleavage and polyadenylation steps of mRNA 3'-end maturation	PP7435_Chr3-0450	-0.0154002	1		-0.486053	0.000120293	-0.278597	0.10829
Pipas_chr3_0925	CLU1	eIF3 component of unknown function; deletion causes defects in mitochondrial organization but not in growth or translation initiation, can rescue cytokinesis and mitochondrial organization defects of the Dictyostelium cluA- mutant	PP7435_Chr3-0247	0.146606	1		-0.970085	7.16943e-09	0.0939198	0.434734
Pipas_chr1-4_0482	CMC1	Evolutionarily conserved copper-binding protein of the mitochondrial intermembrane space, may be involved in delivering copper from the matrix to the cytochrome c oxidase complex; contains a twin CX9C motif	PP7435_Chr1-1284	0.508063	0.0455406		-0.639005	3.74957e-07	-0.761669	0.00311123
Pipas_chr2-2_0456	CMC2	Protein of the mitochondrial intermembrane space with a role in respiratory chain complex assembly or maintenance; contains twin Cx9C motifs that can form coiled coil-helix-coiled-coil helix fold	PP7435_Chr2-0077	0.185694	1		-0.482714	0.00102311	-0.435511	0.206068
Pipas_chr2-1_0758	CMD1	Calmodulin; Ca++ binding protein that regulates Ca++ independent processes (mitosis, bud growth, actin organization, endocytosis, etc.) and Ca++ dependent processes (stress-activated pathways), targets include Nuf1p, Myo2p and calcineurin	PP7435_Chr2-0515	0.12535	1		-0.120172	0.334661	-0.0879401	0.623887
Pipas_chr1-4_0302	CMK2	Calmodulin-dependent protein kinase; may play a role in stress response, many CA++/calmodulan dependent phosphorylation substrates demonstrated in vitro, amino acid sequence similar to mammalian Cam Kinase II; CMK2 has a paralog, CMK1, that arose from the whole genome duplication	PP7435_Chr1-1087	0.117171	1		1.36917	1.20704e-10	1.14732	0.0237879
Pipas_chr3_0414	CMP2	Calcineurin A; one isoform (the other is Cna1p) of the catalytic subunit of calcineurin, a Ca++/calmodulin-regulated protein phosphatase which regulates Crz1p (a stress-response transcription factor), the other calcineurin subunit is CNB1; CMP2 has a paralog, CNA1, that arose from the whole genome duplication	PP7435_Chr3-0799	-0.437649	0.951916		0.444669	0.0194137	0.48124	0.0430596
Pipas_chr1-4_0653	CMR1	DNA-binding protein with preference for UV-damaged DNA; protein sequence contains three WD domains (WD-40 repeat); green fluorescent protein (GFP)-fusion protein localizes to the cytoplasm and nucleus; potential regulatory target of Mbp1p, which binds to the promoter region; co-localizes with Hos2p in nuclear foci in response to DNA damage by MMS	PP7435_Chr1-0784	-0.108641	1		-0.260888	0.0027287	-0.398447	0.00233901
Pipas_chr2-1_0252	CMR3	Putative zinc finger protein; YPR013C is not an essential gene	PP7435_Chr2-1053	-0.416817	0.199381		0.159663	0.375326	0.406714	0.127462
Pipas_chr2-1_0595	CNB1	Calcineurin B; the regulatory subunit of calcineurin, a Ca++/calmodulin-regulated type 2B protein phosphatase which regulates Crz1p (a stress-response transcription factor), the other calcineurin subunit is encoded by CNA1 and/or CMP1; protein abundance increases in response to DNA replication stress	PP7435_Chr2-0691	-0.114196	1		0.331529	0.00526538	0.108732	0.575861
Pipas_chr2-1_0322	CNE1	Calnexin; integral membrane ER chaperone involved in folding and quality control of glycoproteins; chaperone activity is inhibited by Mpd1p, with which Cne1p interacts; 24% identical to mammalian calnexin; Ca+ binding not yet shown in yeast	PP7435_Chr2-0979	-0.324133	0.516161		-1.19541	1.13632e-09	-0.301012	0.679838
Pipas_chr2-1_0849	CNS1	TPR-containing co-chaperone; binds both Hsp82p (Hsp90) and Ssa1p (Hsp70) and stimulates the ATPase activity of SSA1, ts mutants reduce Hsp82p function while over expression suppresses the phenotypes of an HSP82 ts allele and a cpr7 deletion	PP7435_Chr2-0826	0.256639	1		-0.789646	0.000328951	-0.473557	0.399354
Pipas_chr4_0744	COA1	Mitochondrial inner membrane protein required for assembly of the cytochrome c oxidase complex (complex IV); interacts with complex IV assembly factor Shy1p during the early stages of assembly	PP7435_Chr4-0216	0.19937	1		-0.738935	1.30728e-07	-0.209463	0.353092
Pipas_chr2-1_0565	COA3	Mitochondrial inner membrane protein that participates in regulation of COX1 translation, Cox1p stabilization, and cytochrome oxidase assembly	PP7435_Chr2-0723	0.206443	1		-0.249477	0.027096	-0.170896	0.244264
Pipas_chr1-4_0018	COA6	Protein involved in cytochrome c oxidase assembly; also required for efficient formation of respiratory supercomplexes comprised of Complexes III and IV; localizes to the mitochondrial intermembrane space; has a human homolog; transcription is induced in response to the DNA-damaging agent MMS; protein abundance increases in response to DNA replication stress	PP7435_Chr1-0793	-0.149949	1		-0.673983	1.59383e-07	-0.621135	0.0300641
Pipas_chr1-4_0027	COF1	Cofilin, involved in pH-dependent actin filament depolarization; binds both actin monomers and filaments and severs filaments; involved in the selective sorting, export of the secretory cargo from the late golgi; genetically interacts with pmr1; thought to be regulated by phosphorylation at SER4; ubiquitous and essential in eukaryotes	PP7435_Chr1-0800	-0.0109017	1		-0.745197	3.81549e-05	-0.511285	0.0162193
Pipas_chr3_0206	COG2	Essential component of the conserved oligomeric Golgi complex (Cog1p through Cog8p), a cytosolic tethering complex that functions in protein trafficking to mediate fusion of transport vesicles to Golgi compartments	PP7435_Chr3-1025	0.0689078	1		-0.402317	0.000244204	-0.423387	0.150972
Pipas_chr4_0916	COG3	Essential component of the conserved oligomeric Golgi complex (Cog1p through Cog8p), a cytosolic tethering complex that functions in protein trafficking to mediate fusion of transport vesicles to Golgi compartments	PP7435_Chr4-0957	0.116739	1		-0.316019	0.0163316	0.00118455	0.994213
Pipas_chr1-1_0250	COG4	Essential component of the conserved oligomeric Golgi complex (Cog1p through Cog8p), a cytosolic tethering complex that functions in protein trafficking to mediate fusion of transport vesicles to Golgi compartments	PP7435_Chr1-0562	-0.191304	0.809502		-0.767118	2.58391e-08	-0.720702	0.000471673
Pipas_chr3_1202	COG5	Component of the conserved oligomeric Golgi complex (Cog1p through Cog8p), a cytosolic tethering complex that functions in protein trafficking to mediate fusion of transport vesicles to Golgi compartments	PP7435_Chr3-0587	-0.105495	1		-0.363189	2.10559e-05	-0.412934	0.00175231
Pipas_chr4_0073	COG6	Component of the conserved oligomeric Golgi complex (Cog1p through Cog8p), a cytosolic tethering complex that functions in protein trafficking to mediate fusion of transport vesicles to Golgi compartments	PP7435_Chr4-0944	-0.25403	0.530759		-1.27513	2.30135e-11	-0.910522	2.59848e-05
Pipas_chr1-1_0116	COG7	Component of the conserved oligomeric Golgi complex (Cog1p through Cog8p), a cytosolic tethering complex that functions in protein trafficking to mediate fusion of transport vesicles to Golgi compartments	PP7435_Chr1-0417	0.0576932	1		-0.54431	3.96894e-06	-0.0554834	0.670932
Pipas_chr2-2_0228	COG8	Component of the conserved oligomeric Golgi complex (Cog1p through Cog8p), a cytosolic tethering complex that functions in protein trafficking to mediate fusion of transport vesicles to Golgi compartments	PP7435_Chr2-0239	0.0822324	1		0.599541	9.29853e-05	0.620556	0.0135167
Pipas_chr1-1_0294	COP1	Alpha subunit of COPI vesicle coatomer complex, which surrounds transport vesicles in the early secretory pathway	PP7435_Chr1-0613	-0.560983	0.227158		-1.10782	2.02456e-09	-0.95091	0.00031572
Pipas_chr4_0819	COQ1	Hexaprenyl pyrophosphate synthetase, catalyzes the first step in ubiquinone (coenzyme Q) biosynthesis	PP7435_Chr4-0132	0.150936	1		-1.58255	6.37037e-11	-0.875695	0.00135231
Pipas_chr3_0270	COQ10	Coenzyme Q (ubiquinone) binding protein, functions in the delivery of Q<sub>6</sub> to its proper location for electron transport during respiration; START domain protein with homologs in bacteria and eukaryotes	PP7435_Chr3-0951	0.332092	0.605107		-0.112634	0.32983	0.349301	0.0966197
Pipas_chr3_0291	COQ2	Para hydroxybenzoate: polyprenyl transferase, catalyzes the second step in ubiquinone (coenzyme Q) biosynthesis	PP7435_Chr3-0930	0.09735	1		-0.400975	0.00352318	-0.0742532	0.815376
Pipas_chr3_0169	COQ3	O-methyltransferase, catalyzes two different O-methylation steps in ubiquinone (Coenzyme Q) biosynthesis; component of a mitochondrial ubiquinone-synthesizing complex; phosphoprotein	PP7435_Chr3-1064	-0.121734	1		-1.28501	2.83851e-11	-1.27073	6.23547e-06
Pipas_chr3_0725	COQ4	Protein with a role in ubiquinone (Coenzyme Q) biosynthesis, possibly functioning in stabilization of Coq7p; located on the matrix face of the mitochondrial inner membrane; component of a mitochondrial ubiquinone-synthesizing complex	PP7435_Chr3-0472	0.024164	1		0.416798	0.00149362	0.390068	0.0524092
Pipas_chr2-1_0763	COQ5	2-hexaprenyl-6-methoxy-1,4-benzoquinone methyltransferase, involved in ubiquinone (Coenzyme Q) biosynthesis; localizes to the matrix face of the mitochondrial inner membrane in a large complex with other ubiquinone biosynthetic enzymes	PP7435_Chr2-0508	0.615984	0.0550204		0.0489784	0.571774	0.240976	0.404102
Pipas_chr2-2_0303	COQ6	Putative flavin-dependent monooxygenase; involved in ubiquinone (Coenzyme Q) biosynthesis; localizes to the matrix face of the mitochondrial inner membrane in a large complex with other ubiquinone biosynthetic enzymes; human COX6 can rescue a yeast cox6 mutant and is implicated in steroid-resistant nephrotic syndrome (SRNS)	PP7435_Chr2-0321	0.24169	1		0.29752	0.0725676	0.300525	0.137084
Pipas_chr1-4_0692	COQ8	Protein required for ubiquinone biosynthesis and respiratory growth; exhibits genetic interaction with COQ9, suggesting a common function; similar to prokaryotic proteins involved in early steps of ubiquinone biosynthesis; COQ8 has a paralog, YBR230W-A, that arose from the whole genome duplication	PP7435_Chr1-1399	-0.0823527	1		-0.373173	0.0125386	0.0284689	0.880459
Pipas_chr1-4_0406	COQ9	Protein required for ubiquinone (coenzyme Q) biosynthesis and respiratory growth; localizes to the matrix face of the mitochondrial inner membrane in a large complex with ubiquinone biosynthetic enzymes	PP7435_Chr1-1196	0.237441	1		0.307403	0.00132796	0.0493654	0.84028
Pipas_chr1-1_0099	COR1	Core subunit of the ubiquinol-cytochrome c reductase complex (bc1 complex), which is a component of the mitochondrial inner membrane electron transport chain	PP7435_Chr1-0402	0.245766	1		0.13791	0.259708	0.630158	0.00103559
Pipas_chr4_0824	COS111	Protein required for resistance to the antifungal drug ciclopirox olamine; not related to the subtelomerically-encoded COS family; the authentic, non-tagged protein is detected in highly purified mitochondria in high-throughput studies	PP7435_Chr4-0128	0.326056	0.288003		1.42108	7.59152e-09	1.71932	0.010374
Pipas_chr1-3_0194	COX10	Heme A:farnesyltransferase, catalyzes the first step in the conversion of protoheme to the heme A prosthetic group required for cytochrome c oxidase activity; human ortholog is associated with mitochondrial disorders	PP7435_Chr1-0195	0.122283	1		-0.344666	0.00055385	-0.23901	0.123557
Pipas_chr2-1_0226	COX11	Mitochondrial inner membrane protein required for delivery of copper to the Cox1p subunit of cytochrome c oxidase; association with mitochondrial ribosomes suggests that copper delivery may occur during translation of Cox1p	PP7435_Chr2-1079	0.0949472	1		-0.562734	0.00143734	0.0296291	0.909399
Pipas_chr4_0422	COX12	Subunit VIb of cytochrome c oxidase; cytochrome c oxidase is also known as respiratory Complex IV and is the terminal member of the mitochondrial inner membrane electron transport chain; required for assembly of cytochrome c oxidase but not required for activity after assembly; phosphorylated; easily released from the intermembrane space, suggesting a loose association with Complex IV	PP7435_Chr4-0563	-0.128587	1		0.182308	0.413287	0.811701	0.0212314
Pipas_chr2-1_0363	COX13	Subunit VIa of cytochrome c oxidase; present in a subclass of cytochrome c oxidase complexes that may have a role in mimimizing generation of reactive oxygen species; not essential for cytochrome c oxidase activity but may modulate activity in response to ATP; required for assembly of Rcf2p into cytochrome c oxidase - cytochrome bc1 supercomplexes	PP7435_Chr2-0937	-0.0967758	1		0.536089	0.000768839	0.941344	0.00115353
Pipas_chr4_0449	COX15	Protein required for the hydroxylation of heme O to form heme A, which is an essential prosthetic group for cytochrome c oxidase	PP7435_Chr4-0531	0.104209	1		0.144854	0.141786	0.335799	0.491241
Pipas_chr3_0745	COX17	Copper metallochaperone that transfers copper to Sco1p and Cox11p for eventual delivery to cytochrome c oxidase; contains twin cysteine-x9-cysteine motifs	no hits	0.0266419	1		1.11862	2.42985e-06	2.0736	6.34198e-08
Pipas_chr2-1_0349	COX18	Mitochondrial integral inner membrane protein required for membrane insertion of C-terminus of Cox2p; interacts genetically and physically with Mss2p and Pnt1p; similar to S. cerevisiae Oxa1, N. crassa Oxa2p, and E. coli YidC	PP7435_Chr2-0950	-0.0329051	1		-0.882096	3.74889e-08	-0.464887	0.0856642
Pipas_chr3_0428	COX19	Protein required for cytochrome c oxidase assembly, located in the cytosol and mitochondrial intermembrane space; putative copper metallochaperone that delivers copper to cytochrome c oxidase; contains twin cysteine-x9-cysteine motifs	PP7435_Chr3-0784	0.411872	0.0398556		-0.668229	0.00022669	-0.121888	0.723119
Pipas_chr2-2_0344	COX20	Mitochondrial inner membrane protein, required for proteolytic processing of Cox2p and its assembly into cytochrome c oxidase	PP7435_Chr2-0364	0.435894	0.0986042		-0.18928	0.0539917	0.162505	0.47518
Pipas_chr2-2_0372	COX23	Mitochondrial intermembrane space protein that functions in mitochondrial copper homeostasis, essential for functional cytochrome oxidase expression; homologous to Cox17p; contains twin cysteine-x9-cysteine motifs	PP7435_Chr2-0393	0.353864	0.838979		0.26656	0.0051387	0.280777	0.0499061
Pipas_chr2-1_0361	COX4	Subunit IV of cytochrome c oxidase, the terminal member of the mitochondrial inner membrane electron transport chain; precursor N-terminal 25 residues are cleaved during mitochondrial import; phosphorylated; spermidine enhances translation	PP7435_Chr2-0939	0.0287449	1		0.840925	2.58296e-05	1.10751	0.00423857
Pipas_chr3_0615	COX5B	Subunit Vb of cytochrome c oxidase; cytochrome c oxidase is the terminal member of the mitochondrial inner membrane electron transport chain; Cox5Bp is predominantly expressed during anaerobic growth while its isoform Va (Cox5Ap) is expressed during aerobic growth; COX5B has a paralog, COX5A, that arose from the whole genome duplication	PP7435_Chr3-0588	0.093308	1		0.586244	0.000309325	0.732308	0.0266887
Pipas_chr3_0824	COX6	Subunit VI of cytochrome c oxidase, which is the terminal member of the mitochondrial inner membrane electron transport chain; expression is regulated by oxygen levels	PP7435_Chr3-0363	0.0966325	1		-0.0755388	0.696148	0.652064	0.056513
Pipas_chr2-1_0746	COX7	Subunit VII of cytochrome c oxidase, which is the terminal member of the mitochondrial inner membrane electron transport chain	PP7435_Chr2-0529	0.0184852	1		0.472877	0.0211723	0.690702	0.0165535
Pipas_chr2-2_0266	COX8	Subunit VIII of cytochrome c oxidase, which is the terminal member of the mitochondrial inner membrane electron transport chain	PP7435_Chr2-0277	-0.398061	1		0.52525	0.00130437	0.65	0.006841
Pipas_chr2-2_0265	COX9	Subunit VIIa of cytochrome c oxidase, which is the terminal member of the mitochondrial inner membrane electron transport chain	no hits	-0.00489209	1		0.767761	0.00479493	0.662799	0.07798
Pipas_chr1-4_0308	COY1	Golgi membrane protein with similarity to mammalian CASP; genetic interactions with GOS1 (encoding a Golgi snare protein) suggest a role in Golgi function	PP7435_Chr1-1094	0.171271	1		0.206198	0.00307343	0.287246	0.0974073
Pipas_chr4_0138	CPA1	Small subunit of carbamoyl phosphate synthetase, which catalyzes a step in the synthesis of citrulline, an arginine precursor; translationally regulated by an attenuator peptide encoded by YOR302W within the CPA1 mRNA 5'-leader	PP7435_Chr4-0877	0.0942973	1		0.413418	0.225053	1.15731	0.117361
Pipas_chr3_0799	CPA2	Large subunit of carbamoyl phosphate synthetase, which catalyzes a step in the synthesis of citrulline, an arginine precursor	PP7435_Chr3-0391	-0.318244	1		-0.114859	0.7629	0.297033	0.553675
Pipas_chr1-3_0264	CPR1	Cytoplasmic peptidyl-prolyl cis-trans isomerase (cyclophilin); catalyzes the cis-trans isomerization of peptide bonds N-terminal to proline residues; binds the drug cyclosporin A; protein abundance increases in response to DNA replication stress	PP7435_Chr1-0269	0.479581	0.0570989		-0.814943	6.40749e-05	-0.130319	0.551741
Pipas_chr4_0545	CPR2	Peptidyl-prolyl cis-trans isomerase (cyclophilin); catalyzes the cis-trans isomerization of peptide bonds N-terminal to proline residues; has a potential role in the secretory pathway; CPR2 has a paralog, CPR5, that arose from the whole genome duplication	PP7435_Chr4-0429	-0.0980958	1		-0.292965	0.00657177	-0.453575	0.0302661
Pipas_chr1-1_0267	CPR5	Peptidyl-prolyl cis-trans isomerase (cyclophilin) of the ER; catalyzes the cis-trans isomerization of peptide bonds N-terminal to proline residues; transcriptionally induced in response to unfolded proteins in the ER; CPR5 has a paralog, CPR2, that arose from the whole genome duplication	PP7435_Chr1-0581	-0.27211	0.318924		-1.72445	1.12845e-12	-1.76822	7.49597e-07
Pipas_chr3_0567	CPR6	Peptidyl-prolyl cis-trans isomerase (cyclophilin); catalyzes the cis-trans isomerization of peptide bonds N-terminal to proline residues; binds to Hsp82p and contributes to chaperone activity; protein abundance increases in response to DNA replication stress	PP7435_Chr3-0639	0.0193998	1		0.424804	0.0027822	0.188494	0.784584
Pipas_chr3_0378	CPR7	Peptidyl-prolyl cis-trans isomerase (cyclophilin), catalyzes the cis-trans isomerization of peptide bonds N-terminal to proline residues; binds to Hsp82p and contributes to chaperone activity	PP7435_Chr3-0836	0.172797	1		-0.0969533	0.396483	0.481697	0.0849608
Pipas_chr4_0686	CPS1	Vacuolar carboxypeptidase S; expression is induced under low-nitrogen conditions	PP7435_Chr4-0280	-0.627338	1		-0.29234	0.0509667	0.301563	0.597189
Pipas_chr2-2_0355	CRC1	Mitochondrial inner membrane carnitine transporter, required for carnitine-dependent transport of acetyl-CoA from peroxisomes to mitochondria during fatty acid beta-oxidation	PP7435_Chr2-0377	-0.277227	0.628196		-0.239833	0.495311	0.950452	0.0487228
Pipas_chr3_0570	CRD1	Cardiolipin synthase; produces cardiolipin, which is a phospholipid of the mitochondrial inner membrane that is required for normal mitochondrial membrane potential and function; also required for normal vacuolar ion homeostasis	PP7435_Chr3-0636	0.162191	1		-0.742086	1.12531e-07	-0.00597628	0.968138
Pipas_chr2-1_0815	CRG1	S-AdoMet-dependent methyltransferase involved in lipid homeostasis; mediates resistance to a drug cantharidin	PP7435_Chr2-1132	0.570062	0.0127418		0.58335	0.00714325	0.968774	0.0783644
Pipas_chr4_0559	CRH1	Chitin transglycosylase that functions in the transfer of chitin to beta(1-6) and beta(1-3) glucans in the cell wall; similar and functionally redundant to Utr2; localizes to sites of polarized growth; expression induced by cell wall stress	PP7435_Chr4-0415	-0.200435	1		-1.86157	2.21091e-09	-1.45638	0.000324341
Pipas_chr2-2_0243	CRM1	Major karyopherin, involved in export of proteins, RNAs, and ribosomal subunits from the nucleus; exportin	PP7435_Chr2-0256	-0.325817	1		-0.112205	0.218437	-0.0143355	0.918828
Pipas_chr2-1_0591	CRN1	Coronin, cortical actin cytoskeletal component that associates with the Arp2p/Arp3p complex to regulate its activity; plays a role in regulation of actin patch assembly	PP7435_Chr2-0695	-0.192751	1		-0.348852	0.00330673	0.0427207	0.880892
Pipas_chr3_0627	CRP1	Protein that binds to cruciform DNA structures; CRP1 has a paralog, MDG1, that arose from the whole genome duplication	PP7435_Chr3-0576	-0.736805	0.00341964		-0.729377	0.000131997	-0.451005	0.148814
Pipas_chr3_1029	CRT10	Protein involved in transcriptional regulation of RNR2 and RNR3; expression of the gene is induced by DNA damage and null mutations confer increased resistance to hydroxyurea; N-terminal region has a leucine repeat and a WD40 repeat	PP7435_Chr3-0139	0.500342	0.155407		2.5693	3.89554e-14	2.37507	2.02505e-05
Pipas_chr2-2_0202	CRZ1	Transcription factor, activates transcription of stress response genes; nuclear localization is positively regulated by calcineurin-mediated dephosphorylation; rapidly localizes to the nucleus under blue light stress	PP7435_Chr2-0210	0.668221	0.0151899		1.99628	1.86032e-13	1.47054	9.5651e-06
Pipas_chr3_0767	CSE1	Nuclear envelope protein that mediates the nuclear export of importin alpha (Srp1p), homolog of metazoan CAS protein, required for accurate chromosome segregation	PP7435_Chr3-0426	-0.419021	1		-0.495389	2.624e-07	-0.327783	0.0031858
Pipas_FragB_0002	CSF1	Protein required for fermentation at low temperature; the authentic, non-tagged protein is detected in highly purified mitochondria in high-throughput studies	PP7435_Chr1-1481	-0.255228	1		0.224229	0.0104909	-0.347439	0.0742647
Pipas_chr1-3_0218	CSH1	Mannosylinositol phosphorylceramide (MIPC) synthase catalytic subunit; forms a complex with regulatory subunit Csg2p; function in sphingolipid biosynthesis is overlapping with that of Sur1p; CSH1 has a paralog, SUR1, that arose from the whole genome duplication	PP7435_Chr1-0221	0.262064	1		-0.666797	6.29559e-05	-0.497155	0.0270193
Pipas_chr4_0563	CSL4	Exosome non-catalytic core component; involved in 3'-5' RNA processing and degradation in both the nucleus and the cytoplasm; predicted to contain an S1 RNA binding domain; has similarity to human hCsl4p (EXOSC1)	PP7435_Chr4-0409	0.302102	0.83777		-0.559985	2.46651e-05	-0.408911	0.026137
Pipas_chr1-4_0004	CSM1	Nucleolar protein that forms a complex with Lrs4p and then Mam1p at kinetochores during meiosis I to mediate accurate homolog segregation; required for condensin recruitment to the replication fork barrier site and rDNA repeat segregation	PP7435_Chr1-0777	-0.328737	0.504252		-0.759348	2.5981e-08	-1.07467	3.91234e-05
Pipas_chr1-4_0532	CSR1	Phosphatidylinositol transfer protein; has a potential role in regulating lipid and fatty acid metabolism under heme-depleted conditions; interacts specifically with thioredoxin peroxidase; may have a role in oxidative stress resistance; protein abundance increases in response to DNA replication stress	PP7435_Chr1-1332	0.0423342	1		-0.3595	0.000182907	-0.225005	0.118322
Pipas_chr2-2_0131	CTA1	Catalase A, breaks down hydrogen peroxide in the peroxisomal matrix formed by acyl-CoA oxidase (Pox1p) during fatty acid beta-oxidation	PP7435_Chr2-0137	1.00628	0.0208661		2.3821	3.46822e-07	3.90632	0.00453282
Pipas_chr3_0654	CTF18	Subunit of a complex with Ctf8p that shares some subunits with Replication Factor C and is required for sister chromatid cohesion; may have overlapping functions with Rad24p in the DNA damage replication checkpoint	PP7435_Chr3-0546	-0.424427	0.568475		-2.38874	2.80796e-12	-3.5438	4.20684e-08
Pipas_chr3_0205	CTF4	Chromatin-associated protein, required for sister chromatid cohesion; interacts with DNA polymerase alpha (Pol1p) and may link DNA synthesis to sister chromatid cohesion	PP7435_Chr3-1026	-0.516409	0.189246		-2.49205	5.58824e-12	-2.52083	8.44978e-05
Pipas_chr2-1_0754	CTF8	Subunit of a complex with Ctf18p that shares some subunits with Replication Factor C and is required for sister chromatid cohesion	PP7435_Chr2-0521	0.112937	1		0.791424	0.000479719	0.875768	0.0286988
Pipas_chr4_0329	CTH1	Member of the CCCH zinc finger family; similar to mammalian Tis11 protein, which activates transcription and also has a role in mRNA degradation; may function with Tis11p in iron homeostasis; CTH1 has a paralog, TIS11, that arose from the whole genome duplication	PP7435_Chr4-0666	-0.654143	0.00213547		-0.561485	5.81076e-05	-0.826863	1.43289e-05
Pipas_chr1-1_0151	CTI6	Protein that relieves transcriptional repression by binding to the Cyc8p-Tup1p corepressor and recruiting the SAGA complex to the repressed promoter; contains a PHD finger domain	PP7435_Chr1-0461	0.1657	1		0.620156	1.10197e-07	0.292169	0.109595
Pipas_chr2-1_0468	CTK1	Catalytic (alpha) subunit of C-terminal domain kinase I (CTDK-I); phosphorylates both RNA pol II subunit Rpo21p to affect transcription and pre-mRNA 3' end processing, and ribosomal protein Rps2p to increase translational fidelity; similar to the Drosophila dCDK12 and human CDK12 and probably CDK13	PP7435_Chr2-0828	-0.24681	0.30891		0.805364	1.38367e-08	0.481517	0.0127932
Pipas_chr4_0740	CTK2	Beta subunit of C-terminal domain kinase I (CTDK-I); which phosphorylates both RNA pol II subunit Rpo21p to affect transcription and pre-mRNA 3' end processing, and ribosomal protein Rps2p to increase translational fidelity; relocalizes to the cytosol in response to hypoxia	PP7435_Chr4-0220	-0.0241364	1		-0.142841	0.0667742	-0.116042	0.352865
Pipas_chr2-1_0740	CTK3	Gamma subunit of C-terminal domain kinase I; CTDK-I phosphorylates RNA polymerase II subunit Rpo21p to affect transcription and pre-mRNA 3' end processing, and also phosphorylates ribosomal protein Rps2p to increase translational fidelity; protein abundance increases in response to DNA replication stress	PP7435_Chr2-0536	0.236086	0.971832		-0.405476	5.53389e-05	-0.176192	0.246622
Pipas_chr1-1_0152	CTM1	Cytochrome c lysine methyltransferase, trimethylates residue 72 of apo-cytochrome c (Cyc1p) in the cytosol; not required for normal respiratory growth	PP7435_Chr1-0462	-0.088669	1		-0.0275059	0.750894	-0.0819027	0.627643
Pipas_chr3_0177	CTP1	Mitochondrial inner membrane citrate transporter, member of the mitochondrial carrier family	PP7435_Chr3-1054	0.10783	1		-1.40432	3.99764e-07	-0.839579	0.0187151
Pipas_chr4_0181	CTR1	High-affinity copper transporter of the plasma membrane; mediates nearly all copper uptake under low copper conditions; transcriptionally induced at low copper levels and degraded at high copper levels; protein increases in abundance and relocalizes from nucleus to plasma membrane upon DNA replication stress	PP7435_Chr4-0829	-0.0892254	1		0.107641	0.326278	0.394557	0.219451
Pipas_chr2-1_0889	CTR2	Putative low-affinity copper transporter of the vacuolar membrane; mutation confers resistance to toxic copper concentrations, while overexpression confers resistance to copper starvation	PP7435_Chr2-0492	-0.450927	0.341027		-0.883633	3.6296e-07	-1.12188	6.28863e-05
Pipas_chr2-1_0268	CTR86	Essential protein of unknown function; with orthologs in Ashbya gossypii and Candida albicans; similar to human ATXN10, mutations in which cause spinocerebellar ataxia type 10; codon usage corresponds to that observed for yeast genes expressed at low levels; relative distribution to the nucleus increases upon DNA replication stress	PP7435_Chr2-1038	-0.169617	1		-0.527636	7.94172e-08	-0.387976	0.00367958
Pipas_chr3_1035	CTR9	Component of the Paf1p complex involved in transcription elongation; binds to and modulates the activity of RNA polymerases I and II; required for expression of a subset of genes, including cyclin genes; involved in SER3 repression by helping to maintain SRG1 transcription-dependent nucleosome occupancy; contains TPR repeats	PP7435_Chr3-0132	-0.0695469	1		-0.223227	0.0379573	-0.631176	0.00061342
Pipas_chr3_1003	CTS1	Endochitinase, required for cell separation after mitosis; transcriptional activation during the G1 phase of the cell cycle is mediated by transcription factor Ace2p	PP7435_Chr3-0167	-0.328799	0.40861		-1.53747	3.53872e-07	-1.07502	0.000563392
Pipas_chr3_0107	CTS2	Putative chitinase, functionally complements A. gossypii cts2 mutant sporulation defect	PP7435_Chr3-1129	-0.364633	0.0985299		-0.960179	1.80355e-11	-1.07489	8.35692e-06
Pipas_chr4_0850	CUE2	Protein of unknown function; has two CUE domains that bind ubiquitin, which may facilitate intramolecular monoubiquitination	PP7435_Chr4-0102	0.298654	0.495326		0.330713	0.00755213	0.222202	0.345734
Pipas_chr2-1_0726	CUE3	Protein of unknown function; has a CUE domain that binds ubiquitin, which may facilitate intramolecular monoubiquitination	PP7435_Chr2-0552	0.238754	1		0.939755	1.43659e-07	0.443834	0.0157328
Pipas_chr2-2_0292	CUE5	Ubiquitin-binding protein; contains a CUE domain that binds ubiquitin, which may facilitate intramolecular monoubiquitination; green fluorescent protein (GFP)-fusion protein localizes to the cytoplasm in a punctate pattern; CUE5 has a paralog, DON1, that arose from the whole genome duplication	PP7435_Chr2-0309	-0.165327	1		0.0776613	0.295521	0.225521	0.571795
Pipas_chr2-1_0369	CUL3	Ubiquitin-protein ligase, forms a complex with Elc1p that polyubiquitylates monoubiquitylated RNA polymerase II to trigger its proteolysis; cullin family member with similarity to Cdc53p and human CUL3	PP7435_Chr2-0931	0.317737	0.953408		0.52992	6.43498e-08	0.43926	0.00064734
Pipas_chr2-1_0455	CUS1	Protein required for assembly of U2 snRNP into the spliceosome, forms a complex with Hsh49p and Hsh155p	PP7435_Chr2-0841	0.2984	0.898271		0.204753	0.0860445	0.0957789	0.53658
Pipas_chr4_0929	CUS2	Protein that binds to U2 snRNA and Prp11p, may be involved in U2 snRNA folding; contains two RNA recognition motifs (RRMs)	PP7435_Chr4-0782	-0.0385239	1		0.0591746	0.523553	-0.0748635	0.647152
Pipas_chr1-3_0268	CWC15	Non-essential protein involved in pre-mRNA splicing, component of a complex containing Cef1p; has similarity to S. pombe Cwf15p	PP7435_Chr1-0274	0.214208	0.765511		1.28961	1.7431e-10	0.31575	0.0228228
Pipas_chr2-2_0188	CWC2	Member of the NineTeen Complex (NTC) that contains Prp19p and stabilizes U6 snRNA in catalytic forms of the spliceosome containing U2, U5, and U6 snRNAs; binds directly to U6 snRNA; similar to S. pombe Cwf2	PP7435_Chr2-0197	0.203455	1		-0.632529	1.21497e-05	-0.667436	0.00973703
Pipas_chr1-4_0343	CWC22	Spliceosome-associated protein that is required for pre-mRNA splicing; necessary for Prp2p function at the first catalytic step of splicing; has similarity to S. pombe Cwf22p; CWC22 is an essential protein	PP7435_Chr1-1129	-0.0395673	1		0.435767	5.25074e-05	0.369182	0.0124719
Pipas_chr1-4_0411	CWC24	Spliceosome assembly factor, essential for the first step of splicing; component of the pre-catalytic spliceosome complex containing Cef1p; has similarity to S. pombe Cwf24p	PP7435_Chr1-1201	0.505551	0.172477		0.492109	1.72068e-06	0.359001	0.00209898
Pipas_chr4_0881	CWC25	Splicing factor required for the first step of pre-mRNA splicing; binding to the spliceosome requires Prp2p and Yju2p; heat-stable protein; has similarity to S. pombe Cwf25p	PP7435_Chr4-0005	0.274426	1		-0.698875	1.12413e-07	-0.879779	0.000742454
Pipas_chr1-1_0215	CWH41	Processing alpha glucosidase I, ER type II integral membrane N-glycoprotein involved in assembly of cell wall beta 1,6 glucan and asparagine-linked protein glycosylation; also involved in ER protein quality control and sensing of ER stress	PP7435_Chr1-0530	-0.409104	0.870704		-0.256984	0.0115193	0.198863	0.311566
Pipas_chr1-1_0123	CWH43	Putative sensor/transporter protein involved in cell wall biogenesis; contains 14-16 transmembrane segments and several putative glycosylation and phosphorylation sites; null mutation is synthetically lethal with pkc1 deletion	PP7435_Chr1-0429	-0.091552	1		0.77321	0.000789338	1.34792	0.00110596
Pipas_chr4_0272	CYB2	Cytochrome b2 (L-lactate cytochrome-c oxidoreductase), component of the mitochondrial intermembrane space, required for lactate utilization; expression is repressed by glucose and anaerobic conditions	PP7435_Chr4-0730	0.221603	1		0.596753	0.00511499	1.8127	0.000273061
Pipas_chr4_0953	CYB5	Cytochrome b5, involved in the sterol and lipid biosynthesis pathways; acts as an electron donor to support sterol C5-6 desaturation	PP7435_Chr4-0613	0.196438	1		-1.33058	1.19561e-06	-2.08987	0.00225191
Pipas_chr4_0018	CYC1	Cytochrome c, isoform 1; electron carrier of the mitochondrial intermembrane space that transfers electrons from ubiquinone-cytochrome c oxidoreductase to cytochrome c oxidase during cellular respiration; CYC1 has a paralog, CYC7, that arose from the whole genome duplication	PP7435_Chr4-1000	0.811521	0.00936001		-0.206169	0.374829	0.12834	0.793946
Pipas_chr1-3_0208	CYC2	Mitochondrial peripheral inner membrane protein, contains a FAD cofactor in a domain exposed in the intermembrane space; exhibits redox activity in vitro; likely participates in ligation of heme to acytochromes c and c1 (Cyc1p and Cyt1p)	PP7435_Chr1-0211	0.110592	1		-0.852599	1.94209e-07	-1.05825	8.1961e-05
Pipas_chr2-2_0293	CYC3	Cytochrome c heme lyase (holocytochrome c synthase), attaches heme to apo-cytochrome c (Cyc1p or Cyc7p) in the mitochondrial intermembrane space; human ortholog may have a role in microphthalmia with linear skin defects (MLS)	PP7435_Chr2-0311	0.219602	1		0.476061	4.39862e-05	-0.187972	0.642071
Pipas_chr2-1_0762	CYC8	General transcriptional co-repressor, acts together with Tup1p; also acts as part of a transcriptional co-activator complex that recruits the SWI/SNF and SAGA complexes to promoters; can form the prion [OCT+]	PP7435_Chr2-0510	-0.434598	0.882046		-0.463134	0.0223361	-0.274116	0.0507596
Pipas_chr2-2_0451	CYK3	SH3-domain protein located in the bud neck and cytokinetic actin ring; relocalizes from bud neck to nucleus upon DNA replication stress; activates the chitin synthase activity of Chs2p during cytokinesis; suppressor of growth and cytokinesis defects of chs2 phospho-mutants	PP7435_Chr2-0039	-0.348107	0.297386		-1.8727	7.22951e-10	-0.688956	0.0280052
Pipas_chr3_1096	CYM1	Lysine-specific metalloprotease of the mitochondrial intermembrane space, member of the pitrilysin family; degrades proteins and presequence peptides cleaved from imported proteins; required for normal mitochondrial morphology	PP7435_Chr3-0064	-0.037538	1		-0.509065	2.0102e-06	-0.539566	0.000415844
Pipas_chr4_0356	CYR1	Adenylate cyclase, required for cAMP production and cAMP-dependent protein kinase signaling; the cAMP pathway controls a variety of cellular processes, including metabolism, cell cycle, stress response, stationary phase, and sporulation	PP7435_Chr4-0637	0.11606	1		2.01545	1.23125e-12	1.69489	9.43599e-06
Pipas_chr1-4_0489	CYS3	Cystathionine gamma-lyase, catalyzes one of the two reactions involved in the transsulfuration pathway that yields cysteine from homocysteine with the intermediary formation of cystathionine; protein abundance increases in response to DNA replication stress	PP7435_Chr1-1292	0.932597	0.0173837		0.78709	0.015066	1.32309	0.190811
Pipas_chr2-2_0137	CYS4	Cystathionine beta-synthase, catalyzes synthesis of cystathionine from serine and homocysteine, the first committed step in cysteine biosynthesis; responsible for hydrogen sulfide generation; advances passage through START by promoting cell growth which requires catalytic activity, and reducing critical cell size independent of catalytic activity; mutations in human ortholog cause homocystinuria	PP7435_Chr2-0144	0.210219	1		0.717166	1.94959e-05	0.867627	0.0705795
Pipas_chr3_0997	CYT1	Cytochrome c1, component of the mitochondrial respiratory chain; expression is regulated by the heme-activated, glucose-repressed Hap2p/3p/4p/5p CCAAT-binding complex	PP7435_Chr3-0173	-0.156012	1		-0.0878816	0.777011	0.54931	0.0990281
Pipas_chr2-2_0290	CYT2	Cytochrome c1 heme lyase, involved in maturation of cytochrome c1, which is a subunit of the mitochondrial ubiquinol-cytochrome-c reductase; links heme covalently to apocytochrome c1	PP7435_Chr2-0307	0.0438299	1		-1.12778	3.58994e-10	-0.884266	0.0012226
Pipas_chr3_0994	DAD2	Essential subunit of the Dam1 complex (aka DASH complex), couples kinetochores to the force produced by MT depolymerization thereby aiding in chromosome segregation; is transferred to the kinetochore prior to mitosis	PP7435_Chr3-0176	-0.20676	1		0.45302	0.000875666	-0.737342	0.00145415
Pipas_chr3_0841	DAK2	Dihydroxyacetone kinase, required for detoxification of dihydroxyacetone (DHA); involved in stress adaptation	PP7435_Chr3-0343	2.46627	5.6521e-08		4.25812	4.96146e-09	5.02845	9.65035e-05
Pipas_chr1-3_0023	DAL1	Allantoinase, converts allantoin to allantoate in the first step of allantoin degradation; expression sensitive to nitrogen catabolite repression	PP7435_Chr1-0017	-0.201513	1		0.918882	6.83263e-05	0.57134	0.0851862
Pipas_chr2-1_0749	DAL2	Allantoicase, converts allantoate to urea and ureidoglycolate in the second step of allantoin degradation; expression sensitive to nitrogen catabolite repression and induced by allophanate, an intermediate in allantoin degradation	PP7435_Chr2-0526	0.889997	0.000108939		2.85099	1.45845e-10	2.47085	0.000732221
Pipas_chr2-1_0292	DAL3	Ureidoglycolate hydrolase, converts ureidoglycolate to glyoxylate and urea in the third step of allantoin degradation; expression sensitive to nitrogen catabolite repression	PP7435_Chr2-1014	0.181823	1		0.914621	2.21749e-07	1.12369	9.24302e-05
Pipas_chr3_0022	DAL4	Allantoin permease; expression sensitive to nitrogen catabolite repression and induced by allophanate, an intermediate in allantoin degradation	PP7435_Chr3-1220	-0.0768878	1		0.212423	0.0111516	-0.559187	0.000317478
Pipas_chr1-1_0287	DAL5	Allantoate permease; ureidosuccinate permease; also transports dipeptides, though with lower affinity than for allantoate and ureidosuccinate; expression is constitutive but sensitive to nitrogen catabolite repression	PP7435_Chr1-0606	-0.40301	0.18401		0.498323	5.48237e-05	-0.195643	0.136153
Pipas_chr1-4_0184	DAL81	Positive regulator of genes in multiple nitrogen degradation pathways; contains DNA binding domain but does not appear to bind the dodecanucleotide sequence present in the promoter region of many genes involved in allantoin catabolism	PP7435_Chr1-0960	-0.16219	1		-0.419813	0.00138458	-0.458948	0.120986
Pipas_chr4_0396	DAP1	Heme-binding protein involved in regulation of cytochrome P450 protein Erg11p; damage response protein, related to mammalian membrane progesterone receptors; mutations lead to defects in telomeres, mitochondria, and sterol synthesis	PP7435_Chr4-0589	-0.0507286	1		-0.280107	0.00574966	-0.53552	0.0135743
Pipas_chr3_0896	DAP2	Dipeptidyl aminopeptidase, synthesized as a glycosylated precursor; localizes to the vacuolar membrane; similar to Ste13p	PP7435_Chr3-0277	-0.394994	0.875047		1.85081	3.26095e-09	1.72955	0.000408947
Pipas_chr3_0832	DAS1	Dihydroxyacetone synthase variant 1 (Pichia pastoris)	PP7435_Chr3-0352	6.08374	4.8743e-08		8.58403	9.07104e-10	9.01996	1.93649e-06
Pipas_chr3_0834	DAS2	Dihydroxyacetone synthase variant 2 (Pichia pastoris)	PP7435_Chr3-0350	5.53658	1.06394e-07		8.35786	2.02265e-09	8.82391	6.75462e-06
Pipas_chr1-4_0460	DAS2_Sc	Putative protein of unknown function; non-essential gene identified in a screen for mutants with increased levels of rDNA transcription; weak similarity with uridine kinases and with phosphoribokinases	PP7435_Chr1-1256	0.3464	0.904361		2.2047	3.14015e-13	2.31623	1.53999e-07
Pipas_chr3_0752	DBF2	Ser/Thr kinase involved in transcription and stress response; functions as part of a network of genes in exit from mitosis; localization is cell cycle regulated; activated by Cdc15p during the exit from mitosis; also plays a role in regulating the stability of SWI5 and CLB2 mRNAs; phosphorylates Chs2p to regulate primary septum formation and Hof1p to regulate cytokinesis; DBF2 has a paralog, DBF2…	PP7435_Chr3-0441	-0.2631	0.51162		-2.45095	8.23328e-13	-0.99413	0.0650765
Pipas_chr1-3_0050	DBF4	Regulatory subunit of Cdc7p-Dbf4p kinase complex; required for Cdc7p kinase activity and initiation of DNA replication; phosphorylates the Mcm2-7 family of proteins; cell cycle regulated; relative distribution to the nucleus increases upon DNA replication stress	PP7435_Chr1-0044	-0.183173	1		-1.37859	2.26263e-10	-1.42494	3.11409e-06
Pipas_chr1-4_0356	DBP10	Putative ATP-dependent RNA helicase of the DEAD-box protein family, constituent of 66S pre-ribosomal particles; essential protein involved in ribosome biogenesis	PP7435_Chr1-1141	-0.276396	1		-0.560208	0.00626311	-0.748837	0.0840238
Pipas_chr4_0201	DBP2	ATP-dependent RNA helicase of the DEAD-box protein family; has a strong preference for dsRNA; interacts with YRA1; required for the assembly of Yra1p, Nab2p and Mex67p onto mRNA and formation of nuclear mRNP; involved in mRNA decay and rRNA processing; may be involved in suppression of transcription from cryptic initiation sites	PP7435_Chr4-0808	0.451465	0.66699		1.52644	9.65961e-06	0.364912	0.512768
Pipas_chr2-1_0030	DBP3	RNA-Dependent ATPase, member of DExD/H-box family; involved in cleavage of site A3 within the ITS1 spacer during rRNA processing; not essential for growth, but deletion causes severe slow-growth phenotype	PP7435_Chr2-1277	0.392533	0.498235		-1.25198	2.85902e-05	-0.777661	0.268993
Pipas_chr1-3_0074	DBP5	Cytoplasmic ATP-dependent RNA helicase of the DEAD-box family; involved in mRNA export from the nucleus; involved in translation termination; ATP/ADP cycling is regulated by Gle1p and Nup159p	PP7435_Chr1-0071	-0.0788303	1		-0.832527	5.65254e-06	-0.75142	0.00659166
Pipas_chr3_1118	DBP6	Essential protein involved in ribosome biogenesis; putative ATP-dependent RNA helicase of the DEAD-box protein family	PP7435_Chr3-0044	0.202461	1		0.266117	0.00072951	0.356694	0.0118402
Pipas_chr4_0030	DBP7	Putative ATP-dependent RNA helicase of the DEAD-box family involved in ribosomal biogenesis; essential for growth under anaerobic conditions	PP7435_Chr4-0987	0.00290466	1		-0.177916	0.288791	-0.666035	0.0808438
Pipas_chr2-1_0378	DBP8	ATPase, putative RNA helicase of the DEAD-box family; component of 90S preribosome complex involved in production of 18S rRNA and assembly of 40S small ribosomal subunit; ATPase activity stimulated by association with Esf2p	PP7435_Chr2-0919	0.0781356	1		-0.405157	0.00596338	-0.486726	0.179858
Pipas_chr4_0966	DBP9	DEAD-box protein required for 27S rRNA processing; exhibits DNA, RNA and DNA/RNA helicase activities; ATPase activity shows preference for DNA over RNA; DNA helicase activity abolished by mutation in RNA-binding domain	PP7435_Chr4-0506	0.860211	0.0452134		0.629645	0.00133318	0.58334	0.226435
Pipas_chr1-1_0450	DCC1	Subunit of a complex with Ctf8p and Ctf18p that shares some components with Replication Factor C, required for sister chromatid cohesion and telomere length maintenance	PP7435_Chr1-0769	-0.193729	1		-0.284071	0.000820651	-0.410955	0.00315232
Pipas_chr1-1_0163	DCD1	Deoxycytidine monophosphate (dCMP) deaminase; involved in dUMP and dTMP biosynthesis; expression is NOT cell cycle regulated	PP7435_Chr1-0473	0.0634306	1		-1.82546	3.17151e-13	-2.19972	6.34038e-06
Pipas_chr1-1_0157	DCG1	Protein of unknown function, expression is sensitive to nitrogen catabolite repression and regulated by Dal80p; contains transmembrane domain	PP7435_Chr1-0467	-0.448979	0.0634274		-1.49912	9.92851e-10	-0.753873	0.128674
Pipas_chr2-1_0605	DCN1	Scaffold-type E3 ligase required for cullin neddylation and ubiquitin ligase activation; contains a ubiquitin-binding domain (UBA) for ubiquitin and Nedd8 (Rub1p) interaction and a PONY domain involved in cullin binding and neddylation	PP7435_Chr2-0679	0.354223	0.792366		-0.262254	0.0245433	0.0809058	0.73188
Pipas_chr1-3_0157	DCP1	Subunit of the Dcp1p-Dcp2p decapping enzyme complex; decapping complex removes the 5' cap structure from mRNAs prior to their degradation; enhances the activity of catalytic subunit Dcp2p; regulated by DEAD box protein Dhh1p; forms cytoplasmic foci upon DNA replication stress	PP7435_Chr1-0161	-0.297841	0.191535		-0.00368543	0.977766	-0.0749479	0.739101
Pipas_chr4_0194	DCP2	Catalytic subunit of the Dcp1p-Dcp2p decapping enzyme complex; removes the 5' cap structure from mRNAs prior to their degradation; nudix hydrolase family member; forms cytoplasmic foci upon DNA replication stress	PP7435_Chr4-0816	-0.0918191	1		-0.0152805	0.919993	0.250102	0.137821
Pipas_chr3_1097	DCR2	Phosphoesterase involved in downregulation of the unfolded protein response, at least in part via dephosphorylation of Ire1p; dosage-dependent positive regulator of the G1/S phase transition through control of the timing of START	PP7435_Chr3-0063	-0.0409312	1		-0.246031	0.0369932	-0.383891	0.0236193
Pipas_chr3_0273	DCS1	Non-essential hydrolase involved in mRNA decapping; activates Xrn1p; may function in a feedback mechanism to regulate deadenylation, contains pyrophosphatase activity and a HIT (histidine triad) motif; interacts with neutral trehalase Nth1p; required for growth on glycerol medium; protein abundance increases in response to DNA replication stress; DCS1 has a paralog, DCS2, that arose from the whol…	PP7435_Chr3-0948	-0.01376	1		-0.12072	0.126685	0.200742	0.0987946
Pipas_chr1-4_0242	DCW1	Putative mannosidase, GPI-anchored membrane protein required for cell wall biosynthesis in bud formation;homologous to Dfg5p	PP7435_Chr1-1022	-0.14153	1		0.162144	0.169175	-0.187476	0.661812
Pipas_FragB_0028	DDC1	DNA damage checkpoint protein; part of a PCNA-like complex required for DNA damage response, required for pachytene checkpoint to inhibit cell cycle in response to unrepaired recombination intermediates; potential Cdc28p substrate; forms nuclear foci upon DNA replication stress	PP7435_Chr1-1510	0.262606	1		0.0115497	0.921649	-0.537207	0.00192939
Pipas_chr1-3_0258	DDI1	DNA damage-inducible v-SNARE binding protein with a role in suppression of protein secretion; may play a role in S-phase checkpoint control; has ubiquitin-associated (UBA), ubiquitin-like (UBL), and retroviral-like proteinase (RVP) domains	PP7435_Chr1-0265	0.223006	1		0.531799	0.00187134	0.941911	0.000969098
Pipas_chr3_0281	DDP1	Polyphosphate phosphatase; hydrolyzes diphosphorylated inositol polyphosphates and diadenosine polyphosphates; high specificity for diadenosine hexa- and pentaphosphates; contains endopolyphosphatase activity with a high affinity for polyphosphates, an activity also observed for its human DIPP homologs; possesses mRNA decapping activity; nudix hydrolase family member; protein abundance increases …	PP7435_Chr3-0940	0.304145	1		0.0572639	0.561578	0.0907177	0.670838
Pipas_chr4_0140	DED1	ATP-dependent DEAD (Asp-Glu-Ala-Asp)-box RNA helicase; required for translation initiation of all yeast mRNAs; mutations in human DEAD-box DBY are a frequent cause of male infertility; DED1 has a paralog, DBP1, that arose from the whole genome duplication	PP7435_Chr4-0875	0.0352652	1		0.334106	0.00143875	0.813907	0.214878
Pipas_chr1-1_0390	DED81	Cytosolic asparaginyl-tRNA synthetase, required for protein synthesis, catalyzes the specific attachment of asparagine to its cognate tRNA	PP7435_Chr1-0709	0.33556	0.986212		0.943996	0.000219147	1.56001	0.00228872
Pipas_chr1-3_0271	DEG1	tRNA:pseudouridine synthase, introduces pseudouridines at position 38 or 39 in tRNA, important for maintenance of translation efficiency and normal cell growth, localizes to both the nucleus and cytoplasm; non-essential for viability	PP7435_Chr1-0277	0.000715489	1		-0.631541	4.16022e-06	-0.270735	0.461267
Pipas_chr1-4_0492	DEP1	Transcriptional modulator involved in regulation of structural phospholipid biosynthesis genes and metabolically unrelated genes, as well as maintenance of telomeres, mating efficiency, and sporulation	PP7435_Chr1-1295	-0.355922	0.429718		-0.397258	0.000251013	-0.149948	0.15251
Pipas_chr3_0939	DES1	delta 4-(E)-sphingolipid desaturase (Pichia pastoris)	PP7435_Chr3-0233	0.534056	0.0117111		1.64412	1.82004e-11	1.88761	2.23688e-05
Pipas_chr3_0950	DET1	Acid phosphatase involved in the non-vesicular transport of sterols in both directions between the endoplasmic reticulum and plasma membrane; deletion confers sensitivity to nickel	PP7435_Chr3-0221	0.381085	0.658515		0.736384	6.00171e-06	0.466376	0.0170841
Pipas_chr1-4_0673	DFG10	Probable polyprenol reductase that catalyzes conversion of polyprenol to dolichol, the precursor for N-glycosylation; involved in filamentous growth; mutations in human ortholog SRD5A3 confer CDG (Congenital Disorders of Glycosylation)	PP7435_Chr1-1140	-0.111568	1		0.479358	7.90626e-05	0.171169	0.26182
Pipas_chr1-1_0147	DFG5	Putative mannosidase, essential glycosylphosphatidylinositol (GPI)-anchored membrane protein required for cell wall biogenesis in bud formation, involved in filamentous growth, homologous to Dcw1p	PP7435_Chr1-0457	-0.364095	0.29029		-0.231347	0.0689991	-0.413454	0.148053
Pipas_chr1-4_0697	DFR1	Dihydrofolate reductase involved in tetrahydrofolate biosynthesis; required for respiratory metabolism	PP7435_Chr1-1056	0.132303	1		0.287452	0.00688772	-0.510648	0.0569504
Pipas_chr3_0218	DGA1	Diacylglycerol acyltransferase; catalyzes the terminal step of triacylglycerol (TAG) formation, acylates diacylglycerol using acyl-CoA as an acyl donor; Lro1p and Dga1p can O-acylate ceramides; localized to lipid particles	PP7435_Chr3-1009	-1.06858	0.000198592		-0.938643	0.000125803	-1.30582	0.00435545
Pipas_chr3_0072	DGK1	Diacylglycerol kinase, localized to the endoplasmic reticulum (ER); overproduction induces enlargement of ER-like membrane structures and suppresses a temperature-sensitive sly1 mutation; contains a CTP transferase domain	PP7435_Chr3-1169	-0.0156347	1		0.216932	0.220397	0.592741	0.0449999
Pipas_chr2-1_0313	DHAR	dihydroxyacetone reductase [Zygoascus ofunaensis], member of alcohol dehydrogenase family (Medium-chain dehydrogenase/reductases (MDRs))	PP7435_Chr2-0990	0.128296	1		0.543423	0.154134	0.372107	0.48118
Pipas_chr1-4_0007	DHH1	Cytoplasmic DExD/H-box helicase, stimulates mRNA decapping; coordinates distinct steps in mRNA function and decay, interacts with both the decapping and deadenylase complexes, may have a role in mRNA export and translation; C-terminus of Dhh1p interacts with Ngr1p and promotes POR1, but not EDC1 mRNA decay; forms cytoplasmic foci upon DNA replication stress	PP7435_Chr1-0780	-0.259309	1		0.293339	0.00153484	-0.0137328	0.890437
Pipas_chr3_0672	DHR2	Predominantly nucleolar DEAH-box ATP-dependent RNA helicase, required for 18S rRNA synthesis	PP7435_Chr3-0526	0.317593	0.911035		0.351824	0.0686303	-0.505853	0.256839
Pipas_chr1-4_0104	DIA4	Probable mitochondrial seryl-tRNA synthetase, mutant displays increased invasive and pseudohyphal growth	PP7435_Chr1-0875	0.0678794	1		-0.725083	5.49739e-06	-0.386957	0.0352441
Pipas_chr3_0665	DIB1	17-kDa component of the U4/U6aU5 tri-snRNP, plays an essential role in pre-mRNA splicing, orthologue of hDIM1, the human U5-specific 15-kDa protein	PP7435_Chr3-0535	0.439138	0.134741		-0.170941	0.264249	0.464542	0.267656
Pipas_chr4_0877	DIC1	Mitochondrial dicarboxylate carrier, integral membrane protein, catalyzes a dicarboxylate-phosphate exchange across the inner mitochondrial membrane, transports cytoplasmic dicarboxylates into the mitochondrial matrix	PP7435_Chr4-0001	0.388102	0.256501		0.595474	2.15113e-05	0.317244	0.0445498
Pipas_chr1-4_0657	DID2	Class E protein of the vacuolar protein-sorting (Vps) pathway; binds Vps4p and directs it to dissociate ESCRT-III complexes; forms a functional and physical complex with Ist1p; human ortholog may be altered in breast tumors	PP7435_Chr1-0936	0.225777	1		1.15434	2.27769e-10	0.913418	4.23178e-06
Pipas_c131_0013	DID4	Class E Vps protein of the ESCRT-III complex, required for sorting of integral membrane proteins into lumenal vesicles of multivesicular bodies, and for delivery of newly synthesized vacuolar enzymes to the vacuole, involved in endocytosis	PP7435_Chr3-0006	0.130547	1		-0.179359	0.0771056	-0.462048	0.0466162
Pipas_chr1-4_0475	DIE2	Dolichyl-phosphoglucose-dependent alpha-1,2 glucosyltransferase of the ER, functions in the pathway that synthesizes the dolichol-linked oligosaccharide precursor for N-linked protein glycosylation, has a role in regulation of ITR1 and INO1	PP7435_Chr1-1277	-0.0989984	1		-0.797406	2.90597e-11	-0.808876	0.000645465
Pipas_chr2-1_0615	DIM1	Essential 18S rRNA dimethylase (dimethyladenosine transferase), responsible for conserved m6(2)Am6(2)A dimethylation in 3'-terminal loop of 18S rRNA, part of 90S and 40S pre-particles in nucleolus, involved in pre-ribosomal RNA processing	PP7435_Chr2-0668	0.426063	0.551456		0.334578	0.0193435	0.110226	0.763039
Pipas_chr2-1_0606	DIP2	Nucleolar protein, specifically associated with the U3 snoRNA, part of the large ribonucleoprotein complex known as the small subunit (SSU) processome, required for 18S rRNA biogenesis, part of the active pre-rRNA processing complex	PP7435_Chr2-0678	-0.0331664	1		-0.792642	0.000194961	-0.548789	0.336483
Pipas_chr4_0287	DIP5	Dicarboxylic amino acid permease; mediates high-affinity and high-capacity transport of L-glutamate and L-aspartate; also a transporter for Gln, Asn, Ser, Ala, and Gly; relocalizes from plasma membrane to vacuole upon DNA replication stress	PP7435_Chr4-0710	1.16466	0.000262036		0.275585	0.485026	0.729678	0.321625
Pipas_chr3_1042	DIS3	Exosome core complex catalytic subunit; possesses both endonuclease and 3'-5' exonuclease activity; involved in 3'-5' RNA processing and degradation in both the nucleus and the cytoplasm; has similarity to E. coli RNase R and to human DIS3; protein abundance increases in response to DNA replication stress	PP7435_Chr3-0125	-0.0390325	1		-0.0461432	0.623696	-0.081669	0.624619
Pipas_chr2-2_0085	DJP1	Cytosolic J-domain-containing protein, required for peroxisomal protein import and involved in peroxisome assembly, homologous to E. coli DnaJ	PP7435_Chr2-0092	0.563171	0.0150494		3.05079	3.93457e-16	2.68745	3.46312e-08
Pipas_chr3_1021	DLD1	D-lactate dehydrogenase, oxidizes D-lactate to pyruvate, transcription is heme-dependent, repressed by glucose, and derepressed in ethanol or lactate; located in the mitochondrial inner membrane	PP7435_Chr3-0148	-0.187951	1		1.12321	4.49793e-09	1.70066	1.01352e-07
Pipas_chr3_0674	DLD2	D-lactate dehydrogenase, located in the mitochondrial matrix	PP7435_Chr3-0524	-0.0277782	1		-0.973199	4.77892e-06	-0.496178	0.185768
Pipas_chr3_0521	DMA2	Ubiquitin-protein ligase (E3); controls septin dynamics and spindle position checkpoint (SPOC) with ligase Dma1p by regulating recruitment of Elm1p to bud neck; regulates levels of eIF2 subunit Gcd11p, as well as abundance, localization, and ubiquitination of Cdk inhibitory kinase Swe1p; ortholog of human RNF8, similar to human Chfr; contains FHA and RING finger domains; DMA2 has a paralog, DMA1,…	PP7435_Chr3-0685	-0.229191	1		-0.161592	0.0563124	-0.208032	0.311212
Pipas_chr1-3_0175	DML1	Essential protein involved in mtDNA inheritance, may also function in the partitioning of the mitochondrial organelle or in the segregation of chromosomes, exhibits regions similar to members of a GTPase family	PP7435_Chr1-0177	-0.0531229	1		-0.564894	6.32779e-07	-0.554715	0.00149474
Pipas_chr4_0279	DNA2	Tripartite DNA replication factor; has single-stranded DNA-dependent ATPase, ATP-dependent nuclease, and helicase activities; tracking protein for flap cleavage during Okazaki fragment maturation; involved in DNA repair and processing of meiotic DNA double strand breaks; required for normal life span; component of telomeric chromatin, with cell-cycle dependent localization; required for telomeras…	PP7435_Chr4-0722	-0.00929693	1		0.309524	9.92333e-05	-0.163069	0.143605
Pipas_chr2-1_0057	DNF1	Aminophospholipid translocase (flippase) that localizes primarily to the plasma membrane; contributes to endocytosis, protein transport and cell polarity; type 4 P-type ATPase; DNF1 has a paralog, DNF2, that arose from the whole genome duplication	PP7435_Chr2-1251	3.292e-05	1		0.186681	0.337019	-0.189906	0.636834
Pipas_chr2-1_0756	DNF2	Aminophospholipid translocase (flippase) that localizes primarily to the plasma membrane; contributes to endocytosis, protein transport and cell polarity; type 4 P-type ATPase; DNF2 has a paralog, DNF1, that arose from the whole genome duplication	PP7435_Chr2-0518	-0.16534	1		0.927779	9.65421e-07	1.00618	0.00540787
Pipas_chr2-1_0807	DNF3	Aminophospholipid translocase (flippase) that maintains membrane lipid asymmetry in post-Golgi secretory vesicles; localizes to the trans-Golgi network; likely involved in protein transport; type 4 P-type ATPase	PP7435_Chr2-1258	-0.192709	1		0.538007	0.00816366	-0.00440479	0.987973
Pipas_chr3_0732	DNL4	DNA ligase required for nonhomologous end-joining (NHEJ), forms stable heterodimer with required cofactor Lif1p, interacts with Nej1p; involved in meiosis, not essential for vegetative growth	PP7435_Chr3-0463	-0.165042	1		-0.110559	0.360201	-0.579227	0.00815489
Pipas_chr3_0751	DNM1	Dynamin-related GTPase required for mitochondrial fission and morphology; assembles on the cytoplasmic face of mitochondrial tubules at sites at which division will occur; also participates in endocytosis and regulating peroxisome abundance	PP7435_Chr3-0443	-0.118201	1		-0.323779	0.000654284	-0.343906	0.0106568
Pipas_chr1-4_0618	DOA1	WD repeat protein required for ubiquitin-mediated protein degradation; forms a complex with Cdc48p; plays a role in controlling cellular ubiquitin concentration; also promotes efficient NHEJ in postdiauxic/stationary phase; protein increases in abundance and relocalizes from nucleus to nuclear periphery upon DNA replication stress	PP7435_Chr1-1428	-0.0492695	1		1.19383	2.87066e-08	1.40268	4.25933e-05
Pipas_chr1-3_0261	DOA4	Ubiquitin isopeptidase; required for recycling ubiquitin from proteasome-bound ubiquitinated intermediates, acts at the late endosome/prevacuolar compartment to recover ubiquitin from ubiquitinated membrane proteins en route to the vacuole; DOA4 has a paralog, UBP5, that arose from the whole genome duplication	PP7435_Chr1-0267	0.194512	1		0.760735	1.25554e-07	0.542832	0.280096
Pipas_chr2-1_0016	DOG1	2-deoxyglucose-6-phosphate phosphatase; member of a family of low molecular weight phosphatases; confers 2-deoxyglucose resistance when overexpressed, in vivo substrate has not yet been identified; DOG1 has a paralog, DOG2, that arose from a single-locus duplication	PP7435_Chr2-1289	0.11315	1		3.58966	1.62441e-14	3.09766	5.05809e-05
Pipas_chr2-1_0730	DOM34	Protein that facilitates ribosomal subunit dissociation; acts when translation is stalled, with binding partner Hbs1p; required for RNA cleavage in no-go decay, but reports conflict on endonuclease activity; Pelota ortholog; protein abundance increases in response to DNA replication stress; DOM34 has a paralog, YCL001W-B, that arose from the whole genome duplication	PP7435_Chr2-0546	0.22132	0.673085		0.0388906	0.671471	0.169679	0.246875
Pipas_chr2-1_0180	DOP1	Golgi-localized, leucine-zipper domain containing protein; involved in endosome to Golgi transport, organization of the ER, establishing cell polarity, and morphogenesis; detected in highly purified mitochondria in high-throughput studies	PP7435_Chr2-1125	-0.197486	1		0.344766	0.0230121	0.272762	0.247647
Pipas_chr3_1133	DOT1	Nucleosomal histone H3-Lys79 methylase; methylation is required for telomeric silencing, meiotic checkpoint control, and DNA damage response	PP7435_Chr3-0029	-0.579295	1		-0.555482	4.24075e-06	-0.556737	0.00575514
Pipas_chr1-1_0155	DOT5	Nuclear thiol peroxidase which functions as an alkyl-hydroperoxide reductase during post-diauxic growth	PP7435_Chr1-0465	-0.0292383	1		-4.08878	1.46579e-17	-4.6719	2.31474e-10
Pipas_chr2-2_0214	DOT6	Protein involved in rRNA and ribosome biogenesis; binds polymerase A and C motif; subunit of the RPD3L histone deacetylase complex; has chromatin specific SANT domain; involved in telomeric gene silencing and filamentation; DOT6 has a paralog, TOD6, that arose from the whole genome duplication; relative distribution to the nucleus increases upon DNA replication stress	PP7435_Chr2-0224	0.0345825	1		0.111598	0.641376	0.842018	0.0358347
Pipas_chr3_0765	DPB2	Second largest subunit of DNA polymerase II (DNA polymerase epsilon), required for maintenance of fidelity of chromosomal replication; expression peaks at the G1/S phase boundary; Cdc28p substrate	PP7435_Chr3-0428	-0.410033	0.63448		-2.44981	1.06712e-16	-3.09062	1.01352e-07
Pipas_chr2-1_0100	DPB4	Subunit of DNA pol epsilon and of ISW2 chromatin accessibility complex; involved in both chromosomal DNA replication and inheritance of telomeric silencing; stabilizes the interaction of Pol epsilon with primer-template DNA, positively affecting the processivity of the polymerase and exonuclease activities of Pol epsilon; interacts with extranucleosomal DNA and acts as anchor point for ISW2 compl…	PP7435_Chr2-1210	-0.0219065	1		-1.19008	1.00437e-11	-1.47202	0.000148772
Pipas_chr4_0072	DPH1	Protein required, along with Dph2p, Kti11p, Jjj3p, and Dph5p, for synthesis of diphthamide, which is a modified histidine residue of translation elongation factor 2 (Eft1p or Eft2p); may act in a complex with Dph2p and Kti11p	PP7435_Chr4-0945	0.358196	1		0.23132	0.157936	-0.621861	0.040266
Pipas_chr2-1_0594	DPH2	Protein required, along with Dph1p, Kti11p, Jjj3p, and Dph5p, for synthesis of diphthamide, which is a modified histidine residue of translation elongation factor 2 (Eft1p or Eft2p); may act in a complex with Dph1p and Kti11p	PP7435_Chr2-0692	0.0744533	1		0.474203	0.00143608	-0.437406	0.049406
Pipas_chr2-1_0577	DPH5	Methyltransferase required for synthesis of diphthamide, which is a modified histidine residue of translation elongation factor 2 (Eft1p or Eft2p); not essential for viability; GFP-Dph5p fusion protein localizes to the cytoplasm	PP7435_Chr2-0711	0.675696	0.029015		0.3511	0.0726622	0.42807	0.333829
Pipas_chr4_0132	DPH6	Diphthamide synthetase; catalyzes the last amidation step of diphthamide biosynthesis using ammonium and ATP; evolutionarily conserved in eukaryotes; dph6 mutants exhibit diphthine accumulation and resistance to sordarin, which is indicative of defects in diphthamide formation on EF2; green fluorescent protein (GFP)-tagged protein localizes to the cytoplasm; DPH6/YLR143W is not an essential gene	PP7435_Chr4-0883	-0.228839	1		0.559556	0.00374623	0.461557	0.0479722
Pipas_chr4_0598	DPL1	Dihydrosphingosine phosphate lyase, regulates intracellular levels of sphingolipid long-chain base phosphates (LCBPs), degrades phosphorylated long chain bases, prefers C16 dihydrosphingosine-l-phosphate as a substrate	PP7435_Chr4-0373	0.0152397	1		0.367865	0.158004	0.829548	0.0403587
Pipas_chr1-1_0459	DPM1	Dolichol phosphate mannose (Dol-P-Man) synthase of the ER membrane, catalyzes the formation of Dol-P-Man from Dol-P and GDP-Man; required for glycosyl phosphatidylinositol membrane anchoring, O mannosylation, and protein glycosylation	PP7435_Chr1-0294	-0.125309	1		-2.1888	1.38753e-12	-1.91116	3.65521e-05
Pipas_chr3_0852	DPP1-1	Diacylglycerol pyrophosphate (DGPP) phosphatase, zinc-regulated vacuolar membrane-associated lipid phosphatase, dephosphorylates DGPP to phosphatidate (PA) and Pi, then PA to diacylglycerol; involved in lipid signaling and cell metabolism	PP7435_Chr3-0331	-0.109485	1		-0.802056	2.0804e-07	-0.240949	0.249867
Pipas_chr3_0198	DPP1-2	Diacylglycerol pyrophosphate (DGPP) phosphatase, zinc-regulated vacuolar membrane-associated lipid phosphatase, dephosphorylates DGPP to phosphatidate (PA) and Pi, then PA to diacylglycerol; involved in lipid signaling and cell metabolism	PP7435_Chr3-1033	0.0191041	1		-0.186574	0.0649867	-0.141001	0.492729
Pipas_chr1-4_0095	DPS1	Aspartyl-tRNA synthetase, primarily cytoplasmic; homodimeric enzyme that catalyzes the specific aspartylation of tRNA(Asp); class II aminoacyl tRNA synthetase; binding to its own mRNA may confer autoregulation; shares five highly conserved amino acids with human that when mutated cause leukoencephalopathy characterized by hypomyelination with brain stem and spinal cord involvement and leg spastic…	PP7435_Chr1-0868	0.0343396	1		-0.139438	0.34663	0.0299248	0.87317
Pipas_chr1-4_0300	DRE2	Component of the cytosolic Fe-S protein assembly (CIA) machinery; contains an Fe-S cluster that receives electrons from NADPH via the action of Tah18pin an early step in the CIA pathway; ortholog of human Ciapin1; protein abundance increases in response to DNA replication stress	PP7435_Chr1-1085	0.385355	0.243879		1.70699	4.89207e-10	1.4138	5.24828e-05
Pipas_chr3_0738	DRS1	Nucleolar DEAD-box protein required for ribosome assembly and function, including synthesis of 60S ribosomal subunits; constituent of 66S pre-ribosomal particles	PP7435_Chr3-0456	0.335717	0.709456		-0.720143	0.00388182	-0.61666	0.283352
Pipas_chr4_0662	DRS2	Aminophospholipid translocase (flippase) that maintains membrane lipid asymmetry in post-Golgi secretory vesicles; contributes to clathrin-coated vesicle formation and endocytosis; mutations in human homolog ATP8B1 result in liver disease	PP7435_Chr4-0307	-0.417055	0.639142		0.0626247	0.609623	-0.372159	0.03494
Pipas_chr3_0186	DSD1	D-serine dehydratase (aka D-serine ammonia-lyase); converts D-serine to pyruvate and ammonia by a reaction dependent on pyridoxal 5'-phosphate and zinc; may play a role in D-serine detoxification; L-serine is not a substrate	PP7435_Chr3-1044	0.132981	1		0.201942	0.0703583	0.441493	0.0484265
Pipas_chr1-1_0130	DSE4	Daughter cell-specific secreted protein with similarity to glucanases, degrades cell wall from the daughter side causing daughter to separate from mother	PP7435_Chr1-0439	-0.0860268	1		-0.772275	0.00588936	0.324071	0.191981
Pipas_chr2-1_0491	DSF2	Deletion suppressor of mpt5 mutation; relocalizes from bud neck to cytoplasm upon DNA replication stress	PP7435_Chr2-0803	-0.410793	0.135764		-1.71404	1.71293e-08	-2.36838	2.73061e-09
Pipas_chr2-1_0892	DSK2	Nuclear-enriched ubiquitin-like polyubiquitin-binding protein; required for spindle pole body (SPB) duplication and for transit through the G2/M phase of the cell cycle; involved in proteolysis; interacts with the proteasome; protein abundance increases in response to DNA replication stress	PP7435_Chr2-0860	0.0333465	1		0.552417	5.18628e-06	0.631914	0.00178426
Pipas_chr1-3_0088	DSL1	Peripheral membrane protein needed for Golgi-to-ER retrograde traffic; forms a complex with Sec39p and Tip20p that interacts with ER SNAREs Sec20p and Use1p; component of the ER target site that interacts with coatomer; interacts with Cin5p; similar to the fly and human ZW10 gene	PP7435_Chr1-0087	-0.255624	0.697173		-0.306914	0.00182039	-0.414444	0.00291801
Pipas_FragB_0076	DSS4	Guanine nucleotide dissociation stimulator for Sec4p, functions in the post-Golgi secretory pathway; binds zinc, found both on membranes and in the cytosol	PP7435_Chr1-1524	-0.369392	0.0532377		-1.00786	7.82056e-05	-0.475275	0.0941818
Pipas_chr2-2_0135	DST1	General transcription elongation factor TFIIS, enables RNA polymerase II to read through blocks to elongation by stimulating cleavage of nascent transcripts stalled at transcription arrest sites; maintains RNAPII elongation activity on ribosomal protein genes during conditions of transcriptional stress	PP7435_Chr2-0142	0.403869	0.178019		1.06671	2.61565e-10	1.37434	3.42293e-06
Pipas_chr1-4_0399	DTD1	D-Tyr-tRNA(Tyr) deacylase, functions in protein translation, may affect nonsense suppression via alteration of the protein synthesis machinery; ubiquitous among eukaryotes	PP7435_Chr1-1188	-0.49159	0.243259		-0.00175576	0.984269	0.549035	0.000758591
Pipas_chr1-3_0128	DUG1	Cys-Gly metallo-di-peptidase; forms a complex with Dug2p and Dug3p to degrade glutathione (GSH) and other peptides containing a gamma-glu-X bond in an alternative pathway to GSH degradation by gamma-glutamyl transpeptidase (Ecm38p)	PP7435_Chr1-0131	0.252382	1		0.381458	0.0119375	0.752563	0.00356469
Pipas_chr1-4_0656	DUG2	Component of glutamine amidotransferase (GATase II); forms a complex with Dug3p to degrade glutathione (GSH) and other peptides containing a gamma-glu-X bond in an alternative pathway to GSH degradation by gamma-glutamyl transpeptidase (Ecm38p)	PP7435_Chr1-0912	-0.0389367	1		0.659382	1.30163e-06	0.139265	0.384049
Pipas_chr1-4_0397	DUG3	Component of glutamine amidotransferase (GATase II); forms a complex with Dug2p to degrade glutathione (GSH) and other peptides containing a gamma-glu-X bond in an alternative pathway to GSH degradation by gamma-glutamyl transpeptidase (Ecm38p)	PP7435_Chr1-1186	0.457251	0.0624463		1.36816	3.67086e-08	1.28026	0.000137046
Pipas_chr2-2_0040	DUN1	Cell-cycle checkpoint serine-threonine kinase; required for DNA damage-induced transcription of certain target genes, phosphorylation of Rad55p and Sml1p, and transient G2/M arrest after DNA damage; Mec1p and Dun1p function in same pathway to regulate both dNTP pools and telomere length; also regulates postreplicative DNA repair	PP7435_Chr2-0040	-0.0984405	1		-0.0819061	0.30516	-0.47353	0.00182406
Pipas_chr4_0173	DUR1,2	Urea amidolyase; contains both urea carboxylase and allophanate hydrolase activities, degrades urea to CO2 and NH3; expression sensitive to nitrogen catabolite repression and induced by allophanate, an intermediate in allantoin degradation; protein abundance increases in response to DNA replication stress	PP7435_Chr4-0839	-0.0684542	1		1.46021	1.95663e-06	0.585917	0.110147
Pipas_chr2-1_0055	DUR3-1	Plasma membrane transporter for both urea and polyamines, expression is highly sensitive to nitrogen catabolite repression and induced by allophanate, the last intermediate of the allantoin degradative pathway	PP7435_Chr2-1253	0.648281	0.0125668		4.82949	3.05606e-15	3.56251	6.35498e-08
Pipas_chr3_0282	DUR3-2	Plasma membrane transporter for both urea and polyamines, expression is highly sensitive to nitrogen catabolite repression and induced by allophanate, the last intermediate of the allantoin degradative pathway	PP7435_Chr3-0939	-0.128038	1		1.46724	7.51394e-09	1.34217	0.000435117
Pipas_chr4_0439	DUR3-3	Plasma membrane transporter for both urea and polyamines, expression is highly sensitive to nitrogen catabolite repression and induced by allophanate, the last intermediate of the allantoin degradative pathway	PP7435_Chr4-0542	0.966596	1.32964e-05		5.44138	1.3876e-17	4.42121	2.73061e-09
Pipas_chr3_0024	DUR3-4	Plasma membrane transporter for both urea and polyamines, expression is highly sensitive to nitrogen catabolite repression and induced by allophanate, the last intermediate of the allantoin degradative pathway	PP7435_Chr3-1218	-0.304277	0.356476		-0.106403	0.211021	0.202626	0.412274
Pipas_chr2-1_0088	DUR8	similarity to urea transport protein DUR8 [Scheffersomyces stipitis CBS 6054]	PP7435_Chr2-1222	1.33953	9.58569e-07		3.26682	1.77185e-10	3.89092	1.42141e-06
Pipas_FragB_0019	DUS1	Dihydrouridine synthase, member of a widespread family of conserved proteins including Smm1p, Dus3p, and Dus4p; modifies pre-tRNA(Phe) at U17	PP7435_Chr1-1500	0.342443	0.178252		-0.250319	0.27388	-0.713774	0.182573
Pipas_chr4_0178	DUS3	Dihydrouridine synthase; member of a widespread family of conserved proteins including Smm1p, Dus1p, and Dus4p; contains a consensus oleate response element (ORE) in its promoter region; forms nuclear foci upon DNA replication stress	PP7435_Chr4-0833	-0.138279	1		-0.967129	0.001101	-0.600601	0.421417
Pipas_chr4_0179	DUS4	Dihydrouridine synthase, member of a widespread family of conserved proteins including Smm1p, Dus1p, and Dus3p	PP7435_Chr4-0832	0.325491	0.75098		0.646204	9.04041e-05	0.0302669	0.936375
Pipas_chr2-1_0478	DUT1	deoxyuridine triphosphate diphosphatase (dUTPase); catalyzes hydrolysis of dUTP to dUMP and PPi, thereby preventing incorporation of uracil into DNA during replication; critical for the maintenance of genetic stability; also has diphosphatase activity on deoxyinosine triphosphate	PP7435_Chr2-0816	-0.0336357	1		-0.401124	0.000920907	-0.750111	0.0106568
Pipas_chr2-1_0744	DYN1	Cytoplasmic heavy chain dynein, microtubule motor protein, required for anaphase spindle elongation; involved in spindle assembly, chromosome movement, and spindle orientation during cell division, targeted to microtubule tips by Pac1p	PP7435_Chr2-0532	-0.410156	0.546203		-0.0370021	0.754265	-0.548311	0.0197155
Pipas_chr3_1140	DYN2	Cytoplasmic light chain dynein, microtubule motor protein; proposed to be involved in the assembly of the nuclear pore complex	PP7435_Chr3-0022	0.241691	1		-1.03239	4.80508e-08	-1.37831	1.20025e-06
Pipas_chr1-3_0211	DYS1	Deoxyhypusine synthase, catalyzes formation of deoxyhypusine, the first step in hypusine biosynthesis; triggers posttranslational hypusination of translation elongation factor eIF-5A and regulates its intracellular levels; tetrameric	PP7435_Chr1-0215	0.39643	0.17939		-0.280171	0.0305841	-0.157194	0.639771
Pipas_chr4_0298	EAF1	Component of the NuA4 histone acetyltransferase complex; acts as a platform for assembly of NuA4 subunits into the native complex; required for initiation of pre-meiotic DNA replication, likely due to its requirement for expression of IME1	PP7435_Chr4-0701	-0.506724	1		-0.334168	0.127898	-0.0155665	0.932916
Pipas_chr2-1_0356	EAF3	Esa1p-associated factor, nonessential component of the NuA4 acetyltransferase complex, homologous to Drosophila dosage compensation protein MSL3; plays a role in regulating Ty1 transposition	PP7435_Chr2-0944	0.327328	0.841893		3.10778	1.75795e-12	3.0559	3.33163e-07
Pipas_chr1-4_0084	EAF6	Subunit of the NuA4 acetyltransferase complex that acetylates histone H4 and NuA3 acetyltransferase complex that acetylates histone H3	PP7435_Chr1-0854	0.0802955	1		-0.138503	0.289993	-0.335557	0.110147
Pipas_chr2-2_0042	EAR1	Specificity factor required for Rsp5p-dependent ubiquitination and sorting of specific cargo proteins at the multivesicular body; mRNA is targeted to the bud via the mRNA transport system involving She2p	PP7435_Chr2-0042	0.0611734	1		0.586396	0.00840146	0.581969	0.00837051
Pipas_chr2-2_0099	EBP2	Required for 25S rRNA maturation and 60S ribosomal subunit assembly; localizes to the nucleolus and in foci along nuclear periphery; constituent of 66S pre-ribosomal particles; cooperates with Rrs1p and Mps3p to mediate telomere clustering by binding Sir4p, but is not involved in telomere tethering	PP7435_Chr2-0104	0.708377	0.0127254		-0.0818847	0.644086	0.0977255	0.863307
Pipas_chr1-4_0663	ECI1	Peroxisomal delta3,delta2-enoyl-CoA isomerase; hexameric protein that converts 3-hexenoyl-CoA to trans-2-hexenoyl-CoA, essential for the beta-oxidation of unsaturated fatty acids, oleate-induced; ECI1 has a paralog, DCI1, that arose from the whole genome duplication	PP7435_Chr1-1006	-0.6764	0.024787		-0.397392	0.465347	1.94961	0.179858
Pipas_chr1-4_0140	ECM1	Pre-ribosomal factor involved in 60S ribosomal protein subunit export; associates with the pre-60S particle; shuttles between the nucleus and cytoplasm	PP7435_Chr1-0907	0.171862	1		0.710792	1.51933e-05	0.232446	0.280146
Pipas_chr3_0402	ECM10	Heat shock protein of the Hsp70 family; localized in mitochondrial nucleoids, plays a role in protein translocation, interacts with Mge1p in an ATP-dependent manner; overexpression induces extensive mitochondrial DNA aggregations; ECM10 has a paralog, SSC1, that arose from the whole genome duplication	PP7435_Chr3-0811	0.19239	1		0.018795	0.836885	0.0874825	0.624007
Pipas_chr3_0419	ECM14	Putative metalloprotease with similarity to the zinc carboxypeptidase family, required for normal cell wall assembly	PP7435_Chr3-0794	-0.0772935	1		0.823161	4.70355e-07	0.671065	0.118698
Pipas_chr1-1_0445	ECM15	Non-essential protein of unknown function, likely exists as tetramer, may be regulated by the binding of small-molecule ligands (possibly sulfate ions), may have a role in yeast cell-wall biogenesis	PP7435_Chr1-0763	-0.746936	0.0109932		-1.20766	1.15856e-06	-1.57583	9.50741e-05
Pipas_chr3_0344	ECM16	Essential DEAH-box ATP-dependent RNA helicase specific to the U3 snoRNP, predominantly nucleolar in distribution, required for 18S rRNA synthesis	PP7435_Chr3-0870	0.0239313	1		-0.162904	0.147479	0.0861924	0.642713
Pipas_chr3_1180	ECM18	Protein of unknown function; ECM18 has a paralog, ICT1, that arose from the whole genome duplication	PP7435_Chr3-0864	-0.758615	0.000663795		-0.657262	0.0130599	0.390672	0.328873
Pipas_chr2-1_0712	ECM19	Putative protein of unknown function; the authentic, non-tagged protein is detected in highly purified mitochondria in high-throughput studies	PP7435_Chr2-0566	0.242371	0.931544		0.143893	0.120358	0.0374781	0.726016
Pipas_chr1-1_0416	ECM2	Pre-mRNA splicing factor, facilitates the cooperative formation of U2/U6 helix II in association with stem II in the spliceosome, function may be regulated by Slu7p	PP7435_Chr1-0734	0.0666108	1		-0.51709	0.000529074	-0.778051	0.00323755
Pipas_chr1-3_0216	ECM21	Protein involved in regulating endocytosis of plasma membrane proteins; identified as a substrate for ubiquitination by Rsp5p and deubiquitination by Ubp2p; promoter contains several Gcn4p binding elements; ECM21 has a paralog, CSR2, that arose from the whole genome duplication	PP7435_Chr1-0219	-0.190567	0.623727		0.261609	0.0321728	-0.0321739	0.874075
Pipas_chr4_0761	ECM29	Scaffold protein; assists in association of the proteasome core particle with the regulatory particle; degraded by the mature proteasome after assembly; contains HEAT-like repeats; protein increases in abundance and relocalizes from nucleus to cytoplasm upon DNA replication stress	PP7435_Chr4-0198	-0.0561794	1		1.42817	1.58554e-10	1.14933	0.000600914
Pipas_chr4_0216	ECM3	Non-essential protein of unknown function; involved in signal transduction and the genotoxic response; induced rapidly in response to treatment with 8-methoxypsoralen and UVA irradiation; relocalizes from ER to cytoplasm upon DNA replication stress; ECM3 has a paralog, YNL095C, that arose from the whole genome duplication	PP7435_Chr4-0794	-0.225143	1		-1.74975	8.16919e-12	-1.42679	0.00188286
Pipas_chr3_1012	ECM31	Ketopantoate hydroxymethyltransferase, required for pantothenic acid biosynthesis, converts 2-oxoisovalerate into 2-dehydropantoate	PP7435_Chr3-0158	0.329899	0.328062		0.347554	0.128544	1.37446	4.56054e-05
Pipas_chr3_0561	ECM38	Gamma-glutamyltranspeptidase, major glutathione-degrading enzyme; involved in detoxification of electrophilic xenobiotics; expression induced mainly by nitrogen starvation	PP7435_Chr3-0644	-0.0669216	1		-0.0976643	0.259886	-0.0479561	0.919863
Pipas_chr2-1_0315	ECM4	Omega class glutathione transferase; not essential; similar to Ygr154cp; green fluorescent protein (GFP)-fusion protein localizes to the cytoplasm	PP7435_Chr2-0988	-0.101459	1		0.389577	0.028325	-0.0484506	0.937809
Pipas_chr2-1_0025	ECM5	Non-essential protein of unknown function; contains ATP/GTP-binding site motif A; null mutant exhibits cellular volume up to four times greater than wild-type, also large drooping buds with elongated necks; relative distribution to the nucleus increases upon DNA replication stress	PP7435_Chr2-1282	-0.121165	1		0.59589	9.31494e-07	0.353914	0.159426
Pipas_chr3_0914	ECO1	Acetyltransferase; required for establishment of sister chromatid cohesion; acetylates Mps3p to regulate nuclear organization; modifies Smc3p at replication forks and Mcd1p in response to ds DNA breaks; has a C2H2-type zinc finger; mutations in human homolog ESCO2 cause Roberts syndrome; relative distribution to the nucleus increases upon DNA replication stress	PP7435_Chr3-0259	-0.187317	1		-2.08437	1.78966e-15	-2.26665	1.31807e-08
Pipas_chr4_0408	ECT1	Ethanolamine-phosphate cytidylyltransferase, catalyzes the second step of phosphatidylethanolamine biosynthesis; involved in the maintenance of plasma membrane; similar to mammalian CTP: phosphocholine cytidylyl-transferases	PP7435_Chr4-0577	0.158139	1		1.16374	6.03963e-08	1.36701	0.00136818
Pipas_chr1-4_0100	EDC3	Non-essential conserved protein with a role in mRNA decapping; specifically affects the function of the decapping enzyme Dcp1p; localizes to cytoplasmic mRNA processing bodies; forms cytoplasmic foci upon DNA replication stress	PP7435_Chr1-0872	0.046211	1		-0.590542	2.49439e-06	-0.529497	0.00417996
Pipas_chr2-1_0651	EDE1	Endocytic protein; involved in a network of interactions with other endocytic proteins, binds membranes in a ubiquitin-dependent manner, may also bind ubiquitinated membrane-associated proteins; interacts with Cmk2 and functions upstream of CMK2 in regulating non-apoptotic cell death	PP7435_Chr2-0630	-0.0891107	1		1.14929	1.43007e-06	0.885934	0.0964458
Pipas_chr2-1_0376	EFB1	Translation elongation factor 1 beta; stimulates nucleotide exchange to regenerate EF-1 alpha-GTP for the next elongation cycle; part of the EF-1 complex, which facilitates binding of aminoacyl-tRNA to the ribosomal A site	PP7435_Chr2-0923	0.165128	1		-1.78212	4.23171e-10	-1.17411	0.0115642
Pipas_chr1-1_0270	EFG1	Essential protein required for maturation of 18S rRNA; null mutant is sensitive to hydroxyurea and is delayed in recovering from alpha-factor arrest; green fluorescent protein (GFP)-fusion protein localizes to the nucleolus	PP7435_Chr1-0584	0.232421	1		-0.870225	5.85772e-05	-0.954055	0.0663605
Pipas_chr2-2_0100	EFT1	Elongation factor 2 (EF-2), also encoded by EFT2; catalyzes ribosomal translocation during protein synthesis; contains diphthamide, the unique posttranslationally modified histidine residue specifically ADP-ribosylated by diphtheria toxin; EFT1 has a paralog, EFT2, that arose from the whole genome duplication	PP7435_Chr2-0105	-0.280437	1		-0.588875	0.000157934	-0.358882	0.0976961
Pipas_chr2-1_0812	EFT2	Elongation factor 2 (EF-2), also encoded by EFT1; catalyzes ribosomal translocation during protein synthesis; contains diphthamide, the unique posttranslationally modified histidine residue specifically ADP-ribosylated by diphtheria toxin; EFT2 has a paralog, EFT1, that arose from the whole genome duplication	PP7435_Chr2-1182	-0.178594	1		-0.922896	0.0291495	-0.431302	0.320247
Pipas_chr1-3_0172	EGD1	Subunit beta1 of the nascent polypeptide-associated complex (NAC); involved in protein targeting, associated with cytoplasmic ribosomes; enhances DNA binding of the Gal4p activator; homolog of human BTF3b; EGD1 has a paralog, BTT1, that arose from the whole genome duplication	PP7435_Chr1-0174	0.048184	1		-0.761086	0.00282267	0.312491	0.446045
Pipas_chr2-1_0755	EGD2	Alpha subunit of the heteromeric nascent polypeptide-associated complex (NAC) involved in protein sorting and translocation, associated with cytoplasmic ribosomes	PP7435_Chr2-0519	0.0927024	1		-1.27867	0.000656982	-0.113141	0.824617
Pipas_chr3_0937	EHD3	3-hydroxyisobutyryl-CoA hydrolase, member of a family of enoyl-CoA hydratase/isomerases; non-tagged protein is detected in highly purified mitochondria in high-throughput studies; phosphorylated; mutation affects fluid-phase endocytosis	PP7435_Chr3-0234	1.3803	0.000220487		1.84827	7.70739e-12	2.85219	3.81696e-05
Pipas_chr1-1_0419	EHT1	Acyl-coenzymeA:ethanol O-acyltransferase; plays a minor role in medium-chain fatty acid ethyl ester biosynthesis; possesses short-chain esterase activity; localizes to lipid particles and the mitochondrial outer membrane; EHT1 has a paralog, EEB1, that arose from the whole genome duplication	PP7435_Chr1-0738	-0.191588	0.953545		-1.30591	0.000853451	-0.510768	0.373411
Pipas_chr2-1_0722	EIS1	Component of the eisosome required for proper eisosome assembly; similar to Uso1p; authentic, non-tagged protein is detected in a phosphorylated state in highly purified mitochondria in high-throughput studies; protein increases in abundance and relocalizes from plasma membrane to cytoplasm upon DNA replication stress; EIS1 has a paralog, YKL050C, that arose from the whole genome duplication	PP7435_Chr2-0556	-0.658702	0.1721		-0.0378394	0.887459	0.159295	0.660284
PIPA03170	ELC1	Elongin C, conserved among eukaryotes; forms a complex with Cul3p that polyubiquitylates monoubiquitylated RNA polymerase II to trigger its proteolysis; plays a role in global genomic repair	PP7435_Chr3-1020	0.225748	0.999512		-0.491987	1.87321e-06	-0.553365	0.000234161
Pipas_chr3_0602	ELO2	Fatty acid elongase, involved in sphingolipid biosynthesis; acts on fatty acids of up to 24 carbons in length; mutations have regulatory effects on 1,3-beta-glucan synthase, vacuolar ATPase, and the secretory pathway; FEN1 has a paralog, ELO1, that arose from the whole genome duplication	PP7435_Chr3-0603	0.0457386	1		-1.99122	1.8156e-14	-1.98301	1.24598e-07
Pipas_chr3_0236	ELO3	Elongase, involved in fatty acid and sphingolipid biosynthesis; synthesizes very long chain 20-26-carbon fatty acids from C18-CoA primers; involved in regulation of sphingolipid biosynthesis	PP7435_Chr3-0987	0.446947	0.961779		-1.36987	4.97119e-09	-0.709265	0.191701
Pipas_chr4_0778	ELP2	Subunit of Elongator complex, which is required for modification of wobble nucleosides in tRNA; target of Kluyveromyces lactis zymocin	PP7435_Chr4-0179	0.079093	1		-0.665302	0.00339822	-0.815342	0.050752
Pipas_chr4_0098	ELP3	Subunit of Elongator complex, which is required for modification of wobble nucleosides in tRNA; exhibits histone acetyltransferase activity that is directed to histones H3 and H4; disruption confers resistance to K. lactis zymotoxin	PP7435_Chr4-0918	0.182619	1		-0.294961	0.159198	-0.576283	0.217162
Pipas_chr2-1_0284	ELP4	Subunit of hexameric RecA-like ATPase Elp456 Elongator subcomplex; which is required for modification of wobble nucleosides in tRNA; required for Elongator structural integrity	PP7435_Chr2-1021	-0.0262404	1		0.478118	1.09435e-06	0.232926	0.115951
Pipas_chr2-1_0327	EMC1	Member of conserved endoplasmic reticulum membrane complex; involved in efficient folding of proteins in the ER; null mutant displays induction of the unfolded protein response; interacts with Gal80p; homologous to worm H17B01.4/EMC-1, fly CG2943, and human KIAA0090	PP7435_Chr2-0973	0.0247595	1		-0.146667	0.105044	0.333843	0.0856516
Pipas_chr2-1_0551	EMC3	Member of conserved ER transmembrane complex; required for efficient folding of proteins in the ER; required for respiratory growth; null mutant displays induction of the unfolded protein response; homologous to worm Y62E10A.10/EMC-3, fly CG6750, human TMEM111	PP7435_Chr2-0738	-0.437279	0.381355		0.212337	0.0101222	0.426653	0.00548991
Pipas_chr2-1_0296	EMC4	Member of conserved ER transmembrane complex; required for efficient folding of proteins in the ER; null mutant displays induction of the unfolded protein response; homologous to worm ZK616.6/EMC-4, fly CG11137, human TMM85	PP7435_Chr2-1008	-0.302896	1		-1.30333	9.87475e-10	-0.272027	0.331007
Pipas_chr4_0517	EMC6	Member of conserved ER transmembrane complex; required for efficient folding of proteins in the ER; null mutant displays induction of the unfolded protein response; homologous to worm F33D4.7/EMC-6, fly CG11781, human TMEM93	no hits	0.137946	1		0.0832851	0.320612	-0.0289336	0.890135
Pipas_chr1-1_0335	EMG1	Methyltransferase for rRNA; catalyzes methylation of the pseudouridine residue 1191 of 18S rRNA; member of the SPOUT methyltransferase family; required for maturation of 18S rRNA and for 40S ribosomal subunit production independently of methyltransferase activity; forms homodimers; human ortholog is mutated in Bowen-Conradi syndrome, and the equivalent mutation in yeast affects Emg1p dimerization…	PP7435_Chr1-0656	0.205318	1		-1.17197	3.27977e-07	-0.0488742	0.942743
Pipas_chr4_0869	EMI1	Non-essential protein required for transcriptional induction of the early meiotic-specific transcription factor IME1, also required for sporulation; contains twin cysteine-x9-cysteine motifs	PP7435_Chr4-0080	0.378165	0.793589		-0.381532	0.00184517	-0.493059	0.0919329
Pipas_chr2-1_0323	EMI5	Subunit of succinate dehydrogenase, which couples succinate oxidation to ubiquinone reduction; required for FAD cofactor attachment to Sdh1p; mutations in human ortholog PGL2 are associated with neuroendocrine tumors (paraganglioma)	PP7435_Chr2-0978	0.479244	0.947967		-0.472969	0.00235657	-0.322188	0.477761
Pipas_chr2-1_0633	EMP24	Component of the p24 complex; binds to GPI anchor proteins and mediates their efficient transport from the ER to the Golgi; integral membrane protein that associates with endoplasmic reticulum-derived COPII-coated vesicles	PP7435_Chr2-0647	0.184023	1		-0.654328	6.47152e-05	-0.502824	0.241195
Pipas_chr4_0432	EMP47	Integral membrane component of ER-derived COPII-coated vesicles; functionS in ER to Golgi transport; EMP47 has a paralog, EMP46, that arose from the whole genome duplication	PP7435_Chr4-0552	0.192964	1		-0.172156	0.0298034	0.47058	0.00231974
Pipas_chr4_0452	EMP65	ER membrane protein of unknown function; forms an ER-membrane associated protein complex with Slp1p; identified along with SLP1 in a screen for mutants defective in the unfolded protein response (UPR); proposed to function in the folding of integral membrane proteins; interacts genetically with MPS1; the authentic, non-tagged protein is detected in highly purified mitochondria in high-throughput …	PP7435_Chr4-0528	0.373504	1		0.294289	0.000843059	-0.140236	0.73188
Pipas_chr2-1_0773	EMP70	Protein with a role in cellular adhesion and filamentous growth; also endosome-to-vacuole sorting; similar to Tmn3p; member of Transmembrane Nine family of proteins with 9 transmembrane segments; EMP70 has a paralog, TMN2, that arose from the whole genome duplication	PP7435_Chr2-0498	-0.279926	0.484526		-1.39158	4.72328e-12	-0.925519	2.25876e-05
Pipas_chr1-4_0348	EMW1	Essential conserved protein with a role in cell wall integrity; contains six TPR (tetratricopeptide repeat) domains clustered in the C-terminal region; conditional mutant is suppressed by overexpression of GFA1; protein abundance increases in response to DNA replication stress	PP7435_Chr1-1134	-0.133652	1		-0.289853	0.0218634	-0.192544	0.406009
Pipas_chr1-1_0428	ENA2	P-type ATPase sodium pump, involved in Na+ efflux to allow salt tolerance; likely not involved in Li+ efflux	PP7435_Chr1-0747	-0.18334	1		1.31063	1.25597e-06	0.729347	0.080603
Pipas_chr4_0920	END3	EH domain-containing protein involved in endocytosis, actin cytoskeletal organization and cell wall morphogenesis; forms a complex with Sla1p and Pan1p	PP7435_Chr4-0897	0.153505	1		0.0364083	0.72089	-0.0323777	0.823872
Pipas_chr3_0082	ENO1	Enolase I, a phosphopyruvate hydratase; catalyzes conversion of 2-phosphoglycerate to phosphoenolpyruvate during glycolysis and the reverse reaction during gluconeogenesis; expression repressed in response to glucose; protein abundance increases in response to DNA replication stress; ENO1 has a paralog, ENO2, that arose from the whole genome duplication	PP7435_Chr3-1154	-0.583002	0.362096		-1.63457	0.00250181	-2.43305	0.0023917
Pipas_chr4_0701	ENP1	Protein associated with U3 and U14 snoRNAs, required for pre-rRNA processing and 40S ribosomal subunit synthesis; localized in the nucleus and concentrated in the nucleolus	PP7435_Chr4-0261	0.894556	0.00117998		0.0475232	0.813971	-0.146236	0.696176
Pipas_chr1-4_0344	ENP2	Essential nucleolar protein, required for biogenesis of the small ribosomal subunit; contains WD repeats, interacts with Mpp10p and Bfr2p, and has homology to Spb1p	PP7435_Chr1-1130	0.271424	0.480341		0.11204	0.50535	-0.362696	0.271411
Pipas_chr1-4_0244	ENT1	Epsin-like protein involved in endocytosis and actin patch assembly; functionally redundant with Ent2p; binds clathrin via a clathrin-binding domain motif at C-terminus; relocalizes from bud neck to cytoplasm upon DNA replication stress; ENT1 has a paralog, ENT2, that arose from the whole genome duplication	PP7435_Chr1-1024	0.0606934	1		0.120383	0.126421	0.0907323	0.460657
Pipas_FragB_0073	ENT3	Protein containing an N-terminal epsin-like domain involved in clathrin recruitment and traffic between the Golgi and endosomes; associates with the clathrin adaptor Gga2p	PP7435_Chr1-1503	0.0489045	1		-0.533927	4.13106e-07	-0.345519	0.0091089
Pipas_chr4_0763	ENT4	Protein of unknown function, contains an N-terminal epsin-like domain; proposed to be involved in the trafficking of Arn1p in the absence of ferrichrome	PP7435_Chr4-0196	0.485535	0.111043		2.98215	1.058e-11	3.20032	0.000156409
Pipas_chr1-3_0309	ENT5	Protein containing an N-terminal epsin-like domain involved in clathrin recruitment and traffic between the Golgi and endosomes; associates with the clathrin adaptor Gga2p, clathrin adaptor complex AP-1, and clathrin	PP7435_Chr1-0270	0.180747	1		1.31261	3.62848e-05	1.09544	0.056513
Pipas_chr2-1_0689	ENV7	Vacuolar membrane protein kinase; negatively regulates membrane fusion; associates with vacuolar membrane through palmitoylation of one or more cysteines in consensus sequence; vacuolar membrane association is essential to its kinase activity; mutant shows defect in CPY processing; ortholog of human serine/threonine kinase 16 (STK16)	PP7435_Chr2-0591	-0.047547	1		0.412664	4.73785e-06	0.0788997	0.623612
Pipas_chr4_0392	ENV9	Protein proposed to be involved in vacuolar functions; mutant shows defect in CPY processing and defects in vacuolar morphology; has similarity to oxidoreductases, found in lipid particles; required for replication of Brome mosaic virus in S. cerevisiae, a model system for studying replication of positive-strand RNA viruses in their natural hosts	PP7435_Chr4-0594	-0.222436	1		-1.29759	2.42241e-10	-1.40899	0.000528707
Pipas_chr4_0116	EOS1	Protein involved in N-glycosylation; deletion mutation confers sensitivity to exidative stress and shows synthetic lethality with mutations in the spindle checkpoint genes BUB3 and MAD1; YNL080C is not an essential gene	PP7435_Chr4-0901	0.191817	1		0.0489106	0.57407	-0.318061	0.0576578
Pipas_chr4_0100	EPL1	Subunit of NuA4, an essential histone H4/H2A acetyltransferase complex; conserved region at N-terminus is essential for interaction with the NPC (nucleosome core particle); required for autophagy; homologous to Drosophila Enhancer of Polycomb	PP7435_Chr4-0916	-0.256227	0.869124		0.692487	0.00030004	0.571528	0.0475394
Pipas_chr2-1_0421	EPS1	ER protein with chaperone and co-chaperone activity, involved in retention of resident ER proteins; has a role in recognizing proteins targeted for ER-associated degradation (ERAD), member of the protein disulfide isomerase family	PP7435_Chr2-0878	-0.17171	1		0.542175	0.000630564	0.545258	0.010748
Pipas_chr2-2_0357	EPT1	sn-1,2-diacylglycerol ethanolamine- and cholinephosphotranferase; not essential for viability; EPT1 has a paralog, CPT1, that arose from the whole genome duplication	PP7435_Chr2-0379	-0.124494	1		-0.573533	1.25936e-06	-0.234773	0.0686178
Pipas_chr3_0076	EPX1	Extracellular protein X1, contains CRIST domain, most abundant secreted protein in Pp, highly O-glycosilated (Pichia pastoris)	PP7435_Chr3-1160	-1.08937	0.00286634		-1.93	5.83155e-06	-2.73372	4.70503e-05
Pipas_chr1-4_0664	ERB1	Constituent of 66S pre-ribosomal particles, forms a complex with Nop7p and Ytm1p that is required for maturation of the large ribosomal subunit; required for maturation of the 25S and 5.8S ribosomal RNAs; homologous to mammalian Bop1	PP7435_Chr1-1043	0.108283	1		-0.516987	0.00392724	-0.330234	0.553264
Pipas_FragB_0050	ERC1	Member of the multi-drug and toxin extrusion (MATE) family of the multidrug/oligosaccharidyl-lipid/polysaccharide (MOP) exporter superfamily; overproduction confers ethionine resistance and accumulation of S-adenosylmethionine	PP7435_Chr1-1533	-0.101334	1		-1.24098	4.98979e-11	-1.15718	0.00015497
Pipas_chr4_0775	ERD2	HDEL receptor, an integral membrane protein that binds to the HDEL motif in proteins destined for retention in the endoplasmic reticulum; has a role in maintenance of normal levels of ER-resident proteins	PP7435_Chr4-0182	-0.0957632	1		-0.85516	1.53135e-07	-0.734652	0.0142968
Pipas_chr3_0719	ERF2	Subunit of a palmitoyltransferase, composed of Erf2p and Shr5p, that adds a palmitoyl lipid moiety to heterolipidated substrates such as Ras1p and Ras2p through a thioester linkage; mutants partially mislocalize Ras2p to the vacuole	PP7435_Chr3-0478	0.249881	1		1.04909	1.97883e-09	0.770414	0.0165017
Pipas_chr3_0124	ERG1	Squalene epoxidase, catalyzes the epoxidation of squalene to 2,3-oxidosqualene; plays an essential role in the ergosterol-biosynthesis pathway and is the specific target of the antifungal drug terbinafine	PP7435_Chr3-1112	-0.310766	0.111064		0.194567	0.213076	0.538208	0.393204
Pipas_chr1-4_0304	ERG10	Acetyl-CoA C-acetyltransferase (acetoacetyl-CoA thiolase), cytosolic enzyme that transfers an acetyl group from one acetyl-CoA molecule to another, forming acetoacetyl-CoA; involved in the first step in mevalonate biosynthesis	PP7435_Chr1-1090	0.266902	1		-1.28215	4.16995e-10	-1.03401	0.000959277
Pipas_chr3_0957	ERG11	Lanosterol 14-alpha-demethylase; catalyzes the C-14 demethylation of lanosterol to form 4,4''-dimethyl cholesta-8,14,24-triene-3-beta-ol in the ergosterol biosynthesis pathway; member of the cytochrome P450 family; associated and coordinately regulated with the P450 reductase Ncp1p	PP7435_Chr3-0214	-0.122279	1		0.258679	0.0300992	-0.332033	0.645684
Pipas_chr1-3_0187	ERG12	Mevalonate kinase, acts in the biosynthesis of isoprenoids and sterols, including ergosterol, from mevalonate	PP7435_Chr1-0188	0.394789	0.0153122		-0.27755	0.015602	-0.228244	0.397671
Pipas_chr2-1_0191	ERG13	3-hydroxy-3-methylglutaryl-CoA (HMG-CoA) synthase, catalyzes the formation of HMG-CoA from acetyl-CoA and acetoacetyl-CoA; involved in the second step in mevalonate biosynthesis	PP7435_Chr2-1116	0.0527709	1		-0.272904	0.0619387	-0.234014	0.465753
Pipas_chr4_0198	ERG2	C-8 sterol isomerase, catalyzes the isomerization of the delta-8 double bond to the delta-7 position at an intermediate step in ergosterol biosynthesis	PP7435_Chr4-0810	-0.368566	0.0520537		-2.20671	1.29578e-11	-2.0759	4.92016e-06
Pipas_chr1-4_0314	ERG20	Farnesyl pyrophosphate synthetase, has both dimethylallyltranstransferase and geranyltranstransferase activities; catalyzes the formation of C15 farnesyl pyrophosphate units for isoprenoid and sterol biosynthesis	PP7435_Chr1-1100	1.35094	6.27736e-05		3.40377	1.2158e-14	4.11683	3.25944e-07
Pipas_chr1-1_0411	ERG24	C-14 sterol reductase, acts in ergosterol biosynthesis; mutants accumulate the abnormal sterol ignosterol (ergosta-8,14 dienol), and are viable under anaerobic growth conditions but inviable on rich medium under aerobic conditions	PP7435_Chr1-0730	-0.327004	0.157077		-1.62861	7.94157e-11	-1.22237	5.75515e-05
Pipas_chr3_0053	ERG25	C-4 methyl sterol oxidase, catalyzes the first of three steps required to remove two C-4 methyl groups from an intermediate in ergosterol biosynthesis; mutants accumulate the sterol intermediate 4,4-dimethylzymosterol	PP7435_Chr3-1189	-0.194797	1		1.71657	1.21423e-08	1.14725	0.0128114
Pipas_chr1-4_0604	ERG26	C-3 sterol dehydrogenase, catalyzes the second of three steps required to remove two C-4 methyl groups from an intermediate in ergosterol biosynthesis	PP7435_Chr1-1413	0.140989	1		-0.992719	1.44763e-10	-1.19349	2.35767e-05
Pipas_chr2-1_0628	ERG27	3-keto sterol reductase, catalyzes the last of three steps required to remove two C-4 methyl groups from an intermediate in ergosterol biosynthesis; mutants are sterol auxotrophs	PP7435_Chr2-0653	-0.0419292	1		-0.663462	1.42016e-08	-0.152374	0.105141
Pipas_chr3_0547	ERG28	Endoplasmic reticulum membrane protein, may facilitate protein-protein interactions between the Erg26p dehydrogenase and the Erg27p 3-ketoreductase and/or tether these enzymes to the ER, also interacts with Erg6p	PP7435_Chr3-0659	-0.0631149	1		-0.0421932	0.701328	-0.219963	0.102043
Pipas_chr1-4_0367	ERG3	C-5 sterol desaturase, glycoprotein that catalyzes the introduction of a C-5(6) double bond into episterol, a precursor in ergosterol biosynthesis; mutants are viable, but cannot grow on non-fermentable carbon sources; substrate of the HRD ubiquitin ligase	PP7435_Chr1-1153	-0.171064	1		1.5141	8.20094e-09	1.00777	0.0148973
Pipas_chr4_0063	ERG4	C-24(28) sterol reductase, catalyzes the final step in ergosterol biosynthesis; mutants are viable, but lack ergosterol	PP7435_Chr4-0954	-0.103936	1		0.154296	0.11078	0.0862035	0.80118
Pipas_chr3_0507	ERG5	C-22 sterol desaturase, a cytochrome P450 enzyme that catalyzes the formation of the C-22(23) double bond in the sterol side chain in ergosterol biosynthesis; may be a target of azole antifungal drugs	PP7435_Chr3-0700	-0.343737	0.050074		0.0997355	0.453651	0.543855	0.061899
Pipas_chr3_0371	ERG6	Delta(24)-sterol C-methyltransferase; converts zymosterol to fecosterol in the ergosterol biosynthetic pathway by methylating position C-24; localized to lipid particles, the plasma membrane-associated endoplasmic reticulum, and the mitochondrial outer membrane	PP7435_Chr3-0844	-0.377277	0.506195		-1.55485	4.11564e-08	-1.48778	0.000221607
Pipas_chr2-1_0391	ERG7	Lanosterol synthase, an essential enzyme that catalyzes the cyclization of squalene 2,3-epoxide, a step in ergosterol biosynthesis	PP7435_Chr2-0907	0.172241	1		1.18658	7.63288e-08	1.37642	5.24592e-05
Pipas_chr2-2_0318	ERG8	Phosphomevalonate kinase, an essential cytosolic enzyme that acts in the biosynthesis of isoprenoids and sterols, including ergosterol, from mevalonate	PP7435_Chr2-0338	0.104579	1		-0.297218	0.0128608	0.299075	0.0982771
Pipas_chr3_0317	ERG9	Farnesyl-diphosphate farnesyl transferase (squalene synthase), joins two farnesyl pyrophosphate moieties to form squalene in the sterol biosynthesis pathway	PP7435_Chr3-0898	0.234092	1		0.425637	0.00117321	0.509125	0.0178989
Pipas_chr1-3_0134	ERJ5	Type I membrane protein with a J domain is required to preserve the folding capacity of the endoplasmic reticulum; loss of the non-essential ERJ5 gene leads to a constitutively induced unfolded protein response	PP7435_Chr1-0136	0.00665659	1		-0.982146	7.54944e-07	-0.581935	0.0013195
Pipas_chr1-1_0011	ERO1	Thiol oxidase required for oxidative protein folding in the ER; essential for maintaining proper redox balance in ER; feedback regulation of Ero1p occurs via reduction and oxidation of Ero1p regulatory bonds; reduced Pdi1p activates Ero1p by direct reduction of Ero1p regulatory bonds; depletion of thiol substrates and accumulation of oxidized Pdi1p results in inactivation of Ero1p by both Pdi1p-m…	PP7435_Chr1-0304	0.0791077	1		-0.174956	0.184389	0.160213	0.829672
Pipas_chr3_0685	ERP3	Protein with similarity to Emp24p and Erv25p, member of the p24 family involved in ER to Golgi transport	PP7435_Chr3-0514	0.190187	1		-1.27804	1.04741e-12	-1.37825	0.000282511
Pipas_chr2-1_0564	ERP5	Protein with similarity to Emp24p and Erv25p, member of the p24 family involved in ER to Golgi transport	PP7435_Chr2-0724	-0.0766045	1		-1.65431	3.57312e-11	-1.69632	0.000707134
Pipas_chr3_0821	ERS1-1	Protein with similarity to human cystinosin, which is a H(+)-driven transporter involved in L-cystine export from lysosomes and implicated in the disease cystinosis; contains seven transmembrane domains	no hits	-0.0773916	1		0.431984	0.00525453	0.386676	0.0781876
Pipas_chr2-1_0560	ERS1-2	Protein with similarity to human cystinosin, which is a H(+)-driven transporter involved in L-cystine export from lysosomes and implicated in the disease cystinosis; contains seven transmembrane domains	PP7435_Chr2-0729	-0.511449	0.0234502		0.54711	0.000582759	0.846532	0.0165592
Pipas_chr2-1_0732	ERT1	Transcriptional regulator of nonfermentable carbon utilization; GFP-fusion protein localizes to cytoplasm, nucleus; null mutation affects periodicity of transcriptional and metabolic oscillation; plays role in restricting Ty1 transposition	PP7435_Chr2-0544	0.0379397	1		0.651635	2.47938e-07	0.544928	0.038186
Pipas_chr2-1_0150	ERV1	Flavin-linked sulfhydryl oxidase of the mitochondrial IMS; N-terminus is an intrinsically disordered domain that in the cytosol helps target Erv1p to mitochondria, and in the intermembrane space oxidizes Mia40p as part of a disulfide relay system that promotes intermembrane space retention of imported proteins; ortholog of human hepatopoietin (ALR)	PP7435_Chr2-1159	0.571024	0.130063		-0.0508217	0.721875	0.266777	0.321147
Pipas_chr1-4_0225	ERV14	COPII-coated vesicle protein; involved in vesicle formation and incorporation of specific secretory cargo; required for the delivery of bud-site selection protein Axl2p to cell surface; related to Drosophila cornichon; ERV14 has a paralog, ERV15, that arose from the whole genome duplication	PP7435_Chr1-1004	0.00782831	1		-0.0678113	0.581729	0.642032	0.000140967
Pipas_chr3_0338	ERV2	Flavin-linked sulfhydryl oxidase localized to the endoplasmic reticulum lumen, involved in disulfide bond formation within the ER	PP7435_Chr3-0878	0.439118	0.0838142		-0.266269	0.0237312	-0.0261472	0.916228
Pipas_chr3_1259	ERV25	Protein that forms a heterotrimeric complex with Erp1, Erp2p, and Emp24, member of the p24 family involved in endoplasmic reticulum to Golgi transport	PP7435_Chr3-0026	0.218214	1		-1.96383	2.18163e-10	-2.07154	0.000116577
Pipas_chr2-1_0287	ERV29	Protein localized to COPII-coated vesicles; involved in vesicle formation and incorporation of specific secretory cargo; protein abundance increases in response to DNA replication stress	PP7435_Chr2-1019	-0.00898506	1		-0.757738	1.25465e-07	-0.503221	0.0611451
Pipas_chr3_0875	ERV41	Protein localized to COPII-coated vesicles, forms a complex with Erv46p; involved in the membrane fusion stage of transport; has homology to human ERGIC2 (PTX1) protein	PP7435_Chr3-0302	0.105925	1		-0.884551	3.01674e-07	-0.860517	0.00948257
Pipas_chr2-1_0796	ERV46	Protein localized to COPII-coated vesicles, forms a complex with Erv41p; involved in the membrane fusion stage of transport	PP7435_Chr2-0474	-0.10721	1		-0.742114	3.88473e-07	-1.01012	0.00017047
Pipas_chr4_0084	ESA1	Catalytic subunit of the histone acetyltransferase complex (NuA4); acetylates four conserved internal lysines of histone H4 N-terminal tail and can acetylate histone H2A; required for cell cycle progression and transcriptional silencing at the rDNA locus and regulation of autophagy	PP7435_Chr4-0933	-0.0596586	1		-0.124089	0.162607	0.112476	0.400764
Pipas_chr3_0278	ESBP6	Protein with similarity to monocarboxylate permeases, appears not to be involved in transport of monocarboxylates such as lactate, pyruvate or acetate across the plasma membrane	PP7435_Chr3-0943	-0.633929	0.0890578		0.980804	0.00229606	1.33952	0.0999678
Pipas_chr3_0110	ESF1	Nucleolar protein involved in pre-rRNA processing; depletion causes severely decreased 18S rRNA levels	PP7435_Chr3-1126	0.00102093	1		-0.0782171	0.600067	0.20859	0.415625
Pipas_chr1-4_0539	ESF2	Essential nucleolar protein involved in pre-18S rRNA processing; binds to RNA and stimulates ATPase activity of Dbp8; involved in assembly of the small subunit (SSU) processome	PP7435_Chr1-1342	0.742145	0.0379644		1.88641	1.65694e-11	0.516259	0.0318258
Pipas_chr1-4_0631	ESL2	Protein of unknown function; interacts with Pex14p; may interact with ribosomes, based on co-purification experiments; green fluorescent protein (GFP)-fusion protein localizes to the nucleus and cytoplasm; predicted to contain a PINc domain; ESL2 has a paralog, YIL151C, that arose from the whole genome duplication	PP7435_Chr1-1442	0.252658	1		2.32359	2.87429e-12	2.37402	8.44439e-06
Pipas_chr1-4_0541	ESP1	Separase, a caspase-like cysteine protease; promotes sister chromatid separation by mediating dissociation of the cohesin Scc1p from chromatin; inhibits protein phosphatase 2A-Cdc55p to promote mitotic exit; inhibited by Pds1p; relative distribution to the nucleus increases upon DNA replication stress	PP7435_Chr1-1344	-0.645343	0.0277884		-2.51193	4.89328e-12	-2.42529	1.19856e-05
Pipas_chr2-2_0381	ESS1	Peptidylprolyl-cis/trans-isomerase (PPIase); specific for phosphorylated serine and threonine residues N-terminal to proline; regulates phosphorylation of the RNAP II large subunit (Rpo21p) C-terminal domain (CTD); associates with phospho-Ser5 form of RNAP II in vivo; regulates phosphorylation of Ser7 within CTD; present along entire coding length of genes; represses initiation of CUTs; required …	PP7435_Chr2-0403	0.182729	1		0.380357	0.000133109	0.465081	0.0212197
Pipas_chr2-1_0373	EST2	Reverse transcriptase subunit of the telomerase holoenzyme, essential for telomerase core catalytic activity, involved in other aspects of telomerase assembly and function; mutations in human homolog are associated with aplastic anemia	PP7435_Chr2-0927	-0.7869	0.0223366		-0.992425	8.20094e-09	-0.951339	5.1001e-05
Pipas_chr3_0063	ETP1	Putative protein of unknown function that is required for growth on ethanol; contains a zinc finger region and has homology to human BRAP2, which is a cytoplasmic protein that binds nuclear localization sequences	PP7435_Chr3-1179	0.0540055	1		0.214243	0.02437	0.0468699	0.784684
Pipas_chr4_0311	ETR1	2-enoyl thioester reductase, member of the medium chain dehydrogenase/reductase family; localized to in mitochondria, where it has a probable role in fatty acid synthesis	PP7435_Chr4-0684	-0.200303	1		0.317804	0.334538	0.817472	0.301347
Pipas_chr1-3_0079	ETT1	Nuclear protein that inhibits replication of Brome mosaic virus in S. cerevisiae, which is a model system for studying replication of positive-strand RNA viruses in their natural hosts; deletion increases stop codon readthrough	PP7435_Chr1-0076	0.862707	0.000157389		0.95634	1.24206e-06	1.48575	0.0036606
Pipas_chr2-1_0454	EXG1	Major exo-1,3-beta-glucanase of the cell wall; involved in cell wall beta-glucan assembly; exists as three differentially glycosylated isoenzymes; EXG1 has a paralog, SPR1, that arose from the whole genome duplication	PP7435_Chr2-0842	-0.870541	0.00131815		-2.40702	3.82848e-10	-1.34845	0.00219149
Pipas_chr4_0485	EXO1	5'-3' exonuclease and flap-endonuclease; involved in recombination, double-strand break repair and DNA mismatch repair; member of the Rad2p nuclease family, with conserved N and I nuclease domains; relative distribution to the nucleus increases upon DNA replication stress; EXO1 has a paralog, DIN7, that arose from the whole genome duplication	PP7435_Chr4-0492	0.00245269	1		-1.4104	8.50428e-14	-1.91534	4.93818e-05
Pipas_chr4_0382	EXO5	Mitochondrial 5'-3' exonuclease and sliding exonuclease, required for mitochondrial genome maintenance; distantly related to the RecB nuclease domain of bacterial RecBCD recombinases; may be regulated by the transcription factor Ace2	PP7435_Chr4-0607	-0.375632	0.22057		-1.10256	9.60344e-10	-1.40073	2.03276e-06
Pipas_chr4_0695	EXO70	Subunit of the exocyst complex; the exocyst mediates polarized targeting and tethering of post-Golgi secretory vesicles to active sites of exocytosis prior to SNARE-mediated fusion; PtdIns[4,5]P2-binding protein that localizes to exocytic sites in an actin-independent manner, targeting and anchoring the exocyst with Sec3p; involved in exocyst assembly; direct downstream effector of Rho3p and Cdc4…	PP7435_Chr4-0268	-0.463711	0.734394		-0.165885	0.0806661	-0.363093	0.0486682
Pipas_chr4_0078	EXO84	Exocyst subunit with dual roles in exocytosis and spliceosome assembly; subunit of the the exocyst complex which mediates polarized targeting and tethering of post-Golgi secretory vesicles to active sites of exocytosis at the plasma membrane (PM) prior to SNARE-mediated fusion; required for exocyst assembly and targeting the complex to specific sites on the bud tip PM; associates the U1 snRNP; ro…	PP7435_Chr4-0939	-0.033727	1		0.0806746	0.266586	0.0257968	0.90915
Pipas_chr2-1_0785	FAA1	Long chain fatty acyl-CoA synthetase; activates imported fatty acids with a preference for C12:0-C16:0 chain lengths; functions in long chain fatty acid import; accounts for most acyl-CoA synthetase activity; localized to lipid particles; involved in sphingolipid-to-glycerolipid metabolism; forms ER foci upon DNA replication stress; FAA1 has a paralog, FAA4, that arose from the whole genome dupli…	PP7435_Chr2-0484	0.345053	0.534534		-0.880856	0.00103842	-0.859407	0.18973
Pipas_chr4_0352	FAA2	Medium chain fatty acyl-CoA synthetase, activates imported fatty acids; accepts a wide range of fatty acid chain lengths with a preference for medium chains, C9:0-C13:0; localized to the peroxisome	PP7435_Chr4-0642	-1.13246	0.00608082		-0.602687	0.259766	1.41984	0.382567
Pipas_chr3_0920	FAB1	1-phosphatidylinositol-3-phosphate 5-kinase; vacuolar membrane kinase that generates phosphatidylinositol (3,5)P2, which is involved in vacuolar sorting and homeostasis	PP7435_Chr3-0252	-0.066693	1		-1.04135	2.83414e-07	-0.856484	0.000602719
Pipas_chr1-3_0240	FAD1	Flavin adenine dinucleotide (FAD) synthetase, performs the second step in synthesis of FAD from riboflavin	PP7435_Chr1-0246	2.94626	2.60697e-07		4.67698	9.75504e-12	4.49101	1.07421e-06
Pipas_chr3_0204	FAF1	Protein required for pre-rRNA processing and 40S ribosomal subunit assembly	PP7435_Chr3-1027	0.199622	0.931703		-0.592545	6.5804e-05	-0.384957	0.229299
Pipas_chr1-4_0461	FAL1	Nucleolar protein required for maturation of 18S rRNA, member of the eIF4A subfamily of DEAD-box ATP-dependent RNA helicases	PP7435_Chr1-1257	0.166009	1		-1.17848	2.78116e-08	-0.781644	0.0689574
Pipas_chr2-2_0467	FAP1	Protein that binds to Fpr1p, conferring rapamycin resistance by competing with rapamycin for Fpr1p binding; accumulates in the nucleus upon treatment of cells with rapamycin; has similarity to D. melanogaster shuttle craft and human NFX1	PP7435_Chr2-0176	-0.0206434	1		1.32621	7.03459e-09	1.48138	6.7661e-06
Pipas_chr2-1_0493	FAP7	Essential NTPase required for small ribosome subunit synthesis, mediates processing of the 20S pre-rRNA at site D in the cytoplasm but associates only transiently with 43S preribosomes via Rps14p, may be the endonuclease for site D	PP7435_Chr2-0801	0.143676	0.807848		-0.248667	0.240967	0.0450009	0.95362
Pipas_chr2-2_0353	FAR11	Protein involved in recovery from cell cycle arrest in response to pheromone, in a Far1p-independent pathway; interacts with Far3p, Far7p, Far8p, Far9p, and Far10p; has similarity to the N- and C-termini of N. crassa HAM-2	PP7435_Chr2-0375	0.0736974	1		0.707704	8.43423e-09	0.395416	0.0867527
Pipas_chr1-3_0274	FarA	Transcriptional activator of fatty acid utilization, ortholog of C. albicans/Y.lipolytica Ctf1 and Aspergillus FarA/FarB; not present in S. cerevisiae	PP7435_Chr1-0281	-0.470178	1		-0.0152786	0.942678	0.72083	0.183586
Pipas_chr1-1_0008	FAS1	Beta subunit of fatty acid synthetase, which catalyzes the synthesis of long-chain saturated fatty acids; contains acetyltransacylase, dehydratase, enoyl reductase, malonyl transacylase, and palmitoyl transacylase activities	PP7435_Chr1-0300	-0.322287	1		-1.25278	0.000537884	-3.06709	3.81696e-05
Pipas_chr1-4_0295	FAS2	Alpha subunit of fatty acid synthetase, which catalyzes the synthesis of long-chain saturated fatty acids; contains the acyl-carrier protein domain and beta-ketoacyl reductase, beta-ketoacyl synthase and self-pantetheinylation activities	PP7435_Chr1-1078	-0.241991	1		-1.38936	0.000668973	-3.15951	0.000107489
Pipas_chr1-4_0080	FAT1	Very long chain fatty acyl-CoA synthetase and long chain fatty acid transporter; activates imported fatty acids with a preference for very long lengths (C20-C26); has a separate function in the transport of long chain fatty acids	PP7435_Chr1-0850	-0.0611198	1		-1.15814	5.49945e-12	-0.954085	3.7066e-06
Pipas_chr4_0247	FAU1	5,10-methenyltetrahydrofolate synthetase, involved in folic acid biosynthesis	PP7435_Chr4-0757	0.118152	1		2.04658	2.58374e-10	2.40547	2.96634e-06
Pipas_chr1-1_0072	FBA1-1	Fructose 1,6-bisphosphate aldolase, required for glycolysis and gluconeogenesis; catalyzes conversion of fructose 1,6 bisphosphate to glyceraldehyde-3-P and dihydroxyacetone-P; locates to mitochondrial outer surface upon oxidative stress	PP7435_Chr1-0374	0.0365142	1		-1.54672	0.000497939	-1.68833	0.00259966
Pipas_chr1-1_0319	FBA1-2	Fructose 1,6-bisphosphate aldolase, required for glycolysis and gluconeogenesis; catalyzes conversion of fructose 1,6 bisphosphate to glyceraldehyde-3-P and dihydroxyacetone-P; locates to mitochondrial outer surface upon oxidative stress	PP7435_Chr1-0639	5.91885	1.28041e-08		8.5973	1.38275e-09	8.89136	4.84735e-08
Pipas_chr3_0868	FBP1	Fructose-1,6-bisphosphatase; key regulatory enzyme in the gluconeogenesis pathway, required for glucose metabolism; undergoes either proteasome-mediated or autophagy-mediated degradation depending on growth conditions; glucose starvation results in redistribution to the periplasm; interacts with Vid30p	PP7435_Chr3-0309	2.33015	3.43871e-08		4.19208	6.89559e-14	5.26828	4.07526e-08
Pipas_chr2-1_0110	FBP26	Fructose-2,6-bisphosphatase, required for glucose metabolism; protein abundance increases in response to DNA replication stress	PP7435_Chr2-1198	0.919268	0.00116793		2.91967	5.11418e-15	2.78961	7.76429e-05
Pipas_chr3_0131	FCF1	Putative PINc domain nuclease required for early cleavages of 35S pre-rRNA and maturation of 18S rRNA; component of the SSU (small subunit) processome involved in 40S ribosomal subunit biogenesis; copurifies with Faf1p	PP7435_Chr3-1106	0.634861	0.273473		1.06301	4.22501e-08	0.307459	0.520857
Pipas_chr4_0274	FCF2	Essential nucleolar protein involved in the early steps of 35S rRNA processing; interacts with Faf1p; member of a transcriptionally co-regulated set of genes called the RRB regulon	PP7435_Chr4-0728	0.225038	1		-0.328033	0.0685517	-0.199896	0.723189
Pipas_chr2-1_0845	FCP1	Carboxy-terminal domain (CTD) phosphatase; essential for dephosphorylation of the repeated C-terminal domain of the RNA polymerase II large subunit (Rpo21p); relocalizes to the cytosol in response to hypoxia	PP7435_Chr2-0862	-0.253983	0.976765		-0.481025	9.50772e-05	-0.802533	0.000130226
Pipas_chr2-1_0047	FCY1	Cytosine deaminase, zinc metalloenzyme that catalyzes the hydrolytic deamination of cytosine to uracil; of biomedical interest because it also catalyzes the deamination of 5-fluorocytosine (5FC) to form anticancer drug 5-fluorouracil (5FU)	PP7435_Chr2-1261	0.685798	0.412528		1.96506	4.44736e-10	1.78538	7.07311e-07
Pipas_chr4_0514	FCY2	Purine-cytosine permease; mediates purine (adenine, guanine, and hypoxanthine) and cytosine accumulation; relative distribution to the vacuole increases upon DNA replication stress	PP7435_Chr4-0463	0.327558	0.946804		-0.184127	0.120713	-0.70469	0.000113879
Pipas_chr3_0932	FDH1	NAD(+)-dependent formate dehydrogenase, may protect cells from exogenous formate	PP7435_Chr3-0238	4.25395	0.000100793		4.8828	2.72931e-06	5.25003	0.0178989
Pipas_chr1-4_0395	FEP1	iron responsive transcription factor, a GATA type TF regulates the high affinity iron up (Pichia pastoris)	PP7435_Chr1-1183	-0.0628091	1		-0.416908	0.0180747	0.135387	0.693485
Pipas_chr2-1_0042	FES1	Hsp70 (Ssa1p) nucleotide exchange factor; cytosolic homolog of Sil1p, which is the nucleotide exchange factor for BiP (Kar2p) in the endoplasmic reticulum; protein abundance increases in response to DNA replication stress	PP7435_Chr2-1265	0.214951	1		0.970428	8.74265e-06	-0.00163581	0.997427
Pipas_chr2-1_0787	FET3	Ferro-O2-oxidoreductase; required for high-affinity iron uptake and involved in mediating resistance to copper ion toxicity, belongs to class of integral membrane multicopper oxidases; protein abundance increases in response to DNA replication stress	PP7435_Chr2-0482	-0.24897	1		0.198589	0.18774	-0.685146	0.00646952
Pipas_chr2-2_0009	FET4-1	Low-affinity Fe(II) transporter of the plasma membrane	PP7435_Chr2-0005	-0.370494	0.0493786		1.59896	2.12922e-12	1.31279	6.34038e-06
Pipas_chr4_0008	FET4-2	Low-affinity Fe(II) transporter of the plasma membrane	PP7435_Chr4-1008	-0.679923	0.00168629		0.570154	0.000509001	0.745258	0.0147889
Pipas_chr1-4_0041	FET5	Multicopper oxidase, integral membrane protein with similarity to Fet3p; may have a role in iron transport	PP7435_Chr1-0814	0.0918613	1		-0.323784	0.0336238	-0.598772	0.00784117
Pipas_chr3_0867	FGH1	Non-essential intracellular esterase that can function as an S-formylglutathione hydrolase; may be involved in the detoxification of formaldehyde, which can be metabolized to S-formylglutathione; similar to human esterase D	PP7435_Chr3-0312	2.82231	2.09958e-06		4.79675	4.05893e-09	4.61813	0.000565798
Pipas_chr4_0980	FHL1	Regulator of ribosomal protein (RP) transcription; has forkhead associated domain that binds phosphorylated proteins; recruits coactivator Ifh1p or corepressor Crf1p to RP gene promoters; also has forkhead DNA-binding domain though in vitro DNA binding assays give inconsistent results; computational analyses suggest it binds DNA directly at highly active RP genes and indirectly through Rap1p moti…	PP7435_Chr4-0301	-0.0107558	1		-0.142663	0.45285	-0.137099	0.569997
Pipas_chr1-4_0077	FIG1	Integral membrane protein required for efficient mating; may participate in or regulate the low affinity Ca2+ influx system, which affects intracellular signaling and cell-cell fusion during mating	PP7435_Chr1-0847	-1.60427	0.00144368		1.42813	6.98332e-07	0.874808	0.0308132
Pipas_chr1-4_0456	FIG4	Phosphatidylinositol 3,5-bisphosphate (PtdIns[3,5]P) phosphatase; required for efficient mating and response to osmotic shock; physically associates with and regulated by Vac14p; contains a SAC1-like domain	PP7435_Chr1-1252	-0.202177	0.869124		0.470624	1.38367e-05	-0.328314	0.0857382
Pipas_chr3_0333	FIP1	Subunit of cleavage polyadenylation factor (CPF), interacts directly with poly(A) polymerase (Pap1p) to regulate its activity; bridging factor that links Pap1p and the CPF complex via Yth1p	PP7435_Chr3-0884	-0.218879	1		-0.65638	0.000193049	-0.206369	0.271272
Pipas_chr2-1_0169	FIS1	Protein involved in mitochondrial membrane fission and peroxisome abundance; required for localization of Dnm1p and Mdv1p during mitochondrial division; mediates ethanol-induced apoptosis and ethanol-induced mitochondrial fragmentation	PP7435_Chr2-1140	-0.0254612	1		-0.100367	0.402005	-0.37822	0.133793
Pipas_chr4_0205	FKH2	Forkhead family transcription factor; plays a major role in the expression of G2/M phase genes; positively regulates transcriptional elongation; negative role in chromatin silencing at HML and HMR; substrate of the Cdc28p/Clb5p kinase; relocalizes to the cytosol in response to hypoxia; FKH2 has a paralog, FKH1, that arose from the whole genome duplication	PP7435_Chr4-0803	-0.18187	1		-0.65321	9.86474e-06	-0.462427	0.00810369
Pipas_chr2-1_0661	FKS1	Catalytic subunit of 1,3-beta-D-glucan synthase; functionally redundant with alternate catalytic subunit Gsc2p; binds to regulatory subunit Rho1p; involved in cell wall synthesis and maintenance; localizes to sites of cell wall remodeling; FKS1 has a paralog, GSC2, that arose from the whole genome duplication	PP7435_Chr2-0620	-0.95507	0.326958		-1.21575	6.06075e-12	-1.56716	8.64901e-08
Pipas_chr1-3_0225	FKS3	Protein involved in spore wall assembly, has similarity to 1,3-beta-D-glucan synthase catalytic subunits Fks1p and Gsc2p; the authentic, non-tagged protein is detected in highly purified mitochondria in high-throughput studies	PP7435_Chr1-0228	-0.0699305	1		2.40824	4.56361e-11	1.55634	0.00269461
Pipas_chr2-1_0765	FLC2	Putative FAD transporter; required for uptake of FAD into endoplasmic reticulum; involved in cell wall maintenance; FLC2 has a paralog, YOR365C, that arose from the whole genome duplication	PP7435_Chr2-0506	-0.147754	1		-0.395497	0.000363046	-0.553908	0.106514
Pipas_chr1-1_0176	FLC3	Putative FAD transporter, similar to Flc1p and Flc2p; localized to the ER; FLC3 has a paralog, FLC1, that arose from the whole genome duplication	PP7435_Chr1-0486	-0.0643945	1		0.844596	1.06813e-07	0.529321	0.0212063
Pipas_chr3_1028	FLD	Bifunctional alcohol dehydrogenase and formaldehyde dehydrogenase; formaldehyde dehydrogenase activity is glutathione-dependent; functions in formaldehyde detoxification and formation of long chain and complex alcohols, regulated by Hog1p-Sko1p; protein abundance increases in response to DNA replication stress	PP7435_Chr3-0140	2.35788	0.000160207		4.43643	4.19334e-08	4.91644	0.000174522
Pipas_c034_0002	FLO100	contains GLEYA adhesin domain	PP7435_Chr1-1587	1.1853	0.471533		1.0011	7.82956e-10	0.868998	6.87867e-05
Pipas_chr3_0002	FLO101	Lectin-like protein	PP7435_Chr3-1236	0.872673	0.0830915		0.401685	0.000139432	0.0774716	0.715215
Pipas_chr3_0013	FLO102	Lectin-like protein with similarity to Flo1p; thought to be expressed and involved in flocculation	PP7435_Chr3-1229	-0.153099	1		0.266276	0.0264053	0.170602	0.32645
Pipas_chr3_0015	FLO103	Lectin-like protein	PP7435_Chr3-1226	-0.485795	1		-1.00087	1.02589e-07	-0.681392	0.000170997
Pipas_chr4_0151	FLO104	Lectin-like protein	PP7435_Chr4-0865	-1.39321	0.000507855		-2.14335	1.40356e-07	-1.47865	3.73052e-05
Pipas_chr2-2_0482	FLO11	GPI-anchored cell surface glycoprotein (flocculin); required for pseudohyphal formation, invasive growth, flocculation, and biofilms; transcriptionally regulated by the MAPK pathway (via Ste12p and Tec1p) and the cAMP pathway (via Flo8p); required for formation of fibrous interconnections between cells in a colony of a wild S. cerevisiae strain; a portion is cleaved and shed from cells, and free …	PP7435_Chr2-0267	-0.64052	1		0.0452447	0.959151	1.52309	0.180424
Pipas_chr1-4_0584	FLO5-1	Lectin-like cell wall protein (flocculin) involved in flocculation; binds mannose chains on the surface of other cells, confers floc-forming ability that is chymotrypsin resistant but heat labile; FLO5 has a paralog, FLO1, that arose from a segmental duplication	PP7435_Chr1-1389	-0.297386	1		-0.332488	0.0838051	0.500902	0.343361
Pipas_chr3_1145	FLO5-2	Lectin-like cell wall protein (flocculin) involved in flocculation; binds mannose chains on the surface of other cells, confers floc-forming ability that is chymotrypsin resistant but heat labile; FLO5 has a paralog, FLO1, that arose from a segmental duplication	PP7435_Chr3-1228	3.62092	0.000163007		-3.46373	2.17782e-06	-1.10404	0.110147
Pipas_chr4_0711	FLO8	Transcription factor required for flocculation, diploid filamentous growth, and haploid invasive growth; genome reference strain S288C and most laboratory strains have a nonsense mutation in this gene	PP7435_Chr4-0252	-0.682446	0.462844		-0.601808	0.00028137	-0.90842	0.000645465
Pipas_chr1-4_0431	FLR1	Plasma membrane transporter of the major facilitator superfamily; member of the 12-spanner drug:H(+) antiporter DHA1 family; involved in efflux of fluconazole, diazaborine, benomyl, methotrexate, and other drugs; expression induced in cells treated with the mycotoxin patulin; relocalizes from nucleus to plasma membrane upon DNA replication stress	PP7435_Chr1-1225	-0.0191983	1		0.0712101	0.57801	-0.00560687	0.976904
Pipas_chr3_0429	FLX1	Protein required for transport of flavin adenine dinucleotide (FAD), a synthesis product of riboflavin, across the mitochondrial membrane	PP7435_Chr3-0783	0.0270501	1		-0.840616	1.69824e-07	-1.40532	4.52734e-06
Pipas_chr4_0996	FMN1	Riboflavin kinase, produces riboflavin monophosphate (FMN); FMN is a necessary cofactor for many enzymes; predominantly localizes to the microsomal fraction and also found in the mitochondrial inner membrane	PP7435_Chr4-0150	0.75729	0.000644801		2.57326	3.95127e-12	2.71015	1.69432e-07
Pipas_chr1-3_0014	FMO1-1	Flavin-containing monooxygenase, localized to the cytoplasmic face of the ER membrane; catalyzes oxidation of biological thiols to maintain the ER redox buffer ratio for correct folding of disulfide-bonded proteins	PP7435_Chr1-0009	-0.636728	0.00398954		0.622374	8.19665e-06	0.300573	0.114272
Pipas_chr3_0019	FMO1-2	Flavin-containing monooxygenase, localized to the cytoplasmic face of the ER membrane; catalyzes oxidation of biological thiols to maintain the ER redox buffer ratio for correct folding of disulfide-bonded proteins	PP7435_Chr3-1222	0.198044	1		2.95402	1.90573e-12	2.23242	0.000492084
Pipas_chr1-1_0408	FMO1-3	Flavin-containing monooxygenase, localized to the cytoplasmic face of the ER membrane; catalyzes oxidation of biological thiols to maintain the ER redox buffer ratio for correct folding of disulfide-bonded proteins	PP7435_Chr1-0727	0.166674	1		0.202967	0.0221722	0.084742	0.707097
Pipas_chr3_0857	FMO1-4	Flavin-containing monooxygenase, localized to the cytoplasmic face of the ER membrane; catalyzes oxidation of biological thiols to maintain the ER redox buffer ratio for correct folding of disulfide-bonded proteins	PP7435_Chr3-0323	0.407906	0.14649		1.53722	4.82273e-06	2.38919	6.62407e-05
Pipas_c048_0010	FMP21	Putative protein of unknown function; the authentic, non-tagged protein is detected in highly purified mitochondria in high-throughput studies	PP7435_Chr4-0035	0.195753	1		0.115371	0.0674516	-0.0760406	0.69556
Pipas_chr2-2_0051	FMP25	Mitochondrial inner membrane protein required for an early step in assembly of respiratory complex III (cytochrome bc1 complex); mRNA is targeted to mitochondria	PP7435_Chr2-0053	0.143122	1		0.218986	0.0466378	0.203742	0.16414
Pipas_chr3_1055	FMP27	Putative protein of unknown function; the authentic, non-tagged protein is detected in highly purified mitochondria in high-throughput studies	PP7435_Chr3-0113	-0.604643	0.570639		-0.653275	6.86172e-05	-1.21361	0.000538393
Pipas_chr3_1013	FMP30	Mitochondrial inner membrane protein with a role in maintaining mitochondrial morphology and normal cardiolipin levels; proposed to be involved in N-acylethanolamine metabolism; related to mammalian N-acylPE-specific phospholipase D	PP7435_Chr3-0157	0.316311	1		-0.386457	0.000247548	-0.25586	0.247945
Pipas_chr2-2_0052	FMP32	Putative protein of unknown function; the authentic, non-tagged protein is detected in highly purified mitochondria in high-throughput studies	PP7435_Chr2-0054	0.332882	0.469989		-0.256786	0.0100858	-0.194107	0.340743
Pipas_FragB_0029	FMP37	Highly conserved subunit of the mitochondrial pyruvate carrier; a mitochondrial inner membrane complex comprised of Fmp37p/Mpc1p and either Mpc2p or Fmp43p/Mpc3p mediates mitochondrial pyruvate uptake; null mutant displays slow growth that is complemented by expression of human or mouse ortholog; mutation in human ortholog is associated with lactic acidosis and hyperpyruvatemia	PP7435_Chr1-1511	0.321898	1		-0.504131	9.65636e-05	-0.0614516	0.780143
Pipas_chr1-3_0160	FMP40	Putative protein of unknown function; proposed to be involved in responding to environmental stresses; the authentic, non-tagged protein is detected in highly purified mitochondria in high-throughput studies	PP7435_Chr1-0163	0.171659	1		0.891443	3.16508e-06	0.32922	0.535243
Pipas_chr1-1_0164	FMP41	Putative protein of unknown function; GFP-fusion protein is induced in response to the DNA-damaging agent MMS; the authentic, non-tagged protein is detected in highly purified mitochondria in high-throughput studies	PP7435_Chr1-0474	-0.0162986	1		-0.746478	1.09087e-07	-0.45865	0.155475
Pipas_chr3_1081	FMP43	Highly conserved subunit of mitochondrial pyruvate carrier; more highly expressed in glucose-containing minimal medium than in lactate-containing medium; expression regulated by osmotic and alkaline stresses; protein abundance increases in response to DNA replication stress; FMP43 has a paralog, MPC2, that arose from the whole genome duplication	PP7435_Chr3-0082	0.359277	0.916887		-0.566073	3.73147e-06	-0.661094	0.000351623
Pipas_chr3_0287	FMP45	Integral membrane protein localized to mitochondria; required for sporulation and maintaining sphingolipid content; similar to SUR7; FMP45 has a paralog, YNL194C, that arose from the whole genome duplication	PP7435_Chr3-0934	-0.219214	1		0.80951	0.000275	0.658796	0.0949522
Pipas_chr1-4_0208	FMP52	Protein of unknown function, localized to the mitochondrial outer membrane; induced by treatment with 8-methoxypsoralen and UVA irradiation	PP7435_Chr1-0984	-0.389445	0.214372		-0.294754	0.000595097	-0.834166	0.0685739
Pipas_chr3_0922	FMS1	Polyamine oxidase, converts spermine to spermidine, which is required for the essential hypusination modification of translation factor eIF-5A; also involved in pantothenic acid biosynthesis	PP7435_Chr3-0249	-0.126289	1		-0.581644	3.37019e-07	-0.440392	0.00925142
Pipas_chr1-1_0212	FMT1	Methionyl-tRNA formyltransferase, catalyzes the formylation of initiator Met-tRNA in mitochondria; potential Cdc28p substrate	PP7435_Chr1-0526	0.399233	0.219214		0.830255	1.6131e-05	0.764443	0.065941
Pipas_chr2-2_0302	FOL1	Multifunctional enzyme of the folic acid biosynthesis pathway, has dihydropteroate synthetase, dihydro-6-hydroxymethylpterin pyrophosphokinase, and dihydroneopterin aldolase activities	PP7435_Chr2-0320	-0.0739136	1		-0.241785	0.0215917	-0.788681	0.00227991
Pipas_chr1-1_0062	FOL2	GTP-cyclohydrolase I, catalyzes the first step in the folic acid biosynthetic pathway	PP7435_Chr1-0361	0.758546	0.00282786		-0.0562481	0.806435	0.535415	0.208905
Pipas_chr1-4_0009	FOL3	Dihydrofolate synthetase, involved in folic acid biosynthesis; catalyzes conversion of dihydropteroate to dihydrofolate in folate coenzyme biosynthesis; FOL3 has a paralog, RMA1, that arose from the whole genome duplication	PP7435_Chr1-0782	-0.0614682	1		-0.681898	2.94044e-07	-0.602723	0.000368168
Pipas_chr2-1_0776	FOX2	Multifunctional enzyme of the peroxisomal fatty acid beta-oxidation pathway; has 3-hydroxyacyl-CoA dehydrogenase and enoyl-CoA hydratase activities	PP7435_Chr2-0495	-1.20708	0.0103323		-0.611419	0.283059	1.70668	0.221718
Pipas_chr1-4_0375	FPK1	Ser/Thr protein kinase; regulates the putative phospholipid translocases Lem3p-Dnf1p/Dnf2p; phosphorylates and inhibits upstream inhibitory kinase, Ypk1p; localizes to the cytoplasm, early endosome/TGN compartments, and plasma membrane; FPK1 has a paralog, KIN82, that arose from the whole genome duplication	PP7435_Chr1-1162	-0.100751	1		0.198185	0.00215104	0.420016	0.0291485
Pipas_chr2-2_0375	FPR1	Peptidyl-prolyl cis-trans isomerase (PPIase), binds to the drugs FK506 and rapamycin; also binds to the nonhistone chromatin binding protein Hmo1p and may regulate its assembly or function	PP7435_Chr2-0397	0.0187685	1		0.353381	0.0307143	0.485524	0.0519471
Pipas_c131_0001	FPR2	Membrane-bound peptidyl-prolyl cis-trans isomerase (PPIase); binds to the drugs FK506 and rapamycin; expression pattern suggests possible involvement in ER protein trafficking; relocalizes from nucleus to vacuole upon DNA replication stress	PP7435_Chr3-0018	0.0581188	1		-0.601747	5.02071e-07	-0.44691	0.0390546
Pipas_chr2-2_0476	FPR3	Nucleolar peptidyl-prolyl cis-trans isomerase (PPIase); FK506 binding protein; phosphorylated by casein kinase II (Cka1p-Cka2p-Ckb1p-Ckb2p) and dephosphorylated by Ptp1p; FPR3 has a paralog, FPR4, that arose from the whole genome duplication	PP7435_Chr2-0241	0.639615	0.0645123		-1.37614	0.000260401	-0.669158	0.352988
Pipas_chr1-1_0111	FRA1-1	Protein involved in negative regulation of transcription of iron regulon; forms an iron independent complex with Fra2p, Grx3p, and Grx4p; cytosolic; mutant fails to repress transcription of iron regulon and is defective in spore formation	PP7435_Chr1-0413	-0.236163	1		0.63483	1.28828e-06	0.443921	0.0142334
Pipas_chr2-1_0667	FRA1-2	Protein involved in negative regulation of transcription of iron regulon; forms an iron independent complex with Fra2p, Grx3p, and Grx4p; cytosolic; mutant fails to repress transcription of iron regulon and is defective in spore formation	PP7435_Chr2-0613	0.849511	0.00280989		3.07612	2.31211e-16	3.12339	1.69388e-09
Pipas_chr1-4_0536	FRA2	Protein involved in negative regulation of transcription of iron regulon; forms an iron independent complex with Fra2p, Grx3p, and Grx4p; null mutant fails to repress iron regulon and is sensitive to nickel	PP7435_Chr1-1338	0.118326	1		-0.537922	1.26994e-06	-1.10574	8.41252e-06
Pipas_chr3_0982	FRE1	Ferric reductase and cupric reductase, reduces siderophore-bound iron and oxidized copper prior to uptake by transporters; expression induced by low copper and iron levels	PP7435_Chr3-0188	-0.188225	0.841435		-0.806611	4.44002e-07	-0.452564	0.00362412
Pipas_chr4_0399	FRE2	Ferric reductase and cupric reductase, reduces siderophore-bound iron and oxidized copper prior to uptake by transporters; expression induced by low iron levels but not by low copper levels	PP7435_Chr4-0586	-1.1482	0.000293172		1.2572	2.70281e-08	0.888026	0.0013069
Pipas_chr4_0240	FRE3	Ferric reductase, reduces siderophore-bound iron prior to uptake by transporters; expression induced by low iron levels	PP7435_Chr4-0767	-0.722314	0.0723999		0.52417	0.00022015	1.42195	7.58321e-06
Pipas_chr2-1_0048	FRE6	Putative ferric reductase with similarity to Fre2p; expression induced by low iron levels	PP7435_Chr2-1260	0.3557	0.25695		2.66035	2.58225e-13	1.89105	2.59433e-06
Pipas_chr1-4_0472	FRE8	Protein with sequence similarity to iron/copper reductases, involved in iron homeostasis; deletion mutant has iron deficiency/accumulation growth defects; expression increased in the absence of copper-responsive transcription factor Mac1p	PP7435_Chr1-1274	0.363467	0.0479903		1.04734	2.47796e-12	0.905633	0.000251634
Pipas_chr1-1_0170	FRQ1	N-myristoylated calcium-binding protein that may have a role in intracellular signaling through its regulation of the phosphatidylinositol 4-kinase Pik1p; member of the recoverin/frequenin branch of the EF-hand superfamily	PP7435_Chr1-0480	-0.213816	0.994702		0.240177	0.00362546	-0.155673	0.342405
[truncated: 4,450 more rows]
