# Supplementary material for: Systems-level organization of yeast methylotrophic lifestyle
Source: BMC Biol. 2015 Sep 23;13:80. doi: 10.1186/s12915-015-0186-5 (PMC4580311; doi:10.1186/s12915-015-0186-5)
Supplement: Additional file 4: — Proteomic identification and quantification of methanol metabolic enzymes and control proteins in peroxisomal fractions and homogenates of P. pastoris cells grown on methanol. Containing the following three sheets: Protein hits: contains all identified proteins that met the threshold in at least one sample, with their respective MASCOT scores, number of peptides, and percent sequence coverage. Peptide hits: list of all identified peptides, their MASCOT scores, mass and charge values, and intensities. Peptides used for quant + areas: lists all peptides of the proteins in Table 3 that were used for quantification, and their respective peak areas in the different samples. (XLSX 879 kb) [file 12915_2015_186_MOESM4_ESM.xlsx]

## Sheet: Protein hits
Probe_ID	Short name	Accession	Description	MASCOT Score Px M1	MASCOT Score Px M2	MASCOT Score HOM M1	MASCOT Score HOM M2	Peptides Px M1	Peptides Px M2	Peptides HOM M1	Peptides HOM M2	SC [%] Px M1	SC [%] Px M2	SC [%] HOM M1	SC [%] HOM M2
Pipas_chr4_0821	AOX1	F2QY27_PICP7	Alcohol oxidase (Pichia pastoris)	1542.8	1157.2	1021.4	1061	248	223	105	146	71.3	49.9	43.7	45.4
Pipas_chr2-2_0165	ATP2	F2QR41_PICP7	Beta subunit of the F1 sector of mitochondrial F1F0 ATP synthase, which is a large, evolutionarily conserved enzyme complex required for ATP synthesis; F1 translationally regulates ATP6 and ATP8 expression to achieve a balanced output of ATP synthase genes encoded in nucleus and mitochondria; phosphorylated	728.1	645	1008.5	960.8	47	45	63	61	35.6	28	58.3	54.9
Pipas_chr3_0834	DAS2	F2QV90_PICP7	Dihydroxyacetone synthase variant 2 (Pichia pastoris)	1797.9	1473.2	986.3	961.1	547	562	103	103	43.6	44	38.2	36.9
Pipas_chr3_0832	DAS1	F2QV92_PICP7	Dihydroxyacetone synthase variant 1 (Pichia pastoris)	1918.9	1503	971.2	970.4	609	538	111	108	42.7	45.8	38.8	39.2
Pipas_chr3_0932	FDH1	F2QUY2_PICP7	NAD(+)-dependent formate dehydrogenase, may protect cells from exogenous formate	491.1	303.5	910.5	856.7	37	28	172	166	38.4	28.5	54	62.5
Pipas_chr4_0038	YEF3	F2R0F1_PICP7	Gamma subunit of translational elongation factor eEF1B; stimulates the binding of aminoacyl-tRNA (AA-tRNA) to ribosomes by releasing eEF1A (Tef1p/Tef2p) from the ribosomal complex; contains two ABC cassettes; binds and hydrolyzes ATP; YEF3 has a paralog, HEF3, that arose from the whole genome duplication	1701.3	886.2	868.9	821.3	140	64	45	40	31.2	19.1	24.5	21.6
Pipas_chr3_0576	ATP1	F2QW09_PICP7	Alpha subunit of the F1 sector of mitochondrial F1F0 ATP synthase, which is a large, evolutionarily conserved enzyme complex required for ATP synthesis; F1 translationally regulates ATP6 and ATP8 expression to achieve a balanced output of ATP synthase genes encoded in nucleus and mitochondria; phosphorylated	853.9	721.6	868.7	793.2	58	71	63	53	35.9	25.6	37.2	34.1
Pipas_chr3_0731	SSB2	F2QVJ7_PICP7	Cytoplasmic ATPase that is a ribosome-associated molecular chaperone; functions with J-protein partner Zuo1p; may be involved in the folding of newly-synthesized polypeptide chains; member of the HSP70 family; SSB2 has a paralog, SSB1, that arose from the whole genome duplication	718.4	436.5	809.2	865.2	40	38	53	51	40.6	19.9	29.4	30.2
Pipas_chr4_0552	SSA1	F2QYW1_PICP7	ATPase involved in protein folding and NLS-directed nuclear transport; member of HSP70 family; forms chaperone complex with Ydj1p; localized to nucleus, cytoplasm, and cell wall; 98% identical with paralog Ssa2p, but subtle differences between the two proteins provide functional specificity with respect to propagation of yeast [URE3] prions and vacuolar-mediated degradations of gluconeogenesis en…	907.1	665.1	801.6	866.8	55	33	81	98	30.4	25.1	32.7	38.1
Pipas_chr1-1_0008	FAS1	F2QNM8_PICP7	Beta subunit of fatty acid synthetase, which catalyzes the synthesis of long-chain saturated fatty acids; contains acetyltransacylase, dehydratase, enoyl reductase, malonyl transacylase, and palmitoyl transacylase activities	1002.3	610.2	793.4	640.8	54	36	37	28	15.7	8.5	12.5	11.6
Pipas_chr2-1_0812	EFT2	C4QZQ5_PICPG	Elongation factor 2 (EF-2), also encoded by EFT1; catalyzes ribosomal translocation during protein synthesis; contains diphthamide, the unique posttranslationally modified histidine residue specifically ADP-ribosylated by diphtheria toxin; EFT2 has a paralog, EFT1, that arose from the whole genome duplication	2108.9	1437.5	786.1	653.1	226	183	67	46	46.4	39.8	23	20.5
Pipas_chr2-1_0853	ALD4-1	F2QSU4_PICP7	Mitochondrial aldehyde dehydrogenase, required for growth on ethanol and conversion of acetaldehyde to acetate; phosphorylated; activity is K+ dependent; utilizes NADP+ or NAD+ equally as coenzymes; expression is glucose repressed; ALD4-1 contains mitochondrial targeting signal	0	0	737	717.2	0	0	52	56	0	0	41.5	36.4
Pipas_chr1-1_0200	AAT1	F2QML6_PICP7	Mitochondrial aspartate aminotransferase, catalyzes the conversion of oxaloacetate to aspartate in aspartate and asparagine biosynthesis	0	0	719.5	909.5	0	0	92	124	0	0	45.5	50.5
Pipas_FragB_0052	TEF2	F2QQG8_PICP7	Translational elongation factor EF-1 alpha; also encoded by TEF1; functions in the binding reaction of aminoacyl-tRNA (AA-tRNA) to ribosomes; may also have a role in tRNA re-export from the nucleus; TEF2 has a paralog, TEF1, that arose from the whole genome duplication	985.3	836.9	675.6	596.8	493	299	130	93	40.1	37.5	39.7	45.3
Pipas_chr3_0841	DAK2	F2QV84_PICP7	Dihydroxyacetone kinase, required for detoxification of dihydroxyacetone (DHA); involved in stress adaptation	226.9	0	666.2	550.4	8	0	72	47	11.8	0	29.1	23.4
Pipas_chr2-1_0437	TDH3	F2QT12_PICP7	Glyceraldehyde-3-phosphate dehydrogenase, isozyme 3; involved in glycolysis and gluconeogenesis; tetramer that catalyzes the reaction of glyceraldehyde-3-phosphate to 1,3 bis-phosphoglycerate; detected in the cytoplasm and cell wall; TDH3 has a paralog, TDH2, that arose from the whole genome duplication	0	0	629.6	705.5	0	0	120	87	0	0	54.7	58
Pipas_chr3_0277	GND2	F2QWW3_PICP7	6-phosphogluconate dehydrogenase (decarboxylating); catalyzes an NADPH regenerating reaction in the pentose phosphate pathway; required for growth on D-glucono-delta-lactone; GND2 has a paralog, GND1, that arose from the whole genome duplication	247.1	66.6	626.8	522.9	11	5	46	40	17.7	5.9	38.2	39.2
Pipas_chr2-1_0238	MDH1	F2QTL7_PICP7	Mitochondrial malate dehydrogenase, catalyzes interconversion of malate and oxaloacetate; involved in the tricarboxylic acid (TCA) cycle; phosphorylated	0	0	622.7	594.8	0	0	43	31	0	0	47.6	36.2
Pipas_chr3_0082	ENO1	F2QXG9_PICP7	Enolase I, a phosphopyruvate hydratase; catalyzes conversion of 2-phosphoglycerate to phosphoenolpyruvate during glycolysis and the reverse reaction during gluconeogenesis; expression repressed in response to glucose; protein abundance increases in response to DNA replication stress; ENO1 has a paralog, ENO2, that arose from the whole genome duplication	0	0	622.1	464.1	0	0	50	46	0	0	31.9	29.1
Pipas_chr2-1_0472	ADH2	F2QSX6_PICP7	Glucose-repressible alcohol dehydrogenase II, catalyzes the conversion of ethanol to acetaldehyde; involved in the production of certain carboxylate esters; regulated by ADR1	445.9	292.3	598.6	522	31	29	125	128	29.1	23.4	54.9	50.3
Pipas_chr2-1_0160	MET6	F2QTU9_PICP7	Cobalamin-independent methionine synthase, involved in methionine biosynthesis and regeneration; requires a minimum of two glutamates on the methyltetrahydrofolate substrate, similar to bacterial metE homologs	0	0	597.1	427.7	0	0	37	29	0	0	25.7	20.2
Pipas_chr2-2_0392	POR1	F2QRS4_PICP7	Mitochondrial porin (voltage-dependent anion channel); outer membrane protein required for maintenance of mitochondrial osmotic stability and mitochondrial membrane permeability; couples the glutathione pools of the intermembrane space (IMS) and the cytosol; phosphorylated; protein abundance increases in response to DNA replication stress; POR1 has a paralog, POR2, that arose from the whole genom…	1092.1	759.5	588.8	639.4	97	78	76	57	67.1	60.1	45.2	43.8
Pipas_chr3_0868	FBP1	F2QV51_PICP7	Fructose-1,6-bisphosphatase; key regulatory enzyme in the gluconeogenesis pathway, required for glucose metabolism; undergoes either proteasome-mediated or autophagy-mediated degradation depending on growth conditions; glucose starvation results in redistribution to the periplasm; interacts with Vid30p	623.8	419.8	585	576.8	51	28	31	22	34.8	35.7	47.3	47.3
Pipas_chr3_0365	SSC1	F2QWM4_PICP7	Hsp70 family ATPase; constituent of the import motor component of the Translocase of the Inner Mitochondrial membrane (TIM23 complex); involved in protein translocation and folding; subunit of SceI endonuclease; SSC1 has a paralog, ECM10, that arose from the whole genome duplication	0	0	584.4	527.7	0	0	36	34	0	0	22.3	19.9
Pipas_chr3_0595	TIF2	C4R506_PICPG	Translation initiation factor eIF4A; DEA(D/H)-box RNA helicase that couples ATPase activity to RNA binding and unwinding; forms a dumbbell structure of two compact domains connected by a linker; interacts with eIF4G; protein abundance increases in response to DNA replication stress; TIF2 has a paralog, TIF1, that arose from the whole genome duplication	974.2	557.6	580.4	565.5	83	56	41	28	45.9	32.5	29	25.3
Pipas_chr3_1028	FLD	F2QUN4_PICP7	Bifunctional alcohol dehydrogenase and formaldehyde dehydrogenase; formaldehyde dehydrogenase activity is glutathione-dependent; functions in formaldehyde detoxification and formation of long chain and complex alcohols, regulated by Hog1p-Sko1p; protein abundance increases in response to DNA replication stress	0	0	577.9	424.4	0	0	59	63	0	0	39.6	33
Pipas_chr4_0524	RPS1B	F2QYZ2_PICP7	Ribosomal protein 10 (rp10) of the small (40S) subunit; homologous to mammalian ribosomal protein S3A, no bacterial homolog; RPS1B has a paralog, RPS1A, that arose from the whole genome duplication	834.8	589.5	530.1	431.9	97	65	32	25	55.5	43.4	37.9	34.8
Pipas_chr4_0158	HSP60	C4R708_PICPG	Tetradecameric mitochondrial chaperonin required for ATP-dependent folding of precursor polypeptides and complex assembly; prevents aggregation and mediates protein refolding after heat shock; role in mtDNA transmission; phosphorylated	0	193.1	527.2	639	0	19	31	31	0	23.3	24	28.7
Pipas_chr1-4_0130	HSP82	F2QN77_PICP7	Hsp90 chaperone; redundant in function with Hsc82p; required for pheromone signaling, negative regulation of Hsf1p; docks with Tom70p for mitochondrial preprotein delivery; promotes telomerase DNA binding, nucleotide addition; protein abundance increases in response to DNA replication stress; contains two acid-rich unstructured regions that promote solubility of chaperone-substrate complexes; HSP…	1316.8	838	501.9	669.4	101	64	22	28	38.7	24.2	21.5	24.2
Pipas_chr3_0230	SSA3	F2QX14_PICP7	ATPase involved in protein folding and the response to stress; plays a role in SRP-dependent cotranslational protein-membrane targeting and translocation; member of the heat shock protein 70 (HSP70) family; localized to the cytoplasm; SSA3 has a paralog, SSA4, that arose from the whole genome duplication	0	0	501.3	518.2	0	0	60	76	0	0	21.3	26.6
Pipas_FragD_0026	CDC48	F2QXS9_PICP7	AAA ATPase involved in multiple processes; subunit of polyubiquitin-selective segregase complex involved in ERAD, cell wall integrity during heat stress, mitotic spindle disassembly; subunit of complex involved in mitochondria-associated degradation; role in mobilizing membrane bound transcription factors by regulated ubiquitin/proteasome-dependent processing; roles in macroautophagy, PMN, RAD, r…	284	200.1	500.4	328.5	13	13	13	9	10.8	7.1	17	12.4
Pipas_chr4_0102	TEF4	F2R087_PICP7	Gamma subunit of translational elongation factor eEF1B, stimulates the binding of aminoacyl-tRNA (AA-tRNA) to ribosomes by releasing eEF1A (Tef1p/Tef2p) from the ribosomal complex	657.7	216.1	473.6	441.8	52	11	37	38	38.4	13.2	30.8	23.7
Pipas_chr4_0210	PET9	C4R760_PICPG	Major ADP/ATP carrier of the mitochondrial inner membrane; exchanges cytosolic ADP for mitochondrially synthesized ATP; also imports heme and ATP; phosphorylated; required for viability in many lab strains that carry a sal1 mutation; PET9 has a paralog, AAC3, that arose from the whole genome duplication	666.4	512.5	467.6	407.4	48	45	36	36	41.4	34.9	35.9	31.6
Pipas_chr3_1169	ACT1	F2QX11_PICP7	Actin, structural protein involved in cell polarization, endocytosis, and other cytoskeletal functions	504.5	300	465.3	314.6	42	24	26	20	39.6	21	40.2	23.1
Pipas_chr1-1_0432	ILV5	F2QMT7_PICP7	Bifunctional acetohydroxyacid reductoisomerase and mtDNA binding protein; involved in branched-chain amino acid biosynthesis and maintenance of wild-type mitochondrial DNA; found in mitochondrial nucleoids	227.5	68.8	461.9	392.4	13	3	21	21	19.3	4.3	37.9	29.9
Pipas_chr2-1_0767	ACS1	F2QS15_PICP7	Acetyl-coA synthetase isoform which, along with Acs2p, is the nuclear source of acetyl-coA for histone acetylation; expressed during growth on nonfermentable carbon sources and under aerobic conditions	664.8	345.2	459.7	459.2	35	27	24	28	28.9	18	21.1	24.6
Pipas_chr3_0867	FGH1	F2QV54_PICP7	Non-essential intracellular esterase that can function as an S-formylglutathione hydrolase; may be involved in the detoxification of formaldehyde, which can be metabolized to S-formylglutathione; similar to human esterase D	0	0	455.4	432.4	0	0	29	19	0	0	29.1	32.8
Pipas_chr3_0434	AGC1	F2QWF3_PICP7	Mitochondrial amino acid transporter, acts both as a glutamate uniporter and as an aspartate-glutamate exchanger; involved in nitrogen metabolism and nitrogen compound biosynthesis	302.9	243.4	439.4	469.3	15	11	13	14	13.2	11.6	15.2	17.4
Pipas_chr1-1_0002	PMA1	F2QNM0_PICP7	Plasma membrane H+-ATPase, pumps protons out of the cell; major regulator of cytoplasmic pH and plasma membrane potential; P2-type ATPase; Hsp30p plays a role in Pma1p regulation; interactions with Std1p appear to propagate [GAR+]	605.6	229.5	439.3	442	24	16	26	25	12.6	3.9	18.1	16.2
Pipas_chr1-4_0295	FAS2	F2QLH6_PICP7	Alpha subunit of fatty acid synthetase, which catalyzes the synthesis of long-chain saturated fatty acids; contains the acyl-carrier protein domain and beta-ketoacyl reductase, beta-ketoacyl synthase and self-pantetheinylation activities	1066.9	445.6	429.8	517.9	39	28	11	16	14.9	6	6.3	8
Pipas_chr2-2_0131	CTA1	F2QR06_PICP7	Catalase A, breaks down hydrogen peroxide in the peroxisomal matrix formed by acyl-CoA oxidase (Pox1p) during fatty acid beta-oxidation	907.3	434.4	414.3	304.3	82	28	46	36	46.3	29	31.2	17.6
Pipas_chr4_0043	ALD4-2	F2R0E4_PICP7	Mitochondrial aldehyde dehydrogenase, required for growth on ethanol and conversion of acetaldehyde to acetate; phosphorylated; activity is K+ dependent; utilizes NADP+ or NAD+ equally as coenzymes; expression is glucose repressed; ALD4-2 does not contain a mitochondrial targeting signal; maybe homolog of cytoplasmic ALD6	44	0	402.6	244.5	2	0	17	12	5	0	23.2	10.2
Pipas_chr4_0815	MDH3	F2QY33_PICP7	Peroxisomal malate dehydrogenase, catalyzes interconversion of malate and oxaloacetate; involved in the glyoxylate cycle	264.8	191.7	388	481.1	13	10	17	16	21.1	21.9	22.5	33.9
Pipas_chr2-2_0337	TAL1-1	F2QRM3_PICP7	Transaldolase, enzyme in the non-oxidative pentose phosphate pathway; converts sedoheptulose 7-phosphate and glyceraldehyde 3-phosphate to erythrose 4-phosphate and fructose 6-phosphate; TAL1 has a paralog, NQM1, that arose from the whole genome duplication	220.2	0	376.7	206.5	10	0	10	8	23.5	0	25.9	13
Pipas_chr1-4_0292	PGK1	F2QLH3_PICP7	3-phosphoglycerate kinase, catalyzes transfer of high-energy phosphoryl groups from the acyl phosphate of 1,3-bisphosphoglycerate to ADP to produce ATP; key enzyme in glycolysis and gluconeogenesis	0	0	372.1	224.3	0	0	18	15	0	0	31.2	18.8
Pipas_chr2-1_0022	RPL7A	F2QU82_PICP7	Ribosomal 60S subunit protein L7A; contains a conserved C-terminal Nucleic acid Binding Domain (NDB2); homologous to mammalian ribosomal protein L7 and bacterial L30; RPL7A has a paralog, RPL7B, that arose from the whole genome duplication	489.4	331.2	365.7	338.7	47	44	28	27	60.1	39.9	39.5	39.5
Pipas_chr2-1_0769	CDC19	F2QS13_PICP7	Pyruvate kinase; functions as a homotetramer in glycolysis to convert phosphoenolpyruvate to pyruvate, the input for aerobic (TCA cycle) or anaerobic (glucose fermentation) respiration; regulated via allosteric activation by fructose bisphosphate; CDC19 has a paralog, PYK2, that arose from the whole genome duplication	0	0	363.5	332	0	0	26	19	0	0	18.8	20.4
Pipas_chr4_0783	GUT1	F2QY70_PICP7	Glycerol kinase, converts glycerol to glycerol-3-phosphate; glucose repression of expression is mediated by Adr1p and Ino2p-Ino4p; derepression of expression on non-fermentable carbon sources is mediated by Opi1p and Rsf1p	0	0	355.1	434.1	0	0	19	17	0	0	19	20.8
Pipas_chr1-1_0072	FBA1-1	F2QM84_PICP7	Fructose 1,6-bisphosphate aldolase, required for glycolysis and gluconeogenesis; catalyzes conversion of fructose 1,6 bisphosphate to glyceraldehyde-3-P and dihydroxyacetone-P; locates to mitochondrial outer surface upon oxidative stress	0	0	347.3	379.1	0	0	30	31	0	0	29.6	34.6
Pipas_chr4_0974	AAT2	C4R862_PICPG	Cytosolic aspartate aminotransferase, involved in nitrogen metabolism; localizes to peroxisomes in oleate-grown cells	0	0	342.2	407.5	0	0	21	19	0	0	26.5	25.5
Pipas_chr1-1_0216	RPL8B	F2QNT9_PICP7	Ribosomal 60S subunit protein L8B; mutation results in decreased amounts of free 60S subunits; homologous to mammalian ribosomal protein L7A, no bacterial homolog; RPL8B has a paralog, RPL8A, that arose from the whole genome duplication	454.6	0	336.3	0	44	0	27	0	49	0	37.9	0
Pipas_chr2-1_0097	PAB1	F2QU09_PICP7	Poly(A) binding protein, part of the 3'-end RNA-processing complex, mediates interactions between the 5' cap structure and the 3' mRNA poly(A) tail, involved in control of poly(A) tail length, interacts with translation factor eIF-4G	363.7	167.9	333	292.2	24	8	13	18	19.6	10.5	15.3	12.9
Pipas_chr3_1071	PAS_chr3_1071	F2QUJ0_PICP7	similarity to Elongation factor 1-gamma 1 [Ogataea parapolymorpha DL-1], high similariyt to PAS_chr1-4_0226 (also Ogataea parapolymorpha has a second similar sequence)	227.8	102	331.9	268.7	18	9	39	37	31.9	20.8	38	28.2
Pipas_chr1-3_0104	ACO1	F2QLY4_PICP7	Aconitase, required for the tricarboxylic acid (TCA) cycle and also independently required for mitochondrial genome maintenance; phosphorylated; component of the mitochondrial nucleoid; mutation leads to glutamate auxotrophy	0	0	330.4	295.4	0	0	17	14	0	0	13.5	14.4
Pipas_chr1-1_0191	ATP5	F2QMK6_PICP7	Subunit 5 of the stator stalk of mitochondrial F1F0 ATP synthase, which is an evolutionarily conserved enzyme complex required for ATP synthesis; homologous to bovine subunit OSCP (oligomycin sensitivity-conferring protein); phosphorylated	311.9	171	326.6	275.7	13	6	32	29	41	14.1	35.1	35.1
Pipas_chr4_0131	RPL6B	F2R058_PICP7	Ribosomal 60S subunit protein L6B; binds 5.8S rRNA; homologous to mammalian ribosomal protein L6, no bacterial homolog; RPL6B has a paralog, RPL6A, that arose from the whole genome duplication	603.6	380.9	323.9	359.8	42	42	12	11	70.7	47.3	39.5	44.9
Pipas_chr3_0562	TUF1	F2QW22_PICP7	Mitochondrial translation elongation factor Tu; comprises both GTPase and guanine nucleotide exchange factor activities, while these activities are found in separate proteins in S. pombe and humans	124.6	46	319.9	292.7	5	7	14	8	10.1	7.4	17.9	17.4
Pipas_chr3_0701	PRT1	F2QVN1_PICP7	eIF3b subunit of the core complex of translation initiation factor 3 (eIF3), essential for translation; part of a subcomplex (Prt1p-Rpg1p-Nip1p) that stimulates binding of mRNA and tRNA(i)Met to ribosomes	553.4	423.8	315.9	181.2	29	19	13	9	18.7	15.2	16.2	11.7
Pipas_chr4_0733	SDH1	F2QYC5_PICP7	Flavoprotein subunit of succinate dehydrogenase; couples the oxidation of succinate to the transfer of electrons to ubiquinone as part of the TCA cycle and the mitochondrial respiratory chain; FAD binding to Sdh1p is required for the assembly of the succinate dehydrogenase subunits; SDH1 has a paralog, YJL045W, that arose from the whole genome duplication	36.8	0	312	238.7	2	0	6	6	3.1	0	8.5	11.5
Pipas_chr1-4_0249	ACC1	F2QLC7_PICP7	Acetyl-CoA carboxylase, biotin containing enzyme; catalyzes carboxylation of cytosolic acetyl-CoA to form malonyl-CoA and regulates histone acetylation by regulating the availablity of acetyl-CoA; required for de novo biosynthesis of long-chain fatty acids; ACC1 has a paralog, HFA1, that arose from the whole genome duplication	605.6	415.2	308.3	234.8	39	17	15	9	10.8	9.8	3.8	3.4
Pipas_chr4_0523	IMD3	F2QYZ3_PICP7	Inosine monophosphate dehydrogenase; catalyzes the first step of GMP biosynthesis, member of a four-gene family in S. cerevisiae, constitutively expressed; IMD3 has a paralog, IMD4, that arose from the whole genome duplication	183.7	0	304.6	219.4	8	0	11	9	10.3	0	19.5	19.5
Pipas_chr1-1_0099	COR1	F2QMB2_PICP7	Core subunit of the ubiquinol-cytochrome c reductase complex (bc1 complex), which is a component of the mitochondrial inner membrane electron transport chain	360	173.9	304.2	318.8	18	8	13	18	28.7	17.4	18.1	30.5
Pipas_chr4_0201	DBP2	F2QZY4_PICP7	ATP-dependent RNA helicase of the DEAD-box protein family; has a strong preference for dsRNA; interacts with YRA1; required for the assembly of Yra1p, Nab2p and Mex67p onto mRNA and formation of nuclear mRNP; involved in mRNA decay and rRNA processing; may be involved in suppression of transcription from cryptic initiation sites	713.7	507.5	302.5	315.7	40	36	15	11	31.3	22.2	15.1	15.1
Pipas_c034_0029	SSE1	F2QQJ5_PICP7	ATPase component of the heat shock protein Hsp90 chaperone complex; binds unfolded proteins; member of the heat shock protein 70 (HSP70) family; localized to the cytoplasm; SSE1 has a paralog, SSE2, that arose from the whole genome duplication	805.2	218.1	299.9	232	38	9	15	12	27.9	8.6	12.5	10.8
Pipas_chr1-1_0309	VMA1	F2QP36_PICP7	Subunit A of the eight-subunit V1 peripheral membrane domain of the vacuolar H+-ATPase; protein precursor undergoes self-catalyzed splicing to yield the extein Tfp1p and the intein Vde (PI-SceI), which is a site-specific endonuclease	157.8	0	295.4	275.1	4	0	13	9	9.1	0	16.6	11.2
Pipas_chr4_0414	RPS16B	F2QZA5_PICP7	Protein component of the small (40S) ribosomal subunit; homologous to mammalian ribosomal protein S16 and bacterial S9; RPS16B has a paralog, RPS16A, that arose from the whole genome duplication	454.5	152.6	289.5	186.2	29	12	43	28	58.5	32.7	51	29.9
Pipas_chr1-4_0615	MIR1	C4QZ00_PICPG	Mitochondrial phosphate carrier, imports inorganic phosphate into mitochondria; functionally redundant with Pic2p but more abundant than Pic2p under normal conditions; phosphorylated	162.8	130.8	289.3	243	10	8	26	22	15.5	15.8	37.3	27.2
Pipas_chr1-1_0319	FBA1-2	F2QP45_PICP7	Fructose 1,6-bisphosphate aldolase, required for glycolysis and gluconeogenesis; catalyzes conversion of fructose 1,6 bisphosphate to glyceraldehyde-3-P and dihydroxyacetone-P; locates to mitochondrial outer surface upon oxidative stress	464.8	185.7	287	291.5	28	22	30	40	24.3	14.7	29.7	24.8
Pipas_chr2-2_0480	TRR1	F2QRC5_PICP7	Cytoplasmic thioredoxin reductase; key regulatory enzyme that determines the redox state of the thioredoxin system, which acts as a disulfide reductase system and protects cells against both oxidative and reductive stress; protein abundance increases in response to DNA replication stress; TRR1 has a paralog, TRR2, that arose from the whole genome duplication	0	0	284.2	362.3	0	0	25	25	0	0	26	29.5
Pipas_chr2-1_0809	BMH2	F2QU02_PICP7	14-3-3 protein, minor isoform; controls proteome at post-transcriptional level, binds proteins and DNA, involved in regulation of many processes including exocytosis, vesicle transport, Ras/MAPK signaling, and rapamycin-sensitive signaling; protein increases in abundance and relative distribution to the nucleus increases upon DNA replication stress; BMH2 has a paralog, BMH1, that arose from the w…	0	0	283	267.2	0	0	11	14	0	0	33.1	29.6
Pipas_chr3_0528	LYS9	F2QW56_PICP7	Saccharopine dehydrogenase (NADP+, L-glutamate-forming); catalyzes the formation of saccharopine from alpha-aminoadipate 6-semialdehyde, the seventh step in lysine biosynthesis pathway; exhibits genetic and physical interactions with TRM112	101.6	69.6	279.2	315.5	6	3	12	18	10.4	7.9	17.3	15.3
Pipas_chr1-4_0463	SES1	F2QPQ6_PICP7	Cytosolic seryl-tRNA synthetase, class II aminoacyl-tRNA synthetase that aminoacylates tRNA(Ser), displays tRNA-dependent amino acid recognition which enhances discrimination of the serine substrate, interacts with peroxin Pex21p	138.9	0	271.8	279.6	5	0	13	12	9.8	0	15.9	15.9
Pipas_chr1-4_0465	ATP3	F2QPQ8_PICP7	Gamma subunit of the F1 sector of mitochondrial F1F0 ATP synthase, which is a large, evolutionarily conserved enzyme complex required for ATP synthesis	159.1	70.4	267.6	238.5	11	12	26	18	13.1	10.7	33.6	28
Pipas_chr4_0456	RPS13	F2QZ60_PICP7	Protein component of the small (40S) ribosomal subunit; homologous to mammalian ribosomal protein S13 and bacterial S15	345.4	337.3	266.7	269.9	51	48	18	23	39.7	35.1	32.5	27.8
Pipas_chr1-1_0439	RPS8A	F2QMU3_PICP7	Protein component of the small (40S) ribosomal subunit; homologous to mammalian ribosomal protein S8, no bacterial homolog; RPS8A has a paralog, RPS8B, that arose from the whole genome duplication	327.2	303.7	265.5	249	35	32	15	11	43	38.5	30	30
Pipas_chr2-2_0054	RPL10	F2QQS5_PICP7	Ribosomal 60S subunit protein L10; responsible for joining the 40S and 60S subunits; regulates translation initiation; similar to members of the QM gene family; homologous to mammalian ribosomal protein L10 and bacterial L16; protein abundance increases in response to DNA replication stress; mutations in the human ortholog are associated with development of T-cell acute lymphoblastic leukemia and…	361.3	98.8	263.8	149.2	32	19	14	14	44.1	14	39.2	24.3
Pipas_chr1-4_0546	CHC1	F2QPZ0_PICP7	Clathrin heavy chain, subunit of the major coat protein involved in intracellular protein transport and endocytosis; two heavy chains form the clathrin triskelion structural component; the light chain (CLC1) is thought to regulate function	256.4	99.1	263.6	111.4	8	5	13	6	5.1	2	8.2	3.7
Pipas_chr1-1_0409	KAP123	F2QMR6_PICP7	Karyopherin beta, mediates nuclear import of ribosomal proteins prior to assembly into ribosomes and import of histones H3 and H4; localizes to the nuclear pore, nucleus, and cytoplasm; exhibits genetic interactions with RAI1	0	0	261.9	112.1	0	0	10	4	0	0	5.7	2.3
Pipas_chr1-4_0547	PMP20	C4QYS9_PICPG	Peroxiredoxin; peroxisomal membrane associated protein 20 (PMP20 Candida boidinii), experimentally verified in C. boidinii	536	437.3	260.7	274.2	197	124	49	51	61.8	59.4	48.8	48.8
Pipas_chr2-2_0220	TSA1	F2QR99_PICP7	Thioredoxin peroxidase; acts as both a ribosome-associated and free cytoplasmic antioxidant; self-associates to form a high-molecular weight chaperone complex under oxidative stress; deletion results in mutator phenotype; protein abundance increases and forms cytoplasmic foci in response to DNA replication stress; required for telomere length maintenace; TSA1 has a paralog, TSA2, that arose from …	306	147.9	258.7	184.1	33	15	18	12	57.4	24.1	50.3	41.5
Pipas_chr4_0226	OLA1	F2QZV7_PICP7	P-loop ATPase with similarity to human OLA1 and bacterial YchF; identified as specifically interacting with the proteasome; protein abundance increases in response to hydrogen peroxide and to DNA replication stress	464.5	262.3	255.9	184.3	27	17	9	7	33.2	18	22.8	19
Pipas_chr2-2_0059	YNK1	F2QQT0_PICP7	Nucleoside diphosphate kinase; catalyzes the transfer of gamma phosphates from nucleoside triphosphates, usually ATP, to nucleoside diphosphates by a mechanism that involves formation of an autophosphorylated enzyme intermediate; protein abundance increases in response to DNA replication stress	0	0	254.2	282.1	0	0	13	13	0	0	36.2	36.2
Pipas_chr1-1_0382	RPL9B	F2QMN9_PICP7	Ribosomal 60S subunit protein L9B; homologous to mammalian ribosomal protein L9 and bacterial L6; RPL9B has a paralog, RPL9A, that arose from a single-locus duplication	356.4	306.7	247.2	209.1	35	30	19	16	42.9	33	29.8	29.8
Pipas_chr3_0951	TPI1	C4R626_PICPG	Triose phosphate isomerase, abundant glycolytic enzyme; mRNA half-life is regulated by iron availability; transcription is controlled by activators Reb1p, Gcr1p, and Rap1p through binding sites in the 5' non-coding region; inhibition of Tpi1p activity by PEP (phosphoenolpyruvate) stimulates redox metabolism in respiring cells; E104D mutation in human TPI causes a rare autosomal disease	342.7	195.7	244	181.8	33	13	21	16	43.5	15.7	24.2	12.5
Pipas_chr4_0147	ARO9	F2R043_PICP7	Aromatic aminotransferase II, catalyzes the first step of tryptophan, phenylalanine, and tyrosine catabolism	0	0	241.4	439	0	0	10	21	0	0	21.9	28.8
Pipas_chr3_0410	CAR2	F2QWH8_PICP7	L-ornithine transaminase (OTAse); catalyzes the second step of arginine degradation, expression is dually-regulated by allophanate induction and a specific arginine induction process; not nitrogen catabolite repression sensitive; protein abundance increases in response to DNA replication stress	0	0	238.2	259.6	0	0	9	9	0	0	21.2	34.8
Pipas_chr4_0140	DED1	F2R049_PICP7	ATP-dependent DEAD (Asp-Glu-Ala-Asp)-box RNA helicase; required for translation initiation of all yeast mRNAs; mutations in human DEAD-box DBY are a frequent cause of male infertility; DED1 has a paralog, DBP1, that arose from the whole genome duplication	921.8	359.6	235.6	370.6	60	31	8	10	35.3	17.7	14.2	16
Pipas_chr3_0987	ALD5	F2QUS7_PICP7	Mitochondrial aldehyde dehydrogenase, involved in regulation or biosynthesis of electron transport chain components and acetate formation; activated by K+; utilizes NADP+ as the preferred coenzyme; constitutively expressed	0	0	235.6	251	0	0	11	10	0	0	14.7	16.5
Pipas_chr3_0890	SAH1	F2QV27_PICP7	S-adenosyl-L-homocysteine hydrolase, catabolizes S-adenosyl-L-homocysteine which is formed after donation of the activated methyl group of S-adenosyl-L-methionine (AdoMet) to an acceptor	0	0	231.7	192.3	0	0	7	7	0	0	12.1	12.1
Pipas_chr1-1_0189	RPL12B	F2QMK4_PICP7	Ribosomal 60S subunit protein L12B; rpl12a rpl12b double mutant exhibits slow growth and slow translation; homologous to mammalian ribosomal protein L12 and bacterial L11; RPL12B has a paralog, RPL12A, that arose from the whole genome duplication	302.6	176.3	229.5	224.7	31	8	28	21	65.5	33.3	35.2	26.1
Pipas_chr1-3_0300	RPL23A	F2QM24_PICP7	Ribosomal 60S subunit protein L23A; homologous to mammalian ribosomal protein L23 and bacterial L14; RPL23A has a paralog, RPL23B, that arose from the whole genome duplication	300	175	229.1	188.2	44	22	20	23	43.1	37.2	37.2	37.2
Pipas_chr1-1_0484	ATP7	F2QNT0_PICP7	Subunit d of the stator stalk of mitochondrial F1F0 ATP synthase, which is a large, evolutionarily conserved enzyme complex required for ATP synthesis	501.6	262.8	227.9	284.4	29	14	18	15	64	36.6	27.4	40
Pipas_chr2-1_0089	KGD1	F2QU18_PICP7	Component of the mitochondrial alpha-ketoglutarate dehydrogenase complex, which catalyzes a key step in the tricarboxylic acid (TCA) cycle, the oxidative decarboxylation of alpha-ketoglutarate to form succinyl-CoA	0	0	224	161.6	0	0	10	6	0	0	11.3	6.3
Pipas_chr1-4_0042	YMR099C	F2QN00_PICP7	Glucose-6-phosphate 1-epimerase (hexose-6-phosphate mutarotase), likely involved in carbohydrate metabolism; GFP-fusion protein localizes to both the nucleus and cytoplasm and is induced in response to the DNA-damaging agent MMS	207.4	137.3	222	198.1	15	10	8	9	28.2	11.4	22.5	18.1
Pipas_chr2-1_0504	PEX11	F2QSU6_PICP7	Peroxisomal membrane protein required for medium-chain fatty acid oxidation and peroxisome proliferation, possibly by inducing membrane curvature; localization regulated by phosphorylation; transcription regulated by Adr1p and Pip2p-Oaf1p	523.4	262.1	221.5	151.8	45	31	16	9	42.6	25.3	14.1	8.4
Pipas_chr4_0415	SHM2	F2QZA4_PICP7	Cytosolic serine hydroxymethyltransferase, converts serine to glycine plus 5,10 methylenetetrahydrofolate; major isoform involved in generating precursors for purine, pyrimidine, amino acid, and lipid biosynthesis	369.4	146.5	220.7	266.6	13	3	9	10	16.4	8.5	9.8	18.9
Pipas_chr2-1_0660	ADE17	F2QSD0_PICP7	Enzyme of 'de novo' purine biosynthesis; contains both 5-aminoimidazole-4-carboxamide ribonucleotide transformylase and inosine monophosphate cyclohydrolase activities; ADE17 has a paralog, ADE16, that arose from the whole genome duplication; ade16 ade17 mutants require adenine and histidine	0	0	219.9	171.3	0	0	12	13	0	0	9.8	7.8
Pipas_chr4_0330	MET17	F2QZJ5_PICP7	Methionine and cysteine synthase (O-acetyl homoserine-O-acetyl serine sulfhydrylase), required for sulfur amino acid synthesis	0	0	218.9	254.4	0	0	9	12	0	0	21	28.1
Pipas_chr2-1_0376	EFB1	F2QT76_PICP7	Translation elongation factor 1 beta; stimulates nucleotide exchange to regenerate EF-1 alpha-GTP for the next elongation cycle; part of the EF-1 complex, which facilitates binding of aminoacyl-tRNA to the ribosomal A site	0	0	217.6	105.6	0	0	15	6	0	0	32.3	24
Pipas_chr1-4_0589	RPS2	F2QQ33_PICP7	Protein component of the small (40S) subunit; essential for control of translational accuracy; phosphorylation by C-terminal domain kinase I (CTDK-I) enhances translational accuracy; methylated on one or more arginine residues by Hmt1p; homologous to mammalian ribosomal protein S2 and bacterial S5	376.5	184.4	216.9	206.7	58	20	12	8	28.5	16	28.9	28.1
Pipas_chr4_0139	RPL3	F2R050_PICP7	Ribosomal 60S subunit protein L3; homologous to mammalian ribosomal protein L3 and bacterial L3; involved in the replication and maintenance of killer double stranded RNA virus	467.2	171.5	216.2	190.5	53	24	10	9	25.3	8.5	16.2	18.8
Pipas_chr4_0413	RPL13B	F2QZA6_PICP7	Ribosomal 60S subunit protein L13B; not essential for viability; homologous to mammalian ribosomal protein L13, no bacterial homolog; RPL13B has a paralog, RPL13A, that arose from the whole genome duplication	342.8	150.6	215.3	153.8	31	14	26	16	46.2	23.9	28.4	28.4
Pipas_c131_0021	VMA2	F2QU99_PICP7	Subunit B of the eight-subunit V1 peripheral membrane domain of the vacuolar H+-ATPase (V-ATPase), an electrogenic proton pump found throughout the endomembrane system; contains nucleotide binding sites; also detected in the cytoplasm; protein abundance increases in response to DNA replication stress	197.5	0	213.9	138	7	0	7	6	11.3	0	20	9.5
Pipas_chr2-1_0311	GDH2	F2QTE3_PICP7	NAD(+)-dependent glutamate dehydrogenase, degrades glutamate to ammonia and alpha-ketoglutarate; expression sensitive to nitrogen catabolite repression and intracellular ammonia levels	181.7	72.9	213.5	159.2	7	4	12	8	6.5	4.5	10.1	7.7
Pipas_chr1-4_0153	LYS2	F2QNA2_PICP7	Alpha aminoadipate reductase, catalyzes the reduction of alpha-aminoadipate to alpha-aminoadipate 6-semialdehyde, which is the fifth step in biosynthesis of lysine; activation requires posttranslational phosphopantetheinylation by Lys5p	0	0	211.5	148.9	0	0	11	6	0	0	8.5	4.6
Pipas_chr4_0624	GLK1	F2QYN7_PICP7	Glucokinase; catalyzes the phosphorylation of glucose at C6 in the first irreversible step of glucose metabolism; one of three glucose phosphorylating enzymes; expression regulated by non-fermentable carbon sources; GLK1 has a paralog, EMI2, that arose from the whole genome duplication	0	0	210.8	188.6	0	0	6	8	0	0	13.4	13.4
Pipas_chr3_0799	CPA2	F2QVC8_PICP7	Large subunit of carbamoyl phosphate synthetase, which catalyzes a step in the synthesis of citrulline, an arginine precursor	0	0	206.4	196.4	0	0	12	10	0	0	6.4	6.6
Pipas_chr3_1200	RPS12	F2QVZ9_PICP7	Protein component of the small (40S) ribosomal subunit; homologous to mammalian ribosomal protein S12, no bacterial homolog	204.4	163.8	206.1	160.3	13	7	22	17	25.7	29.9	39.6	32.6
Pipas_chr1-4_0569	PIL1	F2QQ12_PICP7	Primary protein component of eisosomes; eisosomes are large immobile cell cortex structures associated with endocytosis; null mutant shows activation of Pkc1p/Ypk1p stress resistance pathways; detected in phosphorylated state in mitochondria; member of the BAR domain family; protein increases in abundance and relocalizes from plasma membrane to cytoplasm upon DNA replication stress	324.3	0	204.6	204	20	0	13	8	31.9	0	11.8	15
Pipas_chr4_0550	YPR127W	F2QYW3_PICP7	Putative pyridoxine 4-dehydrogenase; differentially expressed during alcoholic fermentation; expression activated by transcription factor YRM1/YOR172W; green fluorescent protein (GFP)-fusion protein localizes to both the cytoplasm and the nucleus	282.7	158.7	203.9	257.6	13	5	17	18	22	13.4	16.8	20.1
Pipas_chr1-1_0475	CIT1	F2QMD2_PICP7	Citrate synthase; catalyzes the condensation of acetyl coenzyme A and oxaloacetate to form citrate; the rate-limiting enzyme of the TCA cycle; nuclear encoded mitochondrial protein; CIT1 has a paralog, CIT2, that arose from the whole genome duplication	0	0	203.2	322.8	0	0	12	11	0	0	14.1	19.4
Pipas_chr4_0709	ILS1	F2QYF1_PICP7	Cytoplasmic isoleucine-tRNA synthetase, target of the G1-specific inhibitor reveromycin A	0	0	201	177	0	0	9	7	0	0	6.8	5.3
Pipas_chr3_0762	RPS5	F2QVG5_PICP7	Protein component of the small (40S) ribosomal subunit; least basic of non-acidic ribosomal proteins; phosphorylated in vivo; essential for viability; homologous to mammalian ribosomal protein S5 and bacterial S7	480	136.9	199.9	185.9	33	16	24	23	39.4	14	16.7	16.7
Pipas_FragB_0061	PCK1	F2QQH5_PICP7	Phosphoenolpyruvate carboxykinase, key enzyme in gluconeogenesis, catalyzes early reaction in carbohydrate biosynthesis, glucose represses transcription and accelerates mRNA degradation, regulated by Mcm1p and Cat8p, located in the cytosol	0	0	199.8	60.8	0	0	8	3	0	0	13.5	4.8
Pipas_chr3_0870	PSA1	F2QV49_PICP7	GDP-mannose pyrophosphorylase (mannose-1-phosphate guanyltransferase), synthesizes GDP-mannose from GTP and mannose-1-phosphate in cell wall biosynthesis; required for normal cell wall structure	321.4	147	199.4	206.4	25	9	12	10	23.6	12.5	18.7	17
Pipas_chr2-1_0679	TRP5-1	F2QSB0_PICP7	Tryptophan synthase, catalyzes the last step of tryptophan biosynthesis; regulated by the general control system of amino acid biosynthesis	106	0	193.1	131.5	2	0	5	3	3.5	0	7.9	4.8
Pipas_chr2-2_0238	THS1	F2QRB8_PICP7	Threonyl-tRNA synthetase, essential cytoplasmic protein	130.1	0	191.8	138.4	6	0	6	3	8.7	0	7.3	4.5
Pipas_chr2-2_0177	SHB17	F2QR54_PICP7	Sedoheptulose bisphosphatase involved in riboneogenesis; dephosphorylates sedoheptulose 1,7-bisphosphate, which is converted via the nonoxidative pentose phosphate pathway to ribose-5-phosphate; facilitates the conversion of glycolytic intermediates to pentose phosphate units; also has fructose 1,6-bisphosphatase activity but this is probably not biologically relevant, since deletion does not aff…	357.4	314	191	145.2	35	33	6	3	32.6	26.9	18.2	10.7
Pipas_chr1-3_0068	RPP0	F2QLU5_PICP7	Conserved ribosomal protein P0 of the ribosomal stalk; involved in interaction between translational elongation factors and the ribosome; phosphorylated on serine 302; homologous to mammalian ribosomal protein LP0 and bacterial L10	552.8	301.5	189.4	309.1	77	52	21	33	38.5	27.9	20.2	32.7
Pipas_chr2-1_0701	PAS_chr2-1_0701	F2QS87_PICP7	conserved domains: Thioesterase superfamily (deacylate long-chain fatty acids by hydrolyzing acyl-CoA thioesters to free fatty acids and CoA-SH)	383.6	179.4	184.5	114	20	11	7	8	22.8	9	12.1	11.1
Pipas_chr3_0819	ATP20	F2QVA7_PICP7	Subunit g of the mitochondrial F1F0 ATP synthase; reversibly phosphorylated on two residues; unphosphorylated form is required for dimerization of the ATP synthase complex, which in turn determines oligomerization of the complex and the shape of inner membrane cristae	233.9	224.8	183.4	264.5	9	13	4	6	27.8	41.7	34	41.7
Pipas_chr4_0246	RPS4B	F2QZT6_PICP7	Protein component of the small (40S) ribosomal subunit; homologous to mammalian ribosomal protein S4, no bacterial homolog; RPS4B has a paralog, RPS4A, that arose from the whole genome duplication	364.4	224.9	181.8	180.9	30	16	15	15	33.7	21.6	22.3	14.2
Pipas_chr2-1_0783	RPS18A	F2QRZ6_PICP7	Protein component of the small (40S) ribosomal subunit; homologous to mammalian ribosomal protein S18 and bacterial S13; RPS18A has a paralog, RPS18B, that arose from the whole genome duplication; protein increases in abundance and relocalizes from cytoplasm to nuclear foci upon DNA replication stress	585.4	191	180.8	221.6	64	24	11	8	57.5	32	30.7	30.7
Pipas_chr1-3_0034	RPL4A	F2QLR1_PICP7	Ribosomal 60S subunit protein L4A; N-terminally acetylated; homologous to mammalian ribosomal protein L4 and bacterial L4; RPL4A has a paralog, RPL4B, that arose from the whole genome duplication	652.6	292.2	180.2	190	74	39	23	20	42.5	19.8	32.4	21.8
Pipas_chr3_0831	LSC1	F2QV94_PICP7	Alpha subunit of succinyl-CoA ligase, which is a mitochondrial enzyme of the TCA cycle that catalyzes the nucleotide-dependent conversion of succinyl-CoA to succinate; phosphorylated	48.6	0	179	172.3	2	0	6	6	6.6	0	17.5	20.6
Pipas_chr4_0533	TUB2	PIPA04754	Beta-tubulin; associates with alpha-tubulin (Tub1p and Tub3p) to form tubulin dimer, which polymerizes to form microtubules; mutation in human ortholog is associated with congenital fibrosis of the extraocular muscles (CFEOM) with polymicrogyria	235.8	0	178.4	348	11	0	6	8	11.8	0	8	10.7
Pipas_chr3_0647	FUM1	F2QVT3_PICP7	Fumarase, converts fumaric acid to L-malic acid in the TCA cycle; cytosolic and mitochondrial distribution determined by the N-terminal targeting sequence, protein conformation, and status of glyoxylate shunt; phosphorylated in mitochondria	0	0	178	200.2	0	0	6	4	0	0	5.7	5.7
Pipas_chr3_1188	NUEM	C4R4G2_PICPG	NUEM (39 kDa) subunit of mitochondrialNADH:ubiquinone oxidoreductase (complex I) [Komagataella pastoris], 'NmrA-like family;NAD(P)-binding Rossmann-fold domains	171.5	0	176	134.1	6	0	6	7	13	0	16.7	12.5
Pipas_chr4_0041	RPL22A	F2R0E7_PICP7	Ribosomal 60S subunit protein L22A; required for the oxidative stress response in yeast; homologous to mammalian ribosomal protein L22, no bacterial homolog; RPL22A has a paralog, RPL22B, that arose from the whole genome duplication	196.4	133.5	172.2	129.4	14	4	8	10	45.8	35	41.7	41.7
Pipas_chr3_0460	ATP4	F2QWC4_PICP7	Subunit b of the stator stalk of mitochondrial F1F0 ATP synthase; ATP synthase is a large, evolutionarily conserved enzyme complex required for ATP synthesis; contributes to the oligomerization of the complex, which in turn determines the shape of inner membrane cristae; phosphorylated	321.4	176	169	217.4	20	12	6	7	39.2	11.3	14.2	15.9
Pipas_chr3_0285	GLN4	F2QWV5_PICP7	Glutamine tRNA synthetase, monomeric class I tRNA synthetase that catalyzes the specific glutaminylation of tRNA(Glu); N-terminal domain proposed to be involved in enzyme-tRNA interactions	0	0	168.8	0	0	0	8	0	0	0	5.3	0
Pipas_chr2-1_0571	YLR456W	F2QSM4_PICP7	Putative pyridoxal 5'-phosphate synthase; null mutant displays increased resistance to antifungal agents gliotoxin, cycloheximide and H2O2; YLR456W has a paralog, YPR172W, that arose from the whole genome duplication	0	0	167.9	0	0	0	3	0	0	0	23.9	0
Pipas_chr3_0253	ACH1	F2QWY7_PICP7	Protein with CoA transferase activity, particularly for CoASH transfer from succinyl-CoA to acetate; has minor acetyl-CoA-hydrolase activity; phosphorylated; required for acetate utilization and for diploid pseudohyphal growth	0	0	167.5	92.2	0	0	12	11	0	0	19.9	10.3
Pipas_chr1-4_0471	RPS0B	F2QPR4_PICP7	Protein component of the small (40S) ribosomal subunit; RPS0B has a paralog, RPS0A, that arose from the whole genome duplication; required for maturation of 18S rRNA along with Rps0Ap; deletion of either RPS0 gene reduces growth rate, deletion of both genes is lethal; homologous to human ribosomal protein SA and bacterial S2	442.9	265.6	166.3	131.8	36	23	6	6	28.5	19	16	16
Pipas_chr2-2_0430	QCR2	F2QRW1_PICP7	Subunit 2 of the ubiquinol cytochrome-c reductase complex, which is a component of the mitochondrial inner membrane electron transport chain; phosphorylated; transcription is regulated by Hap1p, Hap2p/Hap3p, and heme	197.6	146.4	166.1	156.4	6	6	4	7	13.1	12.8	13.6	13.6
Pipas_chr3_0099	PMP47	F2QXF4_PICP7	Peroxisome membrane protein 47 (PMP47 Candida boidinii), experimentally verified in C. boidinii	539.5	345.7	165.9	162.5	52	20	4	5	33.9	24.6	10.6	11.1
Pipas_chr2-1_0584	RPS11B	F2QSL1_PICP7	Protein component of the small (40S) ribosomal subunit; homologous to mammalian ribosomal protein S11 and bacterial S17; RPS11B has a paralog, RPS11A, that arose from the whole genome duplication	323.9	74.1	165.9	152.5	17	2	6	6	45.2	13.5	20	20
Pipas_chr3_0335	RPL43B	C4R487_PICPG	Ribosomal 60S subunit protein L43B; homologous to mammalian ribosomal protein L37A, no bacterial homolog; RPL43B has a paralog, RPL43A, that arose from the whole genome duplication; protein abundance increases in response to DNA replication stress	0	0	164.8	0	0	0	4	0	0	0	20.7	0
Pipas_chr1-1_0219	RPL2B	F2QNU2_PICP7	Ribosomal 60S subunit protein L2B; homologous to mammalian ribosomal protein L2 and bacterial L2; RPL2B has a paralog, RPL2A, that arose from the whole genome duplication; expression is upregulated at low temperatures	253.8	66.4	163.3	152.2	29	7	9	5	38.2	11	15.4	15.4
Pipas_chr4_0236	ADE3	F2QZU7_PICP7	Cytoplasmic trifunctional enzyme C1-tetrahydrofolate synthase, involved in single carbon metabolism and required for biosynthesis of purines, thymidylate, methionine, and histidine; null mutation causes auxotrophy for adenine and histidine	0	0	162.2	173.8	0	0	5	6	0	0	5.1	8.7
Pipas_chr2-1_0449	GSP1	F2QT01_PICP7	Ran GTPase; GTP binding protein (mammalian Ranp homolog) involved in the maintenance of nuclear organization, RNA processing and transport; regulated by Srm1p, Rna1p, Yrb1p, Yrb2p, Yrp4p, Yrb30p, Cse1p and Kap95p; GSP1 has a paralog, GSP2, that arose from the whole genome duplication	162.5	84.2	161.8	81.6	11	10	6	2	19.2	9.9	17.4	10.8
Pipas_chr2-2_0305	YDR109C	F2QRI9_PICP7	Putative kinase	0	0	160.9	254.3	0	0	7	10	0	0	5.7	10.5
Pipas_chr1-3_0115	RPS3	F2QLZ7_PICP7	Protein component of the small (40S) ribosomal subunit, has apurinic/apyrimidinic (AP) endonuclease activity; essential for viability; homologous to mammalian ribosomal protein S3 and bacterial S3	632.7	336.7	160.4	112.9	51	53	13	9	58.8	24.3	13.2	8.2
Pipas_chr4_0292	RPS24A	F2QZN6_PICP7	Protein component of the small (40S) ribosomal subunit; homologous to mammalian ribosomal protein S24, no bacterial homolog; RPS24A has a paralog, RPS24B, that arose from the whole genome duplication	223.6	157.6	158.8	103	26	15	12	9	29.6	20	28.9	17.8
Pipas_chr2-2_0024	PYC2	F2QQP0_PICP7	Pyruvate carboxylase isoform; cytoplasmic enzyme that converts pyruvate to oxaloacetate; differentially regulated than isoform Pyc1p; mutations in the human homolog are associated with lactic acidosis; PYC2 has a paralog, PYC1, that arose from the whole genome duplication	400.3	0	158.6	120.8	18	0	6	6	11.2	0	4.4	4.5
Pipas_chr3_0982	FRE1	F2QUT2_PICP7	Ferric reductase and cupric reductase, reduces siderophore-bound iron and oxidized copper prior to uptake by transporters; expression induced by low copper and iron levels	92.7	0	158.1	88.4	5	0	5	3	4.6	0	8.3	5.4
Pipas_chr1-4_0352	RPL18B	C4QY71_PICPG	Ribosomal 60S subunit protein L18B; homologous to mammalian ribosomal protein L18, no bacterial homolog; RPL18B has a paralog, RPL18A, that arose from the whole genome duplication	219.5	116.5	155.8	161.7	13	7	7	8	26.3	13.4	21	13.4
Pipas_chr2-2_0320	ABP1	F2QRK6_PICP7	Actin-binding protein of the cortical actin cytoskeleton, important for activation of the Arp2/3 complex that plays a key role actin in cytoskeleton organization; phosphorylation within its PRR (Proline-Rich Region), mediated by Cdc28p and Pho85p, protects Abp1p from proteolysis mediated by its own PEST sequences	133.2	0	155.7	103.4	9	0	10	7	10.2	0	7.5	4.9
Pipas_chr3_0449	YDR541C-2	F2QWD8_PICP7	Putative dihydrokaempferol 4-reductase	0	0	155.6	224.7	0	0	5	9	0	0	12.7	25.1
Pipas_chr3_1084	MET5	F2QUH2_PICP7	Sulfite reductase beta subunit, involved in amino acid biosynthesis, transcription repressed by methionine	0	0	152.4	0	0	0	4	0	0	0	3	0
Pipas_chr1-4_0422	RPS9B	F2QPL3_PICP7	Protein component of the small (40S) ribosomal subunit; homologous to mammalian ribosomal protein S9 and bacterial S4; RPS9B has a paralog, RPS9A, that arose from the whole genome duplication	449.4	200.5	151.6	90	48	23	13	8	37.8	25.9	15	14.5
Pipas_chr1-1_0282	RNR1	F2QP07_PICP7	Major isoform of large subunit of ribonucleotide-diphosphate reductase; the RNR complex catalyzes rate-limiting step in dNTP synthesis, regulated by DNA replication and DNA damage checkpoint pathways via localization of small subunits; relative distribution to the nucleus increases upon DNA replication stress; RNR1 has a paralog, RNR3, that arose from the whole genome duplication	293.9	186.6	151.1	0	15	8	4	0	11.4	7	4.5	0
Pipas_chr2-2_0137	CYS4	F2QR13_PICP7	Cystathionine beta-synthase, catalyzes synthesis of cystathionine from serine and homocysteine, the first committed step in cysteine biosynthesis; responsible for hydrogen sulfide generation; advances passage through START by promoting cell growth which requires catalytic activity, and reducing critical cell size independent of catalytic activity; mutations in human ortholog cause homocystinuria	0	0	149.9	154.1	0	0	17	15	0	0	6.2	8.2
Pipas_chr2-2_0380	APE2	F2QRR6_PICP7	Aminopeptidase yscII; may have a role in obtaining leucine from dipeptide substrates; APE2 has a paralog, AAP1, that arose from the whole genome duplication	0	0	149.6	93.2	0	0	3	3	0	0	3.7	3.9
Pipas_chr3_1011	GLR1	F2QUQ3_PICP7	Cytosolic and mitochondrial glutathione oxidoreductase; converts oxidized glutathione to reduced glutathione; cytosolic Glr1p is the main determinant of the glutathione redox state of the mitochondrial intermembrane space; mitochondrial Glr1p has a role in resistance to hyperoxia; protein abundance increases in response to DNA replication stress	0	0	149	0	0	0	4	0	0	0	9.1	0
Pipas_c131_0011	RPL14B	F2QUA4_PICP7	Ribosomal 60S subunit protein L14B; homologous to mammalian ribosomal protein L14, no bacterial homolog; RPL14B has a paralog, RPL14A, that arose from the whole genome duplication; protein abundance increases in response to DNA replication stress	177.6	0	148.4	136.6	10	0	21	14	38.3	0	26.3	26.3
Pipas_chr1-4_0299	NDE2	F2QP86_PICP7	Mitochondrial external NADH dehydrogenase; catalyzes the oxidation of cytosolic NADH; Nde1p and Nde2p are involved in providing the cytosolic NADH to the mitochondrial respiratory chain; NDE2 has a paralog, NDE1, that arose from the whole genome duplication	104.8	33	147.7	89.3	4	2	8	6	6.2	4	12.1	9.7
Pipas_chr2-1_0731	ARC1	F2QS54_PICP7	Protein that binds tRNA and methionyl- and glutamyl-tRNA synthetases (Mes1p and Gus1p), delivering tRNA to them, stimulating catalysis, and ensuring their localization to the cytoplasm; also binds quadruplex nucleic acids; protein abundance increases in response to DNA replication stress	0	0	147.4	163.3	0	0	4	4	0	0	11.7	11.7
Pipas_chr1-4_0353	RPS19B	C4QY72_PICPG	Protein component of the small (40S) ribosomal subunit, required for assembly and maturation of pre-40 S particles; homologous to mammalian ribosomal protein S19, no bacterial homolog; mutations in human RPS19 are associated with Diamond Blackfan anemia; RPS19B has a paralog, RPS19A, that arose from the whole genome duplication	164.8	0	146.6	197.9	6	0	7	5	21.3	0	36.7	32.7
Pipas_FragD_0013	RPS10A	F2QXR5_PICP7	Protein component of the small (40S) ribosomal subunit; homologous to mammalian ribosomal protein S10, no bacterial homolog; RPS10A has a paralog, RPS10B, that arose from the whole genome duplication	282.8	101.5	145.3	164.4	24	9	25	23	36.9	31.5	24.3	24.3
Pipas_chr2-1_0140	KAR2	F2QTW5_PICP7	ATPase involved in protein import into the ER, also acts as a chaperone to mediate protein folding in the ER and may play a role in ER export of soluble proteins; regulates the unfolded protein response via interaction with Ire1p	207.8	111	145	203	9	3	6	7	8.4	5.3	4.7	8
Pipas_chr2-2_0066	YDJ1	F2QQU0_PICP7	Type I HSP40 co-chaperone; involved in regulation of HSP90 and HSP70 functions; critical for determining cell size at Start as a function of growth rate; involved in protein translocation across membranes; member of the DnaJ family	710.5	519	144.9	103.5	77	61	6	3	47.8	35.6	13.7	8.2
Pipas_chr3_0471	HOM2	F2QWB3_PICP7	Aspartic beta semi-aldehyde dehydrogenase, catalyzes the second step in the common pathway for methionine and threonine biosynthesis; expression regulated by Gcn4p and the general control of amino acid synthesis	0	0	144.6	158.2	0	0	5	6	0	0	7.9	11.5
Pipas_chr1-4_0304	ERG10	F2QP92_PICP7	Acetyl-CoA C-acetyltransferase (acetoacetyl-CoA thiolase), cytosolic enzyme that transfers an acetyl group from one acetyl-CoA molecule to another, forming acetoacetyl-CoA; involved in the first step in mevalonate biosynthesis	0	0	144.1	160.7	0	0	7	5	0	0	11.4	11.4
Pipas_chr3_0085	ADE2	F2QXG6_PICP7	Phosphoribosylaminoimidazole carboxylase, catalyzes a step in the 'de novo' purine nucleotide biosynthetic pathway; red pigment accumulates in mutant cells deprived of adenine	0	0	143.9	97.7	0	0	8	3	0	0	16.5	9.8
Pipas_chr3_0566	SER1	F2QW19_PICP7	3-phosphoserine aminotransferase; catalyzes the formation of phosphoserine from 3-phosphohydroxypyruvate, required for serine and glycine biosynthesis; regulated by the general control of amino acid biosynthesis mediated by Gcn4p; protein abundance increases in response to DNA replication stress	0	0	143.4	119.6	0	0	4	2	0	0	10.5	7.8
Pipas_chr4_0688	SFC1	F2QYH4_PICP7	Mitochondrial succinate-fumarate transporter, transports succinate into and fumarate out of the mitochondrion; required for ethanol and acetate utilization	0	0	142.9	124.7	0	0	7	3	0	0	16.5	12.7
Pipas_chr4_0785	GLN1	F2QY67_PICP7	Glutamine synthetase (GS); synthesizes glutamine from glutamate and ammonia; with Glt1p, forms the secondary pathway for glutamate biosynthesis from ammonia; expression regulated by nitrogen source and by amino acid limitation; relocalizes from nucleus to cytoplasmic foci upon DNA replication stress	66.4	0	142.6	207.2	4	0	9	8	6.5	0	17.3	17.3
Pipas_chr3_0839	GCD11	F2QV86_PICP7	Gamma subunit of the translation initiation factor eIF2; involved in the identification of the start codon; binds GTP when forming the ternary complex with GTP and tRNAi-Met; mutations in human ortholog cause X-linked intellectual disability (XLID)	151.6	0	140.7	115.6	6	0	6	4	8.2	0	7.3	8.2
Pipas_chr2-2_0229	RPL6A	F2QRA8_PICP7	Ribosomal 60S subunit protein L6A; N-terminally acetylated; binds 5.8S rRNA; homologous to mammalian ribosomal protein L6, no bacterial homolog; RPL6A has a paralog, RPL6B, that arose from the whole genome duplication	330.9	50.4	140.2	117.2	13	3	5	6	48.7	17.1	17.7	26.6
Pipas_chr1-4_0231	SEC31	F2QLQ0_PICP7	Component of the Sec13p-Sec31p complex of the COPII vesicle coat, required for vesicle formation in ER to Golgi transport; mutant has increased aneuploidy tolerance	0	0	139.7	178.5	0	0	3	3	0	0	2.1	2.1
Pipas_chr3_0579	GUT2	F2QW06_PICP7	Mitochondrial glycerol-3-phosphate dehydrogenase; expression is repressed by both glucose and cAMP and derepressed by non-fermentable carbon sources in a Snf1p, Rsf1p, Hap2/3/4/5 complex dependent manner	0	0	136.6	110	0	0	6	4	0	0	8.4	6
Pipas_chr1-1_0019	SUB2	F2QNN9_PICP7	Component of the TREX complex required for nuclear mRNA export; member of the DEAD-box RNA helicase superfamily and is involved in early and late steps of spliceosome assembly; homolog of the human splicing factor hUAP56; relocalizes from nucleus to cytoplasm upon DNA replication stress	172.7	207.4	136	126	11	10	4	3	16.3	17.2	9.9	9.9
Pipas_chr2-2_0407	LSC2	F2QRT9_PICP7	Beta subunit of succinyl-CoA ligase, which is a mitochondrial enzyme of the TCA cycle that catalyzes the nucleotide-dependent conversion of succinyl-CoA to succinate	0	0	135.2	172.1	0	0	11	7	0	0	7	10.4
Pipas_chr4_0113	TMA108	F2R077_PICP7	Protein that associates with ribosomes and is involved in ribosome biogenesis; putative metalloprotease	328.8	123.4	134.6	126.7	19	5	4	3	11.4	4.6	5.8	4.1
Pipas_chr4_0208	RPL16A	F2QZX6_PICP7	Ribosomal 60S subunit protein L16A; N-terminally acetylated, binds 5.8 S rRNA; transcriptionally regulated by Rap1p; homologous to mammalian ribosomal protein L13A and bacterial L13; RPL16A has a paralog, RPL16B, that arose from the whole genome duplication; protein abundance increases in response to DNA replication stress	397.2	288	134.4	239.4	37	16	8	7	36.7	27.6	10.6	18.6
Pipas_chr4_0267	RPL26B	F2QZR3_PICP7	Ribosomal 60S subunit protein L26B; binds to 5.8S rRNA; homologous to mammalian ribosomal protein L26 and bacterial L24; RPL26B has a paralog, RPL26A, that arose from the whole genome duplication	240.2	115.7	132.6	86	12	9	6	3	43.3	15.7	30.7	22.8
Pipas_chr1-1_0036	SSZ1	F2QNR1_PICP7	Hsp70 protein that interacts with Zuo1p (a DnaJ homolog) to form a ribosome-associated complex that binds the ribosome via the Zuo1p subunit; also involved in pleiotropic drug resistance via sequential activation of PDR1 and PDR5; binds ATP	208.8	125	131.9	126.8	10	6	6	4	10	6	15.4	9.4
Pipas_chr3_0462	ALA1	F2QWC2_PICP7	Cytoplasmic and mitochondrial alanyl-tRNA synthetase, required for protein synthesis; point mutation (cdc64-1 allele) causes cell cycle arrest at G1; lethality of null mutation is functionally complemented by human homolog	0	0	131.3	229.6	0	0	6	9	0	0	5.4	9.1
Pipas_chr1-4_0489	CYS3	F2QPT3_PICP7	Cystathionine gamma-lyase, catalyzes one of the two reactions involved in the transsulfuration pathway that yields cysteine from homocysteine with the intermediary formation of cystathionine; protein abundance increases in response to DNA replication stress	59.2	0	130.9	115.2	3	0	7	7	5.8	0	14.2	7.6
Pipas_chr2-2_0048	LPD1	F2QQR8_PICP7	Dihydrolipoamide dehydrogenase; the lipoamide dehydrogenase component (E3) of the pyruvate dehydrogenase and 2-oxoglutarate dehydrogenase multi-enzyme complexes; LPD1 has a paralog, IRC15, that arose from the whole genome duplication	0	0	129.2	154.2	0	0	3	3	0	0	5.1	7.4
Pipas_chr1-4_0218	ARO4	F2QLN6_PICP7	3-deoxy-D-arabino-heptulosonate-7-phosphate (DAHP) synthase; catalyzes the first step in aromatic amino acid biosynthesis and is feedback-inhibited by tyrosine or high concentrations of phenylalanine or tryptophan; relative distribution to the nucleus increases upon DNA replication stress	149	92.2	129.1	131.4	4	10	5	5	7.8	27.8	14.4	12.2
Pipas_chr2-1_0779	RPS17B	F2QS01_PICP7	Ribosomal protein 51 (rp51) of the small (40s) subunit; homologous to mammalian ribosomal protein S17, no bacterial homolog; RPS17B has a paralog, RPS17A, that arose from the whole genome duplication; protein abundance increases in response to DNA replication stress	275.1	322.3	128.9	155.1	23	29	4	6	43.4	44.1	36	36
Pipas_chr2-2_0186	PEX5	F2QR64_PICP7	Peroxisomal membrane signal receptor for the C-terminal tripeptide signal sequence (PTS1) of peroxisomal matrix proteins, required for peroxisomal matrix protein import; also proposed to have PTS1-receptor independent functions	86.1	62.5	127.8	36.3	4	5	3	3	3.6	3.6	7.5	3.6
Pipas_chr2-1_0429	HTA2	C4R0M8_PICPG	Histone H2A, core histone protein required for chromatin assembly and chromosome function; one of two nearly identical (see also HTA1) subtypes; DNA damage-dependent phosphorylation by Mec1p facilitates DNA repair; acetylated by Nat4p	165	124.5	127.6	72.6	25	27	9	14	52.3	30	30	23.1
Pipas_chr2-2_0341	RPN11	F2QRM7_PICP7	Metalloprotease subunit of the 19S regulatory particle of the 26S proteasome lid; couples the deubiquitination and degradation of proteasome substrates; involved, independent of catalytic activity, in fission of mitochondria and peroxisomes; protein abundance increases in response to DNA replication stress	0	0	126.5	70	0	0	2	3	0	0	8	7.7
Pipas_chr3_1048	HYP2	F2QUL4_PICP7	Translation elongation factor eIF-5A; may function in translation initiation; structural homolog of bacterial EF-P; undergoes an essential hypusination modification; HYP2 has a paralog, ANB1, that arose from the whole genome duplication	0	0	125	125.6	0	0	11	17	0	0	19.4	19.4
Pipas_chr1-4_0458	ILV3	F2QPQ0_PICP7	Dihydroxyacid dehydratase, catalyzes third step in the common pathway leading to biosynthesis of branched-chain amino acids	0	0	123.6	39.5	0	0	2	2	0	0	6.2	5.4
Pipas_chr4_0844	PDI1	F2QY05_PICP7	Protein disulfide isomerase; multifunctional protein of ER lumen, essential for formation of disulfide bonds in secretory and cell-surface proteins, unscrambles non-native disulfide bonds; key regulator of Ero1p; forms complex with Mnl1p that has exomannosidase activity, processing unfolded protein-bound Man8GlcNAc2 oligosaccharides to Man7GlcNAc2, promoting degradation in unfolded protein respon…	0	0	123.6	105	0	0	7	5	0	0	7	7
Pipas_chr4_0613	ADE12	F2QYP8_PICP7	Adenylosuccinate synthase, catalyzes the first step in synthesis of adenosine monophosphate from inosine 5'monophosphate during purine nucleotide biosynthesis; exhibits binding to single-stranded autonomously replicating (ARS) core sequence	0	0	121.9	0	0	0	3	0	0	0	7.9	0
Pipas_chr3_0826	GPM1	F2QV99_PICP7	Tetrameric phosphoglycerate mutase, mediates the conversion of 3-phosphoglycerate to 2-phosphoglycerate during glycolysis and the reverse reaction during gluconeogenesis	0	0	121.7	108.4	0	0	6	5	0	0	13.3	13.3
Pipas_chr1-4_0063	ASC1	C4QXC0_PICPG	G-protein beta subunit and guanine nucleotide dissociation inhibitor for Gpa2p; ortholog of RACK1 that inhibits translation; core component of the small (40S) ribosomal subunit; regulates P-body formation induced by replication stress; represses Gcn4p in the absence of amino acid starvation	0	0	121.4	110.7	0	0	5	4	0	0	16.8	10.4
Pipas_chr3_0675	ASN2	F2QVQ4_PICP7	Asparagine synthetase; catalyzes the synthesis of L-asparagine from L-aspartate in the asparagine biosynthetic pathway; ASN2 has a paralog, ASN1, that arose from the whole genome duplication	173.1	51.8	121.2	98.4	8	4	5	5	9.5	5.2	6.4	8.2
Pipas_chr1-4_0347	YOL057W	F2QPD4_PICP7	Dipeptidyl-peptidase III; cleaves dipeptides from the amino terminus of target proteins; highly active on synthetic substrate Arg-Arg-2-naphthylamide; mammalian ortholog may be a biomarker for some cancers	0	0	119.5	65.8	0	0	5	3	0	0	5.8	2.6
Pipas_chr1-4_0275	RPL33A	F2QLF3_PICP7	Ribosomal 60S subunit protein L33A; N-terminally acetylated; rpl33a null mutant exhibits slow growth while rpl33a rpl33b double null mutant is inviable; homologous to mammalian ribosomal protein L35A, no bacterial homolog; RPL33A has a paralog, RPL33B, that arose from the whole genome duplication	188.6	91.5	118.1	94.3	15	7	8	6	46.7	18.7	26.2	18.7
Pipas_chr3_0464	YNR021W	F2QWC0_PICP7	Putative protein of unknown function; green fluorescent protein (GFP)-fusion protein localizes to the endoplasmic reticulum; YNR021W is not an essential gene	74.4	0	118	60.4	3	0	5	4	7.6	0	18.4	10
Pipas_chr3_0876	SAM2	F2QV42_PICP7	S-adenosylmethionine synthetase; catalyzes transfer of the adenosyl group of ATP to the sulfur atom of methionine; SAM2 has a paralog, SAM1, that arose from the whole genome duplication	219.4	197.9	117	142.2	22	32	26	24	15.8	17.3	9.7	9.7
Pipas_chr4_0731	RPT2	F2QYC8_PICP7	One of six ATPases of the 19S regulatory particle of the 26S proteasome involved in the degradation of ubiquitinated substrates; required for normal peptide hydrolysis by the core 20S particle	0	0	116.7	127.6	0	0	3	4	0	0	5.5	5.5
Pipas_chr1-1_0390	DED81	F2QMP7_PICP7	Cytosolic asparaginyl-tRNA synthetase, required for protein synthesis, catalyzes the specific attachment of asparagine to its cognate tRNA	0	0	116.6	85.8	0	0	4	4	0	0	4.9	4.9
Pipas_chr2-1_0415	LEU4	F2QT38_PICP7	Alpha-isopropylmalate synthase (2-isopropylmalate synthase); the main isozyme responsible for the first step in the leucine biosynthesis pathway; LEU4 has a paralog, LEU9, that arose from the whole genome duplication	0	0	115.7	166.7	0	0	7	7	0	0	11.4	9.8
Pipas_chr4_0416	AGX1	F2QZA3_PICP7	Alanine:glyoxylate aminotransferase (AGT), catalyzes the synthesis of glycine from glyoxylate, which is one of three pathways for glycine biosynthesis in yeast; has similarity to mammalian and plant alanine:glyoxylate aminotransferases	0	0	115.5	190	0	0	7	8	0	0	10.9	14.4
Pipas_chr1-3_0264	CPR1	F2QNJ7_PICP7	Cytoplasmic peptidyl-prolyl cis-trans isomerase (cyclophilin); catalyzes the cis-trans isomerization of peptide bonds N-terminal to proline residues; binds the drug cyclosporin A; protein abundance increases in response to DNA replication stress	236.9	105.6	115.4	101	14	5	10	7	37.3	17.4	15.5	15.5
Pipas_chr1-4_0680	RPL21B	F2QPL4_PICP7	Ribosomal 60S subunit protein L21B; homologous to mammalian ribosomal protein L21, no bacterial homolog; RPL21B has a paralog, RPL21A, that arose from the whole genome duplication	237.2	165.2	115.1	93.8	30	30	17	10	27.6	20	9.7	9.7
Pipas_chr1-1_0118	PAS_chr1-1_0118	F2QMC8_PICP7	Protein of unkown function, contains Signal-TM	53.7	0	115	103.4	2	0	3	4	7.8	0	10.8	7.6
Pipas_c034_0035	HHF2	F2QQI9_PICP7	Histone H4, core histone protein required for chromatin assembly and chromosome function; one of two identical histone proteins (see also HHF1); contributes to telomeric silencing; N-terminal domain involved in maintaining genomic integrity	264.1	255.8	114.2	0	49	56	14	0	47.6	47.6	19.4	0
Pipas_chr2-2_0162	ADO1	F2QR37_PICP7	Adenosine kinase, required for the utilization of S-adenosylmethionine (AdoMet); may be involved in recycling adenosine produced through the methyl cycle	0	0	113.7	166	0	0	7	6	0	0	12.6	10.9
Pipas_chr3_1087	PEP4	F2QUG8_PICP7	Vacuolar aspartyl protease (proteinase A), required for the posttranslational precursor maturation of vacuolar proteinases; important for protein turnover after oxidative damage; synthesized as a zymogen, self-activates	0	0	111.3	109.2	0	0	4	3	0	0	8	9.8
Pipas_chr3_0039	LEU2	F2QXL9_PICP7	Beta-isopropylmalate dehydrogenase (IMDH); catalyzes the third step in the leucine biosynthesis pathway; can additionally catalyze the conversion of &#946;-ethylmalate into &#945;-ketovalerate	0	0	111.2	0	0	0	3	0	0	0	7.7	0
Pipas_chr3_0038	RLP7	F2QXM0_PICP7	Nucleolar protein with similarity to large ribosomal subunit L7 proteins; constituent of 66S pre-ribosomal particles; plays an essential role in processing of precursors to the large ribosomal subunit RNAs	117	0	110.8	96.9	2	0	3	3	7	0	12.3	8.3
Pipas_chr3_1041	SNU13	F2QUM0_PICP7	RNA binding protein, part of U3 snoRNP involved in rRNA processing, part of U4/U6-U5 tri-snRNP involved in mRNA splicing, similar to human 15.5K protein	36.8	0	110.5	111.9	4	0	4	5	13.5	0	25.4	25.4
Pipas_chr3_0614	SEC24	F2QVW9_PICP7	Component of the Sec23p-Sec24p heterodimer of the COPII vesicle coat; required for cargo selection during vesicle formation in ER to Golgi transport; homologous to Sfb3p; SEC24 has a paralog, SFB2, that arose from the whole genome duplication	224.7	0	110.4	95.1	9	0	2	2	7.5	0	2.6	2.8
Pipas_chr1-1_0447	LYS1	F2QMV1_PICP7	Saccharopine dehydrogenase (NAD+, L-lysine-forming), catalyzes the conversion of saccharopine to L-lysine, which is the final step in the lysine biosynthesis pathway; also has mRNA binding activity	0	0	109.9	0	0	0	3	0	0	0	6.5	0
Pipas_chr2-2_0142	URA2	F2QR18_PICP7	Bifunctional carbamoylphosphate synthetase (CPSase)-aspartate transcarbamylase (ATCase), catalyzes the first two enzymatic steps in the de novo biosynthesis of pyrimidines; both activities are subject to feedback inhibition by UTP	424.7	307.3	109.7	0	15	11	3	0	6.6	3.7	1	0
Pipas_chr1-3_0191	GUA1	F2QNC4_PICP7	GMP synthase; highly conserved enzyme that catalyzes the second step in the biosynthesis of GMP from inosine 5'-phosphate (IMP); transcription is not subject to regulation by guanine but is negatively regulated by nutrient starvation; reduction-of-function mutation gua1-G388D causes changes in cellular guanine nucleotide pools, defects in general protein synthesis, and impaired translation of GCN…	0	0	109.6	87.1	0	0	3	2	0	0	5.5	5.5
Pipas_c048_0003	PAS_c048_0003	F2QXU3_PICP7	Phosphate transport (Pho88)	0	0	109.3	0	0	0	4	0	0	0	15.9	0
Pipas_chr1-1_0391	YHR020W	F2QMP8_PICP7	Prolyl-tRNA synthetase; N-terminal domain shows weak homology to prokaryotic posttransfer editing domain, but does not possess posttransfer editing activity; may interact with ribosomes, based on co-purification experiments	55.9	57.9	109.2	72	4	2	4	2	5.8	4.6	6.9	4.6
Pipas_chr2-2_0168	LYS12	F2QR44_PICP7	Homo-isocitrate dehydrogenase, an NAD-linked mitochondrial enzyme required for the fourth step in the biosynthesis of lysine, in which homo-isocitrate is oxidatively decarboxylated to alpha-ketoadipate	67.5	0	108.2	119.3	2	0	5	2	5.9	0	7.3	6.5
Pipas_chr2-2_0172	NAP1	F2QR48_PICP7	Protein that interacts with mitotic cyclin Clb2p; required for the regulation of microtubule dynamics during mitosis; controls bud morphogenesis; involved in the transport of H2A and H2B histones to the nucleus; phosphorylated by CK2; protein abundance increases in response to DNA replication stress	57	38.2	107.7	0	4	2	2	0	6.8	6.8	6.5	0
Pipas_chr1-4_0608	ARO8	F2QQ55_PICP7	Aromatic aminotransferase I, expression is regulated by general control of amino acid biosynthesis	0	0	107.5	52.3	0	0	4	4	0	0	13.5	6.4
Pipas_chr1-1_0433	PRX1-2	F2QMT8_PICP7	Mitochondrial peroxiredoxin with thioredoxin peroxidase activity; has a role in reduction of hydroperoxides; reactivation requires Trr2p and glutathione; induced during respiratory growth and oxidative stress; phosphorylated; protein abundance increases in response to DNA replication stress	0	0	107.3	201	0	0	5	5	0	0	19	26.5
Pipas_chr3_0898	RPN1	F2QV18_PICP7	Non-ATPase base subunit of the 19S regulatory particle of the 26S proteasome; may participate in the recognition of several ligands of the proteasome; contains a leucine-rich repeat (LRR) domain, a site for protein-protein interactions	107.8	0	107.2	0	3	0	3	0	3.5	0	3.4	0
Pipas_chr4_0225	SEC21	F2QZV9_PICP7	Gamma subunit of coatomer, a heptameric protein complex that together with Arf1p forms the COPI coat; involved in ER to Golgi transport of selective cargo	114.1	0	106.6	159.6	3	0	3	6	4.3	0	5.2	5.3
Pipas_chr3_0340	RPG1	F2QWP9_PICP7	eIF3a subunit of the core complex of translation initiation factor 3 (eIF3), essential for translation; part of a Prt1p-Rpg1p-Nip1p subcomplex that stimulates binding of mRNA and tRNA(i)Met to ribosomes; involved in translation reinitiation	389.7	224	106.3	0	17	18	2	0	13	7.3	3	0
Pipas_chr3_0659	ACO2	F2QVS2_PICP7	Putative mitochondrial aconitase isozyme; similarity to Aco1p, an aconitase required for the TCA cycle; expression induced during growth on glucose, by amino acid starvation via Gcn4p, and repressed on ethanol	0	0	104.7	80.3	0	0	2	2	0	0	3.2	3.4
Pipas_chr2-2_0053	SEC53	F2QQS4_PICP7	Phosphomannomutase, involved in synthesis of GDP-mannose and dolichol-phosphate-mannose; required for folding and glycosylation of secretory proteins in the ER lumen	0	0	103.8	81.9	0	0	4	5	0	0	14.7	9.6
Pipas_chr3_0722	RPS31	F2QVK8_PICP7	Fusion protein cleaved to yield ribosomal protein S31 and ubiquitin; ubiquitin may facilitate assembly of the ribosomal protein into ribosomes; interacts genetically with translation factor eIF2B; homologous to mammalian ribosomal protein S27A, no bacterial homolog	169	0	103.4	111.1	10	0	18	12	22	0	11.3	11.3
Pipas_chr2-2_0462	NUBM	F2QR07_PICP7	NUBM (51 kDa) subunit of mitochondrialNADH:ubiquinone oxidoreductase (complex I) [Komagataella pastoris], Respiratory-chain NADH dehydrogenase 51 Kd subu;Nqo1 FMN-binding domain-like	77.2	0	103.4	0	5	0	2	0	5.5	0	7.2	0
Pipas_chr3_0376	GRS1	F2QWL4_PICP7	Cytoplasmic and mitochondrial glycyl-tRNA synthase; ligates glycine to the cognate anticodon-bearing tRNA; transcription termination factor that may interact with the 3'-end of pre-mRNA to promote 3'-end formation; GRS1 has a paralog, GRS2, that arose from the whole genome duplication	0	0	103.4	112.6	0	0	4	8	0	0	6.9	6.9
Pipas_chr2-2_0370	TOM70	F2QRQ6_PICP7	Component of the TOM (translocase of outer membrane) complex; involved in the recognition and initial import steps for all mitochondrially directed proteins; acts as a receptor for incoming precursor proteins; TOM70 has a paralog, TOM71, that arose from the whole genome duplication	100.5	0	101.1	84.8	5	0	5	3	6.4	0	6	6
Pipas_chr1-4_0561	HXK1	F2QQ02_PICP7	Hexokinase isoenzyme 1; a cytosolic protein that catalyzes phosphorylation of glucose during glucose metabolism; expression is highest during growth on non-glucose carbon sources; glucose-induced repression involves hexokinase Hxk2p; HXK1 has a paralog, HXK2, that arose from the whole genome duplication	0	0	100.6	195.6	0	0	5	6	0	0	6	13.9
Pipas_chr1-1_0174	PIM1-2	F2QMI9_PICP7	ATP-dependent Lon protease, contains PTS1 peroxisomal targeting signal	222.7	184.3	100.4	113.3	6	6	3	3	8.2	5	3.5	3.3
Pipas_chr2-1_0785	FAA1	F2QRZ4_PICP7	Long chain fatty acyl-CoA synthetase; activates imported fatty acids with a preference for C12:0-C16:0 chain lengths; functions in long chain fatty acid import; accounts for most acyl-CoA synthetase activity; localized to lipid particles; involved in sphingolipid-to-glycerolipid metabolism; forms ER foci upon DNA replication stress; FAA1 has a paralog, FAA4, that arose from the whole genome dupli…	817.6	295.2	100.1	215.5	36	15	3	6	26.5	12.8	3.9	10.6
Pipas_chr3_0091	RPL19B	F2QXG1_PICP7	Ribosomal 60S subunit protein L19B; rpl19a and rpl19b single null mutations result in slow growth, while the double null mutation is lethal; homologous to mammalian ribosomal protein L19, no bacterial homolog; RPL19B has a paralog, RPL19A, that arose from the whole genome duplication	308.3	195.9	100	118.1	30	16	8	5	30.4	26.5	9.8	9.8
Pipas_chr4_0719	RNA1	F2QYE1_PICP7	GTPase activating protein (GAP) for Gsp1p, involved in nuclear transport	0	38.2	99.8	59.9	0	2	2	4	0	7.4	6.4	6.4
Pipas_FragB_0036	RPL36A	F2QQF1_PICP7	Ribosomal 60S subunit protein L36A; N-terminally acetylated; binds to 5.8 S rRNA; homologous to mammalian ribosomal protein L36, no bacterial homolog; RPL36A has a paralog, RPL36B, that arose from the whole genome duplication	234.9	0	99.7	53.2	15	0	7	4	20.3	0	15.5	15.5
Pipas_chr3_0949	KRS1	F2QUW6_PICP7	Lysyl-tRNA synthetase	69	138.3	98.3	50.8	4	5	7	4	3.7	6.6	7.3	7.1
Pipas_chr2-2_0147	HET1	F2QR21_PICP7	Glycolipid transfer protein (GLTP);Sphingolipid transfer protein Het1, (Pichia pastoris) no S. cerevisiae homolog	93.7	0	98	89.1	2	0	4	2	13.1	0	27.6	10.6
Pipas_chr3_0571	CCT4	F2QW14_PICP7	Subunit of the cytosolic chaperonin Cct ring complex, related to Tcp1p, required for the assembly of actin and tubulins in vivo	114.1	0	97.6	100.2	5	0	3	2	8.7	0	6.8	4.6
Pipas_chr4_0180	RPL31B	F2R006_PICP7	Ribosomal 60S subunit protein L31B; associates with karyopherin Sxm1p; loss of both Rpl31p and Rpl39p confers lethality; homologous to mammalian ribosomal protein L31, no bacterial homolog; RPL31B has a paralog, RPL31A, that arose from the whole genome duplication	302.4	130.4	97.5	0	18	10	3	0	47.9	21.4	17.9	0
Pipas_chr4_0587	SHM1	F2QYS3_PICP7	Mitochondrial serine hydroxymethyltransferase, converts serine to glycine plus 5,10 methylenetetrahydrofolate; involved in generating precursors for purine, pyrimidine, amino acid, and lipid biosynthesis; reverse reaction generates serine	0	0	97.3	0	0	0	11	0	0	0	9.1	0
Pipas_chr2-1_0716	HEM1	F2QS71_PICP7	5-aminolevulinate synthase, catalyzes the first step in the heme biosynthetic pathway; an N-terminal signal sequence is required for localization to the mitochondrial matrix; expression is regulated by Hap2p-Hap3p	0	0	97.2	0	0	0	2	0	0	0	6.8	0
Pipas_chr4_0393	CDC60	F2QZC6_PICP7	Cytosolic leucyl tRNA synthetase, ligates leucine to the appropriate tRNA	398.4	67.7	96.8	129.4	13	4	5	7	8.7	2.1	4.2	6.5
Pipas_chr4_0548	CDC3	F2QYW5_PICP7	Component of the septin ring that is required for cytokinesis; septins are GTP-binding proteins that assemble with other septins into rod-like complexes that can associate with other rods to form filament polymers; septin rings at the mother-bud neck act as scaffolds for recruiting factors needed for cell division and as barriers to prevent diffusion of specific proteins between mother and daught…	0	0	96.7	0	0	0	2	0	0	0	4.9	0
Pipas_chr1-4_0403	NOP56	C4QYC8_PICPG	Essential evolutionarily-conserved nucleolar protein component of the box C/D snoRNP complexes that direct 2'-O-methylation of pre-rRNA during its maturation; overexpression causes spindle orientation defects	369.1	0	96.4	196.1	18	0	2	3	29.4	0	4.6	8.1
Pipas_chr2-1_0390	PAS_chr2-1_0390	F2QT62_PICP7	Peptidase family M1; Leukotriene A4 hydrolase N-terminal domain	0	0	96.2	99.9	0	0	3	6	0	0	12.2	12.2
Pipas_chr3_0040	ODC1	F2QXL8_PICP7	Mitochondrial inner membrane transporter; exports 2-oxoadipate and 2-oxoglutarate from the mitochondrial matrix to the cytosol for lysine and glutamate biosynthesis and lysine catabolism; suppresses, in multicopy, an fmc1 null mutation; ODC1 has a paralog, ODC2, that arose from the whole genome duplication	144.6	0	94.3	74.6	11	0	2	3	19	0	8.5	13.3
Pipas_chr3_0374	PAS_chr3_0374	F2QWL6_PICP7	conserved domain: Zinc finger, C3HC4 type (RING finger)	75.5	0	93.4	0	4	0	3	0	4.1	0	3.9	0
Pipas_chr3_0054	RPL20A	F2QXK2_PICP7	Ribosomal 60S subunit protein L20A; homologous to mammalian ribosomal protein L18A, no bacterial homolog; RPL20A has a paralog, RPL20B, that arose from the whole genome duplication	526.5	326.2	93.3	0	39	23	4	0	42.5	32.6	15.5	0
Z_Prot_F2R0J7	Z_Prot_F2R0J7	F2R0J7_PICP7	Cytochrome c oxidase subunit 2 OS=Komagataella pastoris (strain ATCC 76273 / CBS 7435 / CECT 11047 / NRRL Y-11430 / Wegner 21-1) GN=COX2 PE=3 SV=1	0	0	93.2	110.2	0	0	4	2	0	0	12	12
Pipas_chr1-4_0314	ERG20	F2QPA2_PICP7	Farnesyl pyrophosphate synthetase, has both dimethylallyltranstransferase and geranyltranstransferase activities; catalyzes the formation of C15 farnesyl pyrophosphate units for isoprenoid and sterol biosynthesis	45.1	0	92.6	68.1	3	0	6	5	6.2	0	5.4	5.4
Pipas_chr3_1022	HCR1	F2QUP1_PICP7	Dual function protein involved in translation initiation as a substoichiometric component (eIF3j) of translation initiation factor 3 (eIF3) and required for processing of 20S pre-rRNA; binds to eIF3 subunits Rpg1p and Prt1p and 18S rRNA	0	0	91.9	0	0	0	3	0	0	0	8.2	0
Pipas_chr4_0311	ETR1	C4R7H6_PICPG	2-enoyl thioester reductase, member of the medium chain dehydrogenase/reductase family; localized to in mitochondria, where it has a probable role in fatty acid synthesis	0	0	91.1	0	0	0	2	0	0	0	7.2	0
Pipas_chr1-1_0183	RPL1B	F2QMJ7_PICP7	Ribosomal 60S subunit protein L1B; N-terminally acetylated; homologous to mammalian ribosomal protein L10A and bacterial L1; RPL1B has a paralog, RPL1A, that arose from the whole genome duplication; rpl1a rpl1b double null mutation is lethal	336.4	210.8	91	146.2	31	11	15	20	26.3	17.1	21.2	27.6
Pipas_chr2-1_0120	IDH2	F2QTY5_PICP7	Subunit of mitochondrial NAD(+)-dependent isocitrate dehydrogenase, which catalyzes the oxidation of isocitrate to alpha-ketoglutarate in the TCA cycle; phosphorylated	0	0	90.2	0	0	0	3	0	0	0	13.7	0
Pipas_chr2-1_0282	ZUO1	F2QTH4_PICP7	Ribosome-associated chaperone, functions in ribosome biogenesis and, in partnership with Ssz1p and SSb1/2, as a chaperone for nascent polypeptide chains; contains a DnaJ domain and functions as a J-protein partner for Ssb1p and Ssb2p	0	0	89.2	73	0	0	2	2	0	0	5.8	5.8
Pipas_chr3_0596	RPS21A	F2QVY9_PICP7	Protein component of the small (40S) ribosomal subunit; homologous to mammalian ribosomal protein S21, no bacterial homolog; RPS21A has a paralog, RPS21B, that arose from the whole genome duplication	0	0	88.5	106.8	0	0	11	5	0	0	47.1	36.8
Pipas_chr2-2_0375	FPR1	F2QRR1_PICP7	Peptidyl-prolyl cis-trans isomerase (PPIase), binds to the drugs FK506 and rapamycin; also binds to the nonhistone chromatin binding protein Hmo1p and may regulate its assembly or function	107.9	116.9	88.3	0	4	9	3	0	17.9	17.9	31.2	0
Pipas_chr3_0676	QRI1	F2QVQ3_PICP7	UDP-N-acetylglucosamine pyrophosphorylase; catalyzes the formation of UDP-N-acetylglucosamine (UDP-GlcNAc), which is important in cell wall biosynthesis, protein N-glycosylation, and GPI anchor biosynthesis; protein abundance increases in response to DNA replication stress	0	0	87.9	0	0	0	2	0	0	0	6.3	0
Pipas_chr1-4_0043	SBA1	F2QN01_PICP7	Co-chaperone that binds to and regulates Hsp90 family chaperones; important for pp60v-src activity in yeast; homologous to the mammalian p23 proteins, and like p23 can regulate telomerase activity; protein abundance increases in response to DNA replication stress	0	0	86.6	0	0	0	7	0	0	0	11	0
Pipas_chr2-2_0219	GUK1	F2QR98_PICP7	Guanylate kinase, converts GMP to GDP; required for growth and mannose outer chain elongation of cell wall N-linked glycoproteins	0	0	86.2	0	0	0	4	0	0	0	12.9	0
Pipas_chr1-4_0289	PAS_chr1-4_0289	F2QLH1_PICP7	similarity to eukaryotic translation initiation factor 3 subunit F	90.6	121	86.1	131.2	7	8	3	3	11.3	11.9	11.3	11.3
Pipas_chr1-4_0135	SUI3	F2QN82_PICP7	Beta subunit of the translation initiation factor eIF2, involved in the identification of the start codon; proposed to be involved in mRNA binding	0	0	85.7	72.5	0	0	3	3	0	0	8.5	8.5
Pipas_chr3_0955	PAS_chr3_0955	F2QUW0_PICP7	similarity to stomatin family protein [Scheffersomyces stipitis CBS 6054], predicted mitochondrial targeting signal	0	0	85.2	76.4	0	0	3	3	0	0	6.4	7.9
Pipas_chr1-4_0150	TKL1	F2QN99_PICP7	Transketolase; catalyzes conversion of xylulose-5-phosphate and ribose-5-phosphate to sedoheptulose-7-phosphate and glyceraldehyde-3-phosphate in the pentose phosphate pathway; needed for synthesis of aromatic amino acids; TKL1 has a paralog, TKL2, that arose from the whole genome duplication	0	0	85	166	0	0	3	7	0	0	8.7	8.8
Pipas_chr4_0211	RPS7B	F2QZX4_PICP7	Protein component of the small (40S) ribosomal subunit; interacts with Kti11p; deletion causes hypersensitivity to zymocin; homologous to mammalian ribosomal protein S7, no bacterial homolog; RPS7B has a paralog, RPS7A, that arose from the whole genome duplication; protein abundance increases in response to DNA replication stress	194.9	141.1	84.1	102.1	26	19	5	5	28.7	17	13.8	19.1
Pipas_chr3_0662	SIT1	F2QVR9_PICP7	Ferrioxamine B transporter, member of the ARN family of transporters that specifically recognize siderophore-iron chelates; transcription is induced during iron deprivation and diauxic shift; potentially phosphorylated by Cdc28p	0	0	84	98.3	0	0	3	3	0	0	5.8	5.8
Pipas_chr4_0228	ILV2	C4R783_PICPG	Acetolactate synthase, catalyses the first common step in isoleucine and valine biosynthesis and is the target of several classes of inhibitors, localizes to the mitochondria; expression of the gene is under general amino acid control	0	0	83.9	64.3	0	0	6	4	0	0	4.3	4.3
Pipas_chr1-4_0683	PHB2	F2QPS0_PICP7	Subunit of the prohibitin complex (Phb1p-Phb2p), a 1.2 MDa ring-shaped inner mitochondrial membrane chaperone that stabilizes newly synthesized proteins; determinant of replicative life span; involved in mitochondrial segregation	69.6	0	83.4	0	3	0	4	0	9.6	0	9.2	0
Pipas_chr2-2_0087	ARF1	F2QQW3_PICP7	ADP-ribosylation factor; GTPase of the Ras superfamily involved in regulation of coated vesicle formation in intracellular trafficking within the Golgi; ARF1 has a paralog, ARF2, that arose from the whole genome duplication	229.9	128.7	82.1	76.4	13	13	2	3	27.6	19.3	11	11
Pipas_chr1-3_0045	SCP160	F2QLS1_PICP7	Essential RNA-binding G protein effector of mating response pathway, mainly associated with nuclear envelope and ER, interacts in mRNA-dependent manner with translating ribosomes via multiple KH domains, similar to vertebrate vigilins	232.4	74.7	82.1	119.1	10	5	6	4	5.9	3.6	3.1	2.7
Pipas_chr4_0066	SCL1	F2R0C3_PICP7	Alpha 1 subunit of the 20S proteasome involved in the degradation of ubiquitinated substrates; 20S proteasome is the core complex of the 26S proteasome; essential for growth; detected in the mitochondria	0	0	81.9	0	0	0	2	0	0	0	8.5	0
Pipas_chr2-1_0637	ARO2	F2QSF2_PICP7	Bifunctional chorismate synthase and flavin reductase; catalyzes the conversion of 5-enolpyruvylshikimate 3-phosphate (EPSP) to form chorismate, which is a precursor to aromatic amino acids; protein abundance increases in response to DNA replication stress	0	0	81.9	55.3	0	0	4	2	0	0	11.2	8.6
Pipas_chr2-1_0079	CCT7	F2QU28_PICP7	Subunit of the cytosolic chaperonin Cct ring complex, related to Tcp1p, required for the assembly of actin and tubulins in vivo; mutant has increased aneuploidy tolerance	85	0	81.6	73.2	4	0	5	27	4.8	0	4.9	4.9
Pipas_chr2-2_0081	TIM50	C4R2X4_PICPG	Essential component of the Translocase of the Inner Mitochondrial membrane (TIM23 complex); acts as receptor for the TIM23 complex guiding incoming precursors from the TOM complex; may control the gating of the Tim23p-Tim17p channel	67.4	0	81.2	0	3	0	2	0	5	0	5	0
Pipas_chr2-1_0657	SER3	F2QSD3_PICP7	3-phosphoglycerate dehydrogenase; catalyzes the first step in serine and glycine biosynthesis; SER3 has a paralog, SER33, that arose from the whole genome duplication	262.5	105.3	80.9	64.4	13	4	3	2	19.8	8.3	5.3	5.3
Pipas_chr3_1138	APT1	F2QUC0_PICP7	Adenine phosphoribosyltransferase; catalyzes the formation of AMP from adenine and 5-phosphoribosylpyrophosphate; involved in the salvage pathway of purine nucleotide biosynthesis; APT1 has a paralog, APT2, that arose from the whole genome duplication	0	0	80.5	0	0	0	2	0	0	0	14.8	0
Pipas_chr2-1_0360	YGL185C	F2QT93_PICP7	Putative protein with sequence similarity to hydroxyacid dehydrogenases; green fluorescent protein (GFP)-fusion protein localizes to the cytoplasm	0	0	79.9	89.6	0	0	2	3	0	0	6.8	7.9
Pipas_FragB_0014	YHM2	F2QQD0_PICP7	Carrier protein that exports citrate from and imports oxoglutarate into the mitochondrion, causing net export of NADPH reducing equivalents; also associates with mt nucleoids and has a role in replication and segregation of the mt genome	0	0	79.3	0	0	0	2	0	0	0	9.7	0
Pipas_chr2-1_0086	RPL24B	F2QU21_PICP7	Ribosomal 60S subunit protein L24B; not essential for translation but may be required for normal translation rate; homologous to mammalian ribosomal protein L24, no bacterial homolog; RPL24B has a paralog, RPL24A, that arose from the whole genome duplication	124.3	67.1	78.9	0	15	6	8	0	17.1	13.3	12	0
Pipas_chr3_0188	PDC1	F2QX59_PICP7	Major of three pyruvate decarboxylase isozymes, key enzyme in alcoholic fermentation, decarboxylates pyruvate to acetaldehyde; subject to glucose-, ethanol-, and autoregulation; involved in amino acid catabolism	306.5	0	78.9	132.8	17	0	4	9	21.2	0	4.8	12.1
Pipas_chr1-4_0598	GUS1	F2QQ44_PICP7	Glutamyl-tRNA synthetase (GluRS); forms a complex with methionyl-tRNA synthetase (Mes1p) and Arc1p; complex formation increases the catalytic efficiency of both tRNA synthetases and ensures their correct localization to the cytoplasm; protein abundance increases in response to DNA replication stress	83.5	0	78.9	0	3	0	2	0	5	0	4.4	0
Pipas_chr3_0181	MAE1	F2QX66_PICP7	Mitochondrial malic enzyme, catalyzes the oxidative decarboxylation of malate to pyruvate, which is a key intermediate in sugar metabolism and a precursor for synthesis of several amino acids	0	0	78.1	44.1	0	0	2	2	0	0	3.5	4.6
Pipas_chr1-4_0147	PAS_chr1-4_0147	F2QN95_PICP7	similarity to eukaryotic translation initiation factor 3 subunit [Ogataea parapolymorpha DL-1]	305.7	46.9	78	0	15	3	2	0	26.9	5.4	6.4	0
Pipas_chr2-2_0109	RPL17B	F2QQY3_PICP7	Ribosomal 60S subunit protein L17B; homologous to mammalian ribosomal protein L17 and bacterial L22; RPL17B has a paralog, RPL17A, that arose from the whole genome duplication	273.3	133	77.8	71.6	21	17	5	7	26.5	17.1	11.8	11.8
Pipas_chr1-4_0593	PDB1	F2QQ38_PICP7	E1 beta subunit of the pyruvate dehydrogenase (PDH) complex, which is an evolutionarily-conserved multi-protein complex found in mitochondria	0	0	77.3	106.2	0	0	4	5	0	0	7.1	7.1
Pipas_chr1-1_0294	COP1	F2QP20_PICP7	Alpha subunit of COPI vesicle coatomer complex, which surrounds transport vesicles in the early secretory pathway	185.9	41	77.2	52.1	8	2	3	2	6.7	1.7	3.5	2.4
Pipas_chr4_0551	POM33	F2QYW2_PICP7	Transmembrane nucleoporin; involved in nuclear pore complex (NPC) distribution, assembly or stabilization; highly conserved across species, orthologous to human TMEM33 and paralogous to Per33p; protein abundance increases in response to DNA replication stress	0	0	77.1	67.3	0	0	2	2	0	0	15.2	15.2
Pipas_chr2-1_0168	ARG5,6	F2QTU0_PICP7	Acetylglutamate kinase and N-acetyl-gamma-glutamyl-phosphate reductase; N-acetyl-L-glutamate kinase (NAGK) catalyzes the 2nd and N-acetyl-gamma-glutamyl-phosphate reductase (NAGSA), the 3rd step in arginine biosynthesis; synthesized as a precursor which is processed in the mitochondrion to yield mature NAGK and NAGSA; enzymes form a metabolon complex with Arg2p; NAGK C-terminal domain stabilizes …	56.7	0	74.1	0	4	0	3	0	4.8	0	3.1	0
Pipas_chr2-2_0496	PUT2	F2QRU2_PICP7	Delta-1-pyrroline-5-carboxylate dehydrogenase, nuclear-encoded mitochondrial protein involved in utilization of proline as sole nitrogen source; deficiency of the human homolog causes HPII, an autosomal recessive inborn error of metabolism	0	0	74.1	105.1	0	0	3	3	0	0	6.7	4.4
Pipas_chr2-2_0476	FPR3	F2QRA9_PICP7	Nucleolar peptidyl-prolyl cis-trans isomerase (PPIase); FK506 binding protein; phosphorylated by casein kinase II (Cka1p-Cka2p-Ckb1p-Ckb2p) and dephosphorylated by Ptp1p; FPR3 has a paralog, FPR4, that arose from the whole genome duplication	112.7	79.9	73.3	0	5	4	3	0	10	6.1	6.6	0
Pipas_chr3_0506	ARO1	F2QW79_PICP7	Pentafunctional arom protein, catalyzes steps 2 through 6 in the biosynthesis of chorismate, which is a precursor to aromatic amino acids	0	0	72.8	0	0	0	3	0	0	0	1.8	0
Pipas_chr2-1_0093	PSA1	F2QU14_PICP7	GDP-mannose pyrophosphorylase (mannose-1-phosphate guanyltransferase), synthesizes GDP-mannose from GTP and mannose-1-phosphate in cell wall biosynthesis; required for normal cell wall structure	244.9	87.2	72.6	92.1	40	4	2	2	14	5.7	4.5	5
Pipas_chr4_0138	CPA1	F2R051_PICP7	Small subunit of carbamoyl phosphate synthetase, which catalyzes a step in the synthesis of citrulline, an arginine precursor; translationally regulated by an attenuator peptide encoded by YOR302W within the CPA1 mRNA 5'-leader	0	0	72.6	0	0	0	2	0	0	0	8.3	0
Pipas_chr3_1054	TIF3	F2QUK8_PICP7	Translation initiation factor eIF-4B; contains an RNA recognition motif and binds to single-stranded RNA; has RNA annealing activity; interacts with Rps20p at the head of the 40S ribosomal subunit and alters the structure of the mRNA entry channel	0	0	72.6	0	0	0	3	0	0	0	4.1	0
Pipas_chr4_0433	YDL124W	F2QZ85_PICP7	NADPH-dependent alpha-keto amide reductase; reduces aromatic alpha-keto amides, aliphatic alpha-keto esters, and aromatic alpha-keto esters; member of the aldo-keto reductase (AKR) family; protein abundance increases in response to DNA replication stress	0	0	72.5	75.4	0	0	4	4	0	0	12	16.7
Pipas_chr3_0808	NUCM	F2QVB8_PICP7	NUCM (49 kDa) subunit of mitochondrialNADH:ubiquinone oxidoreductase (complex I) [Komagataella pastoris], 'Respiratory-chain NADH dehydrogenase, 49 Kd s;HydB/Nqo4-like	42	73.8	71.6	105.3	3	3	3	5	5.8	5.4	6	9.1
Pipas_chr2-2_0159	MAP2	F2QR33_PICP7	Methionine aminopeptidase, catalyzes the cotranslational removal of N-terminal methionine from nascent polypeptides; function is partially redundant with that of Map1p	0	0	71.4	0	0	0	2	0	0	0	6.2	0
Pipas_chr1-4_0071	SOD2	F2QN24_PICP7	Mitochondrial manganese superoxide dismutase, protects cells against oxygen toxicity; phosphorylated	0	0	70.9	0	0	0	3	0	0	0	8.1	0
Pipas_chr2-1_0023	YPL225W	F2QU81_PICP7	Protein of unknown function; may interact with ribosomes, based on co-purification experiments; green fluorescent protein (GFP)-fusion protein localizes to the cytoplasm; protein abundance increases in response to DNA replication stress	0	0	70.8	0	0	0	2	0	0	0	19	0
Pipas_chr2-1_0518	STI1	F2QST1_PICP7	Hsp90 cochaperone, interacts with the Ssa group of the cytosolic Hsp70 chaperones and activates Ssa1p ATPase activity; interacts with Hsp90 chaperones and inhibits their ATPase activity; homolog of mammalian Hop	0	0	70.2	113.4	0	0	3	3	0	0	6.1	5.6
Pipas_chr2-2_0058	YGR054W	F2QQS9_PICP7	Eukaryotic initiation factor (eIF) 2A; associates specifically with both 40S subunits and 80 S ribosomes, and interacts genetically with both eIF5b and eIF4E; homologous to mammalian eIF2A	149.4	82.9	70	129.2	7	2	2	3	7	4.5	4.5	7.4
Pipas_chr2-1_0556	ARP3	F2QSP1_PICP7	Essential component of the Arp2/3 complex, which is a highly conserved actin nucleation center required for the motility and integrity of actin patches; involved in endocytosis and membrane growth and polarity	68.7	0	69.3	42.4	2	0	2	2	5.4	0	7.2	7.5
Pipas_chr1-1_0180	SAR1	F2QMJ4_PICP7	GTPase, GTP-binding protein of the ARF family, component of COPII coat of vesicles; required for transport vesicle formation during ER to Golgi protein transport; lowers membrane rigidity helping in vesicle formation	291.9	145.3	69.1	78.9	12	7	3	3	33.7	17.4	11.6	11.6
Pipas_chr2-1_0368	LEU1	F2QT85_PICP7	Isopropylmalate isomerase, catalyzes the second step in the leucine biosynthesis pathway	0	0	68.2	0	0	0	2	0	0	0	3.3	0
Pipas_chr2-1_0050	STE6-3	F2QU54_PICP7	Plasma membrane ATP-binding cassette (ABC) transporter required for the export of a-factor, catalyzes ATP hydrolysis coupled to a-factor transport; contains 12 transmembrane domains and two ATP binding domains; expressed only in MATa cells	0	0	68.2	0	0	0	2	0	0	0	2.2	0
Pipas_chr1-1_0076	RPS22A	F2QM88_PICP7	Protein component of the small (40S) ribosomal subunit; homologous to mammalian ribosomal protein S15A and bacterial S8; RPS22A has a paralog, RPS22B, that arose from the whole genome duplication	0	0	68	114.5	0	0	8	5	0	0	10.8	17.7
Pipas_chr1-4_0632	MIS1	F2QQ79_PICP7	Mitochondrial C1-tetrahydrofolate synthase, involved in interconversion between different oxidation states of tetrahydrofolate (THF); provides activities of formyl-THF synthetase, methenyl-THF cyclohydrolase, and methylene-THF dehydrogenase	0	42.6	67.5	0	0	2	4	0	0	6.6	3.8	0
Pipas_chr1-4_0238	MMF1	C4QXV0_PICPG	Mitochondrial protein required for transamination of isoleucine; but not of valine or leucine; may regulate specificity of branched-chain transaminases Bat1p and Bat2p; interacts genetically with mitochondrial ribosomal protein genes; MMF1 has a paralog, HMF1, that arose from the whole genome duplication	0	0	67.1	0	0	0	3	0	0	0	23.5	0
Pipas_chr1-4_0113	SGT2	F2QN63_PICP7	Glutamine-rich cytoplasmic cochaperone; serves as a scaffold bringing together Get4, Get5p, and other TRC complex members that are required to mediate posttranslational insertion of tail-anchored proteins into the ER membrane; interacts with the prion domain of Sup35p; amyloid sensor; plays a role in targeting chaperones to prion aggregates; has similarity to human cochaperone SGT; forms cytoplas…	0	0	65.8	0	0	0	2	0	0	0	10.5	0
Pipas_chr2-1_0186	TUB1	F2QTR9_PICP7	Alpha-tubulin; associates with beta-tubulin (Tub2p) to form tubulin dimer, which polymerizes to form microtubules; relative distribution to nuclear foci increases upon DNA replication stress; TUB1 has a paralog, TUB3, that arose from the whole genome duplication	0	0	65.7	0	0	0	2	0	0	0	5.8	0
Pipas_chr3_0456	PGI1	F2QWD0_PICP7	Glycolytic enzyme phosphoglucose isomerase, catalyzes the interconversion of glucose-6-phosphate and fructose-6-phosphate; required for cell cycle progression and completion of the gluconeogenic events of sporulation	0	0	65.2	0	0	0	2	0	0	0	3.9	0
Pipas_chr2-1_0113	TCP1	F2QTZ2_PICP7	Alpha subunit of chaperonin-containing T-complex, which mediates protein folding in the cytosol; involved in actin cytoskeleton maintenance; overexpression in neurons suppresses formation of pathogenic conformations of huntingtin protein	87.5	0	64.2	0	2	0	2	0	4	0	4.5	0
Pipas_chr1-4_0491	RPS15	F2QPT5_PICP7	Protein component of the small (40S) ribosomal subunit; homologous to mammalian ribosomal protein S15 and bacterial S19	76.1	0	63.7	77.9	10	0	8	6	15.3	0	18.8	18.8
Pipas_chr2-1_0728	RPL28	F2QS58_PICP7	Ribosomal 60S subunit protein L28; homologous to mammalian ribosomal protein L27A and bacterial L15; may have peptidyl transferase activity; can mutate to cycloheximide resistance	189	67.2	63	0	23	10	5	0	37.6	32.9	20.1	0
Pipas_chr4_0475	RVB1	F2QZ39_PICP7	ATP-dependent DNA helicase, also known as pontin; member of the AAA+ and RuvB-like protein families; similar to Rvb2p; conserved component of multiple complexes including the INO80 complex, the Swr1 complex, and the R2TP complex (Rvb1-Rvb2-Tah1-Pih1); involved in multiple processes such as chromatin remodeling, box C/D snoRNP assembly, and RNA polymerase II assembly	287.5	0	62.3	0	13	0	2	0	16.2	0	6.4	0
Pipas_chr4_0727	SUP45	F2QYD2_PICP7	Polypeptide release factor (eRF1) in translation termination; mutant form acts as a recessive omnipotent suppressor; methylated by Mtq2p-Trm112p in ternary complex eRF1-eRF3-GTP; mutation of methylation site confers resistance to zymocin; has a role in cytokinesis through interaction with Mlc1p	226.5	215.1	61.6	0	8	6	2	0	10.7	10	5.7	0
Pipas_chr1-1_0053	TIF4632	F2QM64_PICP7	Translation initiation factor eIF4G, subunit of the mRNA cap-binding protein complex (eIF4F) that also contains eIF4E (Cdc33p); associates with the poly(A)-binding protein Pab1p, also interacts with eIF4A (Tif1p); TIF4632 has a paralog, TIF4631, that arose from the whole genome duplication	81.1	0	60.5	0	3	0	3	0	2.9	0	1.8	0
Pipas_chr1-1_0459	DPM1	C4QVT1_PICPG	Dolichol phosphate mannose (Dol-P-Man) synthase of the ER membrane, catalyzes the formation of Dol-P-Man from Dol-P and GDP-Man; required for glycosyl phosphatidylinositol membrane anchoring, O mannosylation, and protein glycosylation	0	0	59.6	81.3	0	0	4	3	0	0	18.1	12.7
Pipas_chr1-4_0338	ICL1	F2QPC5_PICP7	Isocitrate lyase, catalyzes the formation of succinate and glyoxylate from isocitrate, a key reaction of the glyoxylate cycle; expression of ICL1 is induced by growth on ethanol and repressed by growth on glucose	91	0	58.7	0	2	0	5	0	5.1	0	4.7	0
Pipas_chr1-4_0297	STM1	F2QLH8_PICP7	Protein required for optimal translation under nutrient stress; perturbs association of Yef3p with ribosomes; involved in TOR signaling; binds G4 quadruplex and purine motif triplex nucleic acid; helps maintain telomere structure; protein abundance increases in response to DNA replication stress; serves as a ribosome preservation factor both during quiescence and recovery	71.1	0	58.6	0	3	0	5	0	5	0	10	0
Pipas_chr3_0368	SPF1	F2QWM1_PICP7	P-type ATPase, ion transporter of the ER membrane; required to maintain normal lipid composition of intracellular compartments and proper targeting of mitochondrial outer membrane tail-anchored proteins; involved in ER function and Ca2+ homeostasis; required for regulating Hmg2p degradation; confers sensitivity to a killer toxin (SMKT) produced by Pichia farinosa KK1	0	0	58.6	0	0	0	2	0	0	0	3.4	0
Pipas_chr1-4_0264	PGM2	F2QLE2_PICP7	Phosphoglucomutase; catalyzes the conversion from glucose-1-phosphate to glucose-6-phosphate, which is a key step in hexose metabolism; functions as the acceptor for a Glc-phosphotransferase; protein abundance increases in response to DNA replication stress; PGM2 has a paralog, PGM1, that arose from the whole genome duplication	0	0	57.4	114.5	0	0	2	4	0	0	4.8	7.1
Pipas_chr2-2_0348	PAS_chr2-2_0348	F2QRN4_PICP7	Apolipoprotein O	0	0	56.8	0	0	0	3	0	0	0	11.6	0
Pipas_chr4_0192	PAS_chr4_0192	F2QZZ3_PICP7	Flavin-containing monooxygenase	0	0	56.6	0	0	0	2	0	0	0	5.4	0
Pipas_chr4_0248	BAT1	F2QZT3_PICP7	Mitochondrial branched-chain amino acid (BCAA) aminotransferase; preferentially involved in BCAA biosynthesis; homolog of murine ECA39; highly expressed during logarithmic phase and repressed during stationary phase; BAT1 has a paralog, BAT2, that arose from the whole genome duplication	111.3	0	56	97.8	6	0	2	4	13.3	0	8.7	13.8
Pipas_chr3_0144	FRS1	F2QXA7_PICP7	Beta subunit of cytoplasmic phenylalanyl-tRNA synthetase, forms a tetramer with Frs2p to generate active enzyme; able to hydrolyze mis-aminoacylated tRNA-Phe, which could contribute to translational quality control	145.1	0	55.7	65.5	4	0	3	4	6.6	0	2.7	5.3
Pipas_chr3_1197	URA5	F2QW49_PICP7	Major orotate phosphoribosyltransferase (OPRTase) isozyme; catalyzes the fifth enzymatic step in de novo biosynthesis of pyrimidines, converting orotate into orotidine-5'-phosphate; URA5 has a paralog, URA10, that arose from the whole genome duplication	0	0	55.6	0	0	0	2	0	0	0	10.4	0
Pipas_chr2-1_0522	TMA19	F2QSS6_PICP7	Protein that associates with ribosomes; homolog of translationally controlled tumor protein; green fluorescent protein (GFP)-fusion protein localizes to the cytoplasm and relocates to the mitochondrial outer surface upon oxidative stress	181.2	100.7	54.5	0	10	6	5	0	22.2	16.8	11.4	0
Pipas_chr3_0507	ERG5	F2QW78_PICP7	C-22 sterol desaturase, a cytochrome P450 enzyme that catalyzes the formation of the C-22(23) double bond in the sterol side chain in ergosterol biosynthesis; may be a target of azole antifungal drugs	0	0	53.7	83.8	0	0	6	7	0	0	4.4	7.8
Pipas_chr4_0814	RPL25	F2QY34_PICP7	Ribosomal 60S subunit protein L25; primary rRNA-binding ribosomal protein component of large ribosomal subunit; binds to 25S rRNA via a conserved C-terminal motif; homologous to mammalian ribosomal protein L23A and bacterial L23	224.4	223.7	51	119.6	21	21	2	5	33.8	33.8	19	28.2
Pipas_chr3_0170	HCH1	F2QX77_PICP7	Heat shock protein regulator; binds to Hsp90p and may stimulate ATPase activity; originally identified as a high-copy number suppressor of a HSP90 loss-of-function mutation; GFP-fusion protein localizes to the cytoplasm and nucleus; protein abundance increases in response to DNA replication stress	0	0	50.3	64.3	0	0	10	10	0	0	16.8	16.8
Pipas_chr1-3_0188	YTM1	F2QNC2_PICP7	Constituent of 66S pre-ribosomal particles, forms a complex with Nop7p and Erb1p that is required for maturation of the large ribosomal subunit; has seven C-terminal WD repeats	83.9	0	50.2	97.1	3	0	2	2	5.1	0	5.6	5.6
Pipas_chr2-1_0658	RPL15B	F2QSD2_PICP7	Ribosomal 60S subunit protein L15B; binds to 5.8 S rRNA; homologous to mammalian ribosomal protein L15, no bacterial homolog; RPL15B has a paralog, RPL15A, that arose from the whole genome duplication; relocalizes from nucleus to nucleolus upon DNA replication stress	315.2	228.8	49.6	90.8	32	17	10	7	35.8	26.5	15.2	12.3
Pipas_chr1-1_0394	YEL020C	F2QMQ1_PICP7	Protein of unknown function with low sequence identity to Pdc1p; mRNA identified as translated by ribosome profiling data	0	0	49.3	0	0	0	2	0	0	0	4.3	0
Pipas_chr1-1_0335	EMG1	F2QP61_PICP7	Methyltransferase for rRNA; catalyzes methylation of the pseudouridine residue 1191 of 18S rRNA; member of the SPOUT methyltransferase family; required for maturation of 18S rRNA and for 40S ribosomal subunit production independently of methyltransferase activity; forms homodimers; human ortholog is mutated in Bowen-Conradi syndrome, and the equivalent mutation in yeast affects Emg1p dimerization…	0	0	48.4	0	0	0	7	0	0	0	8	0
Pipas_chr4_0429	UBC1	F2QZ89_PICP7	Ubiquitin-conjugating enzyme; mediates selective degradation of short-lived and abnormal proteins; plays a role in vesicle biogenesis and ER-associated protein degradation (ERAD); component of the cellular stress response; protein abundance increases in response to DNA replication stress	0	0	46.6	65.8	0	0	3	3	0	0	11.3	11.3
Pipas_chr1-4_0133	PEX6	F2QN80_PICP7	AAA-peroxin that heterodimerizes with AAA-peroxin Pex1p and participates in the recycling of peroxisomal signal receptor Pex5p from the peroxisomal membrane to the cystosol	64.8	0	46.1	0	6	0	2	0	2.7	0	2.2	0
Pipas_chr3_0744	GRE3	F2QVI2_PICP7	Aldose reductase; involved in methylglyoxal, d-xylose, arabinose, and galactose metabolism; stress induced (osmotic, ionic, oxidative, heat shock, starvation and heavy metals); regulated by the HOG pathway; protein abundance increases in response to DNA replication stress	0	0	45.8	0	0	0	3	0	0	0	7.8	0
Pipas_chr4_0737	MCR1	F2QYC0_PICP7	Mitochondrial NADH-cytochrome b5 reductase, involved in ergosterol biosynthesis	92.9	0	45.4	79.1	3	0	6	6	9.5	0	8.4	14.2
Pipas_chr1-3_0128	DUG1	F2QM10_PICP7	Cys-Gly metallo-di-peptidase; forms a complex with Dug2p and Dug3p to degrade glutathione (GSH) and other peptides containing a gamma-glu-X bond in an alternative pathway to GSH degradation by gamma-glutamyl transpeptidase (Ecm38p)	0	0	44.8	0	0	0	2	0	0	0	5	0
Pipas_chr3_1234	SVF1	F2QV40_PICP7	Protein with a potential role in cell survival pathways, required for the diauxic growth shift; expression in mammalian cells increases survival under conditions inducing apoptosis; mutant has increased aneuploidy tolerance	70.4	0	43.8	0	2	0	3	0	6.7	0	5.9	0
Pipas_chr2-1_0096	RLI1	F2QU10_PICP7	Essential iron-sulfur protein required for ribosome biogenesis and translation initiation and termination; facilitates binding of a multifactor complex (MFC) of initiation factors to the small ribosomal subunit; predicted ABC family ATPase; forms a complex with Lto1p and Yae1p that may be involved in protection of the ribosome from damage due to reactive oxygen species	154	92	43.1	0	4	3	2	0	6.4	6.3	3.3	0
Pipas_chr2-1_0191	ERG13	C4QZX5_PICPG	3-hydroxy-3-methylglutaryl-CoA (HMG-CoA) synthase, catalyzes the formation of HMG-CoA from acetyl-CoA and acetoacetyl-CoA; involved in the second step in mevalonate biosynthesis	0	0	42.9	0	0	0	2	0	0	0	6.9	0
Pipas_chr4_0799	MRPL7	F2QY49_PICP7	Mitochondrial ribosomal protein of the large subunit; MRPL7 produces both YmL5 and YmL7, which are two different modified forms of the same protein	0	0	39	0	0	0	2	0	0	0	10.4	0
Pipas_chr4_0050	ARO7	F2R0D7_PICP7	Chorismate mutase, catalyzes the conversion of chorismate to prephenate to initiate the tyrosine/phenylalanine-specific branch of aromatic amino acid biosynthesis	132	0	38.9	0	4	0	2	0	9.9	0	9.6	0
Pipas_chr1-1_0113	RFA1	F2QMC4_PICP7	Subunit of heterotrimeric Replication Protein A (RPA); which is a highly conserved single-stranded DNA binding protein involved in DNA replication, repair, and recombination; relocalizes to the cytosol in response to hypoxia	0	0	38.8	68.7	0	0	2	2	0	0	5.2	5.2
Pipas_chr4_0233	QNS1	F2QZU9_PICP7	Glutamine-dependent NAD(+) synthetase, essential for the formation of NAD(+) from nicotinic acid adenine dinucleotide	0	0	37.9	0	0	0	2	0	0	0	3.9	0
Pipas_chr1-1_0058	NUG1	F2QM69_PICP7	GTPase that associates with nuclear 60S pre-ribosomes, required for export of 60S ribosomal subunits from the nucleus	81.3	0	37.5	0	4	0	2	0	7.2	0	4.6	0
Pipas_chr2-1_0172	PAS_chr2-1_0172	C4QZV5_PICPG	Subtilase family;Subtilisin-like	0	0	36.8	0	0	0	2	0	0	0	2	0
Pipas_chr2-1_0488	PAS_chr2-1_0488	F2QSW2_PICP7	hypothetical protein	0	0	35.2	0	0	0	2	0	0	0	4.6	0
Pipas_chr1-4_0428	BFR1	F2QPL9_PICP7	Component of mRNP complexes associated with polyribosomes; implicated in secretion and nuclear segregation; multicopy suppressor of BFA (Brefeldin A) sensitivity	212.2	147.8	35.1	0	8	4	2	0	11.7	7.6	3.5	0
Pipas_chr3_0856	UBA1	F2QV66_PICP7	Ubiquitin activating enzyme (E1); involved in ubiquitin-mediated protein degradation and essential for viability; protein abundance increases in response to DNA replication stress	114.9	57.6	34.4	56.3	5	2	3	3	5.6	12.7	3.4	3.4
Pipas_chr3_1247	PWP1	F2QUN8_PICP7	Protein with WD-40 repeats involved in rRNA processing; associates with trans-acting ribosome biogenesis factors; similar to beta-transducin superfamily	0	0	34.4	0	0	0	3	0	0	0	3.4	0
Pipas_chr4_0287	DIP5	F2QZN9_PICP7	Dicarboxylic amino acid permease; mediates high-affinity and high-capacity transport of L-glutamate and L-aspartate; also a transporter for Gln, Asn, Ser, Ala, and Gly; relocalizes from plasma membrane to vacuole upon DNA replication stress	0	0	32.4	0	0	0	2	0	0	0	3	0
Pipas_chr1-1_0267	CPR5	F2QNY8_PICP7	Peptidyl-prolyl cis-trans isomerase (cyclophilin) of the ER; catalyzes the cis-trans isomerization of peptide bonds N-terminal to proline residues; transcriptionally induced in response to unfolded proteins in the ER; CPR5 has a paralog, CPR2, that arose from the whole genome duplication	0	117.9	30.3	0	0	3	2	0	0	4.6	8.1	0
Pipas_chr2-2_0151	SIS1	F2QR25_PICP7	Type II HSP40 co-chaperone that interacts with the HSP70 protein Ssa1p; not functionally redundant with Ydj1p due to due to substrate specificity; has similarity to bacterial DnaJ proteins; protein abundance increases in response to DNA replication stress	428.8	307.6	0	0	16	11	0	0	40.8	23.4	0	0
Pipas_chr2-2_0338	TAL1-2	C4R244_PICPG	Transaldolase, enzyme in the non-oxidative pentose phosphate pathway; converts sedoheptulose 7-phosphate and glyceraldehyde 3-phosphate to erythrose 4-phosphate and fructose 6-phosphate; TAL1 has a paralog, NQM1, that arose from the whole genome duplication	374.3	279.8	0	0	19	17	0	0	30.4	11.9	0	0
Pipas_chr1-1_0254	FUN12	F2QNX4_PICP7	GTPase required for general translation initiation; promotes Met-tRNAiMet binding to ribosomes and ribosomal subunit joining; promotes GTP-dependent maturation of 18S rRNA by Nob1p; protein abundance increases in response to DNA replication stress; homolog of bacterial IF2	452.1	252.4	0	0	26	10	0	0	11.8	5.9	0	0
Pipas_chr2-2_0120	PAS_chr2-2_0120	F2QQZ5_PICP7	PCI domain, also been called the PINT motif (Proteasome, Int-6, Nip-1 and TRIP-15)	291.9	217.6	0	0	16	13	0	0	23.5	19.6	0	0
Pipas_chr2-1_0668	VTC2	F2QSC1_PICP7	Subunit of vacuolar transporter chaperone (VTC) complex; involved in membrane trafficking, vacuolar polyphosphate accumulation, microautophagy and non-autophagic vacuolar fusion; VTC2 has a paralog, VTC3, that arose from the whole genome duplication	232.1	196	0	0	11	11	0	0	10.1	6	0	0
Pipas_chr3_0815	VPS70-1	F2QVB1_PICP7	Protein of unknown function involved in vacuolar protein sorting	350.9	187.7	0	0	20	15	0	0	14	9.3	0	0
Pipas_chr2-1_0428	HTB2	F2QT25_PICP7	Histone H2B, core histone protein required for chromatin assembly and chromosome function; nearly identical to HTB1; Rad6p-Bre1p-Lge1p mediated ubiquitination regulates transcriptional activation, meiotic DSB formation and H3 methylation	242	185.3	0	0	31	31	0	0	25.8	25.8	0	0
Pipas_chr1-4_0095	DPS1	F2QN49_PICP7	Aspartyl-tRNA synthetase, primarily cytoplasmic; homodimeric enzyme that catalyzes the specific aspartylation of tRNA(Asp); class II aminoacyl tRNA synthetase; binding to its own mRNA may confer autoregulation; shares five highly conserved amino acids with human that when mutated cause leukoencephalopathy characterized by hypomyelination with brain stem and spinal cord involvement and leg spastic…	234.1	178.6	0	0	7	7	0	0	9.7	10.7	0	0
Pipas_chr2-1_0776	FOX2	F2QS05_PICP7	Multifunctional enzyme of the peroxisomal fatty acid beta-oxidation pathway; has 3-hydroxyacyl-CoA dehydrogenase and enoyl-CoA hydratase activities	110.4	177.5	0	0	7	4	0	0	6.7	6.1	0	0
Pipas_chr1-1_0345	RPL5	F2QP67_PICP7	Ribosomal 60S subunit protein L5; homologous to mammalian ribosomal protein L5 and bacterial L18; binds 5S rRNA and is required for 60S subunit assembly	378.3	172.3	0	0	30	30	0	0	32	13.8	0	0
Pipas_chr4_0094	RPS6A	F2R095_PICP7	Protein component of the small (40S) ribosomal subunit; homologous to mammalian ribosomal protein S6, no bacterial homolog; RPS6A has a paralog, RPS6B, that arose from the whole genome duplication	257	160.5	0	0	14	10	0	0	22.9	13.1	0	0
Pipas_chr3_0918	ARB1	F2QUZ8_PICP7	ATPase of the ATP-binding cassette (ABC) family involved in 40S and 60S ribosome biogenesis, has similarity to Gcn20p; shuttles from nucleus to cytoplasm, physically interacts with Tif6p, Lsg1p	221.5	160.2	0	0	13	10	0	0	12.5	8.2	0	0
Pipas_chr2-2_0257	RPS20	F2QRD7_PICP7	Protein component of the small (40S) ribosomal subunit; overproduction suppresses mutations affecting RNA polymerase III-dependent transcription; homologous to mammalian ribosomal protein S20 and bacterial S10	185.6	155.9	0	0	15	16	0	0	35.6	27.1	0	0
Pipas_chr2-2_0402	CCT3	C4R1Y3_PICPG	Subunit of the cytosolic chaperonin Cct ring complex, related to Tcp1p, required for the assembly of actin and tubulins in vivo	193.9	155	0	73	9	4	0	2	12.1	8.3	0	4.3
Pipas_chr1-4_0421	LYS20	F2QPL2_PICP7	Homocitrate synthase isozyme; catalyzes the condensation of acetyl-CoA and alpha-ketoglutarate to form homocitrate, which is the first step in the lysine biosynthesis pathway; LYS20 has a paralog, LYS21, that arose from the whole genome duplication	356.9	154.4	0	45	12	4	0	2	17.7	8.5	0	8
Pipas_chr3_0615	COX5B	F2QVW8_PICP7	Subunit Vb of cytochrome c oxidase; cytochrome c oxidase is the terminal member of the mitochondrial inner membrane electron transport chain; Cox5Bp is predominantly expressed during anaerobic growth while its isoform Va (Cox5Ap) is expressed during aerobic growth; COX5B has a paralog, COX5A, that arose from the whole genome duplication	157.8	146.1	0	0	10	12	0	0	29.6	22.4	0	0
Pipas_chr2-1_0456	NUAM	F2QSZ4_PICP7	Molybdopterin oxidoreductase;Formate dehydrogenase/DMSO reductase, domains 1-3 (Pichia pastoris)	274.1	145.2	0	92.7	16	7	0	2	11.4	9.9	0	3.9
Pipas_chr3_0728	NEW1	C4R5E1_PICPG	ATP binding cassette protein that cosediments with polysomes and is required for biogenesis of the small ribosomal subunit; Asn/Gln-rich rich region supports [NU+] prion formation and susceptibility to [PSI+] prion induction	122.1	142.6	0	0	5	7	0	0	3	2.6	0	0
Pipas_chr2-2_0488	HMO1	C4R2A0_PICPG	Chromatin associated high mobility group (HMG) family member; involved in genome maintenance; rDNA-binding component of the Pol I transcription system; associates with a 5'-3' DNA helicase and Fpr1p, a prolyl isomerase; relocalizes to the cytosol in response to hypoxia	179.3	142.4	0	0	8	9	0	0	19	17	0	0
Pipas_chr3_0227	LSP1	F2QX17_PICP7	Primary component of eisosomes, which are large immobile patch structures at the cell cortex associated with endocytosis, along with Pil1p and Sur7p; null mutants show activation of Pkc1p/Ypk1p stress resistance pathways; member of the BAR domain family	452.2	133	0	212.2	27	10	0	9	48.3	6.3	0	19.2
Pipas_chr1-4_0172	MIC60	F2QLI8_PICP7	Mitochondrial inner membrane protein, ortholog of mammalian mitofilin; involved in import of intermembrane space (IMS) proteins, probably by positioning Mia40p relative to the TOM complex to receive incoming proteins; also has an essential role in the maintenance of crista junctions and inner membrane architecture, as a component of the mitochondrial inner membrane organizing system (MICOS, MitOS…	93.7	131.1	0	0	3	3	0	0	5.1	7.1	0	0
Pipas_chr4_0278	NOP58	F2QZQ1_PICP7	Protein involved in pre-rRNA processing, 18S rRNA synthesis, and snoRNA synthesis; component of the small subunit processome complex, which is required for processing of pre-18S rRNA	314	127.8	0	0	14	5	0	0	25	4.4	0	0
Pipas_chr2-1_0322	CNE1	F2QTD2_PICP7	Calnexin; integral membrane ER chaperone involved in folding and quality control of glycoproteins; chaperone activity is inhibited by Mpd1p, with which Cne1p interacts; 24% identical to mammalian calnexin; Ca+ binding not yet shown in yeast	111.2	126.2	0	56.5	4	5	0	3	7.3	5.7	0	5.3
Pipas_chr2-1_0538	YOP1	F2QSR0_PICP7	Membrane protein that interacts with Yip1p to mediate membrane traffic; interacts with Sey1p to maintain ER morphology; overexpression leads to cell death and accumulation of internal cell membranes; mutants have reduced phosphatidylserine transfer between the ER and mitochondria; forms ER foci upon DNA replication stress	121.2	122.8	0	0	5	3	0	0	19	13.8	0	0
Pipas_chr3_0097	YRA1	F2QXF6_PICP7	Nuclear polyadenylated RNA-binding protein; required for export of poly(A)+ mRNA from the nucleus; proposed to couple mRNA export with 3' end processing via its interactions with Mex67p and Pcf11p; interacts with DBP2; inhibits the helicase activity of Dbp2; functionally redundant with Yra2p, another REF family member	119.1	118	0	0	3	4	0	0	16.2	11.4	0	0
Pipas_chr3_1073	PEX3	F2QUI8_PICP7	Peroxisomal membrane protein (PMP) required for proper localization and stability of PMPs; anchors peroxisome retention factor Inp1p at the peroxisomal membrane; interacts with Pex19p	119.2	109.9	0	0	5	6	0	0	8.8	8.1	0	0
Pipas_chr3_0948	PAS_chr3_0948	F2QUW7_PICP7	similarity to translation initiation factor eIF-3 subunit 3 [Ogataea parapolymorpha DL-1]	150.4	104.7	0	0	9	5	0	0	12.7	10.7	0	0
Pipas_chr4_0794	PEX14	F2QY54_PICP7	Peroxisomal membrane peroxin that is a central component of the peroxisomal protein import machinery; interacts with both PTS1 (Pex5p) and PTS2 (Pex7p), peroxisomal matrix protein signal recognition factors and membrane receptor Pex13p	145.2	103.7	0	0	6	2	0	0	11	7	0	0
Pipas_chr4_0669	RPL11B	F2QYJ3_PICP7	Ribosomal 60S subunit protein L11B; expressed at half the level of Rpl11Ap; involved in ribosomal assembly; depletion causes degradation of 60S proteins and RNA; homologous to mammalian ribosomal protein L11 and bacterial L5; RPL11B has a paralog, RPL11A, that arose from the whole genome duplication	223.8	101	0	0	20	7	0	0	20.1	14.4	0	0
Pipas_chr1-4_0007	DHH1	F2QMW5_PICP7	Cytoplasmic DExD/H-box helicase, stimulates mRNA decapping; coordinates distinct steps in mRNA function and decay, interacts with both the decapping and deadenylase complexes, may have a role in mRNA export and translation; C-terminus of Dhh1p interacts with Ngr1p and promotes POR1, but not EDC1 mRNA decay; forms cytoplasmic foci upon DNA replication stress	83.6	98.3	0	0	4	6	0	0	4.7	6.6	0	0
Pipas_chr1-4_0412	RPL38	F2QPK2_PICP7	Ribosomal 60S subunit protein L38; homologous to mammalian ribosomal protein L38, no bacterial homolog	130.4	94.2	0	0	13	6	0	0	35.9	28.2	0	0
Pipas_chr4_0808	NOP1	C4R903_PICPG	Nucleolar protein, component of the small subunit processome complex, which is required for processing of pre-18S rRNA; has similarity to mammalian fibrillarin	168	88.8	0	0	7	21	0	0	18.7	11.2	0	0
Pipas_chr3_0065	RRP5	F2QXJ1_PICP7	RNA binding protein involved in synthesis of both 18S and 5.8S rRNAs; component of both the ribosomal small subunit (SSU) processosome and the 90S preribosome; has binding preference for single stranded tracts of U's; relocalizes from nucleolus to nucleus upon DNA replication stress	60.6	87.7	0	0	2	3	0	0	1.7	2.2	0	0
Pipas_chr3_0751	DNM1	F2QVH7_PICP7	Dynamin-related GTPase required for mitochondrial fission and morphology; assembles on the cytoplasmic face of mitochondrial tubules at sites at which division will occur; also participates in endocytosis and regulating peroxisome abundance	79.4	85.3	0	0	3	3	0	0	2.5	4.7	0	0
Pipas_chr1-3_0074	DBP5	F2QLV1_PICP7	Cytoplasmic ATP-dependent RNA helicase of the DEAD-box family; involved in mRNA export from the nucleus; involved in translation termination; ATP/ADP cycling is regulated by Gle1p and Nup159p	117.2	80.8	0	0	5	3	0	0	7	4.8	0	0
Pipas_chr4_0391	TOM40	F2QZC9_PICP7	Component of the TOM (translocase of outer membrane) complex; responsible for recognition and initial import steps for all mitochondrially directed proteins; constitutes the core element of the protein conducting pore; pre-Tom40p is phosphorylated by PKA, which impairs its import into mitochondria under non-respiratory conditions	71	78.5	0	107.9	2	2	0	4	4.4	6.7	0	8.2
Pipas_chr1-1_0430	ADE4	F2QMT5_PICP7	Phosphoribosylpyrophosphate amidotransferase (PRPPAT; amidophosphoribosyltransferase), catalyzes first step of the 'de novo' purine nucleotide biosynthetic pathway	97.9	77.2	0	0	5	3	0	0	6.3	4.1	0	0
Pipas_chr2-1_0481	RPS14A	F2QSW8_PICP7	Protein component of the small (40S) ribosomal subunit; required for ribosome assembly and 20S pre-rRNA processing; mutations confer cryptopleurine resistance; homologous to mammalian ribosomal protein S14 and bacterial S11; RPS14A has a paralog, RPS14B, that arose from the whole genome duplication	259.2	77	0	0	14	10	0	0	43.8	27.1	0	0
Pipas_chr3_0770	ADE5,7	F2QVF7_PICP7	Bifunctional enzyme of the 'de novo' purine nucleotide biosynthetic pathway, contains aminoimidazole ribotide synthetase and glycinamide ribotide synthetase activities	98.9	76.4	0	0	4	3	0	0	3.4	2.9	0	0
Pipas_chr3_0544	RSC8	C4R4V6_PICPG	Component of the RSC chromatin remodeling complex; essential for viability and mitotic growth; homolog of SWI/SNF subunit Swi3p, but unlike Swi3p, does not activate transcription of reporters	56.4	76	0	0	2	4	0	0	4.6	8.6	0	0
Pipas_chr4_0465	PpLMT1	F2QZ51_PICP7	sphingolipid C9-methyltransferase (Pichia pastoris)	180.2	71.8	0	0	6	6	0	0	12.5	8.2	0	0
Pipas_chr3_0300	CCT8	F2QWT8_PICP7	Subunit of the cytosolic chaperonin Cct ring complex, related to Tcp1p, required for the assembly of actin and tubulins in vivo	353.4	63.4	0	84.8	10	2	0	3	15.5	4.4	0	4.3
Pipas_chr3_0077	SUI2	F2QXH4_PICP7	Alpha subunit of the translation initiation factor eIF2; eIF2 is involved in identification of the start codon; phosphorylation of Ser51 is required for regulation of translation by inhibiting the exchange of GDP for GTP; protein abundance increases in response to DNA replication stress	104.6	61.6	0	0	5	3	0	0	17.5	8.9	0	0
Pipas_chr3_0747	PAS_chr3_0747	F2QVI0_PICP7	high similarity to Eukaryotic translation initiation factor 3 subunit D [Ogataea parapolymorpha DL-1]	166.1	61.4	0	0	7	5	0	0	11.1	4	0	0
Pipas_chr1-4_0575	NI8M	F2QQ19_PICP7	NADH-ubiquinone oxidoreductase, NI8M (B8) subunit of mitochondrialNADH:ubiquinone oxidoreductase (complex I) [Komagataella pastoris]	0	54	0	0	0	3	0	0	0	12.2	0	0
Pipas_chr2-2_0420	VTC4	F2QRV3_PICP7	Vacuolar membrane polyphosphate polymerase; subunit of the vacuolar transporter chaperone (VTC) complex involved in synthesis and transfer of polyP to the vacuole; regulates membrane trafficking; role in non-autophagic vacuolar fusion; protein abundance increases in response to DNA replication stress	74.4	52	0	0	2	2	0	0	2.6	6.8	0	0
Pipas_chr1-1_0061	HAS1	F2QM72_PICP7	ATP-dependent RNA helicase; localizes to both the nuclear periphery and nucleolus; highly enriched in nuclear pore complex fractions; constituent of 66S pre-ribosomal particles	68	49.5	0	0	4	3	0	0	6.2	4	0	0
Pipas_chr4_0293	CDC12	F2QZN5_PICP7	Component of the septin ring that is required for cytokinesis; septins are GTP-binding proteins that assemble into rod-like hetero-oligomers that can associate with other rods to form filaments; septin rings at the mother-bud neck act as scaffolds for recruiting cell division factors and as barriers to prevent diffusion of specific proteins between mother and daughter cells	0	45.9	0	0	0	3	0	0	0	9	0	0
Pipas_chr4_0405	GET3	F2QZB4_PICP7	Guanine nucleotide exchange factor for Gpa1p; amplifies G protein signaling; subunit of the GET complex, which is involved in Golgi to ER trafficking and insertion of proteins into the ER membrane; has low-level ATPase activity; protein abundance increases in response to DNA replication stress	0	42.6	0	0	0	2	0	0	0	7.6	0	0
Pipas_chr2-1_0250	PAS_chr2-1_0250	F2QTK3_PICP7	Protein of unknown function (DUF2433);Metallo-dependent phosphatases	0	41.9	0	0	0	2	0	0	0	5.3	0	0
Pipas_chr3_0371	ERG6	F2QWL8_PICP7	Delta(24)-sterol C-methyltransferase; converts zymosterol to fecosterol in the ergosterol biosynthetic pathway by methylating position C-24; localized to lipid particles, the plasma membrane-associated endoplasmic reticulum, and the mitochondrial outer membrane	234.1	40.5	0	0	10	3	0	0	17.5	3.8	0	0
Pipas_chr3_0043	PEX2	F2QXL5_PICP7	RING-finger peroxin and E3 ubiquitin ligase, peroxisomal membrane protein with a C-terminal zinc-binding RING domain, forms translocation subcomplex with Pex10p and Pex12p which functions in peroxisomal matrix protein import	246.9	0	0	0	7	0	0	0	11.9	0	0	0
Pipas_chr1-4_0644	VPS1	F2QQ91_PICP7	Dynamin-like GTPase required for vacuolar sorting; also involved in actin cytoskeleton organization, endocytosis, late Golgi-retention of some proteins, regulation of peroxisome biogenesis	239.6	0	0	0	9	0	0	0	8.5	0	0	0
Pipas_chr2-1_0626	GFA1	F2QSG4_PICP7	Glutamine-fructose-6-phosphate amidotransferase; catalyzes the formation of glucosamine-6-P and glutamate from fructose-6-P and glutamine in the first step of chitin biosynthesis; GFA1 has a paralogous region, comprising ORFs YMR084W-YMR085W, that arose from the whole genome duplication	234.7	0	0	0	10	0	0	0	9.5	0	0	0
Pipas_chr4_0284	TRX1	F2QZP3_PICP7	Cytoplasmic thioredoxin isoenzyme; part of thioredoxin system which protects cells against oxidative and reductive stress; forms LMA1 complex with Pbi2p; acts as a cofactor for Tsa1p; required for ER-Golgi transport and vacuole inheritance; with Trx2p, facilitates mitochondrial import of small Tims Tim9p, Tim10p, Tim13p by maintaining them in reduced form; abundance increases iunder DNA replicati…	234.1	0	0	0	14	0	0	0	40.2	0	0	0
Pipas_chr3_0774	NIP1	F2QVF3_PICP7	eIF3c subunit of the eukaryotic translation initiation factor 3 (eIF3), involved in the assembly of preinitiation complex and start codon selection	228.9	0	0	0	10	0	0	0	7.2	0	0	0
Pipas_chr4_0327	GCN1	F2QZJ7_PICP7	Positive regulator of the Gcn2p kinase activity, forms a complex with Gcn20p; proposed to stimulate Gcn2p activation by an uncharged tRNA	222.3	0	0	0	12	0	0	0	2.3	0	0	0
Pipas_chr4_0212	RKI1-2	C4R763_PICPG	Ribose-5-phosphate ketol-isomerase, catalyzes the interconversion of ribose 5-phosphate and ribulose 5-phosphate in the pentose phosphate pathway; participates in pyridoxine biosynthesis	217.1	0	0	139.8	9	0	0	5	22.6	0	0	12
Pipas_chr3_0865	SYP1	F2QV56_PICP7	Protein of unknown function that is involved in endocytic site formation; may regulate assembly and disassembly of the septin ring; colocalizes and interacts with septin subunits; potential role in actin cytoskeletal organization	211.7	0	0	0	9	0	0	0	6.9	0	0	0
Pipas_chr2-1_0688	RVB2	F2QSA1_PICP7	ATP-dependent DNA helicase, also known as reptin; member of the AAA+ and RuvB protein families, similar to Rvb1p; conserved component of multiple complexes including the INO80 complex, the Swr1 complex, and the R2TP complex (Rvb1-Rvb2-Tah1-Pih1); involved in multiple processes such as chromatin remodeling, box C/D snoRNP assembly, and RNA polymerase II assembly	211.6	0	0	0	9	0	0	0	12.7	0	0	0
Pipas_chr1-3_0281	TIF34	F2QNL4_PICP7	eIF3i subunit of the core complex of translation initiation factor 3 (eIF3), which is essential for translation; stimulates rate of ribosomal scanning during translation reinitiation	206.3	0	0	0	9	0	0	0	22.7	0	0	0
Pipas_chr4_0348	RPS23A	F2QZH5_PICP7	Ribosomal protein 28 (rp28) of the small (40S) ribosomal subunit, required for translational accuracy; homologous to mammalian ribosomal protein S23 and bacterial S12; RPS23A has a paralog, RPS23B, that arose from the whole genome duplication; deletion of both RPS23A and RPS23B is lethal	190.1	0	0	0	10	0	0	0	23.4	0	0	0
Pipas_chr3_0150	RHO1	C4R3P3_PICPG	GTP-binding protein of the rho subfamily of Ras-like proteins, involved in establishment of cell polarity; regulates protein kinase C (Pkc1p) and the cell wall synthesizing enzyme 1,3-beta-glucan synthase (Fks1p and Gsc2p)	185	0	0	0	6	0	0	0	20.1	0	0	0
Pipas_chr2-1_0631	SAC6	F2QSF8_PICP7	Fimbrin, actin-bundling protein; cooperates with Scp1p (calponin/transgelin) in the organization and maintenance of the actin cytoskeleton; relocalizes from plasma membrane to cytoplasm upon DNA replication stress	184.3	0	0	0	4	0	0	0	7.8	0	0	0
Pipas_chr4_0602	ATG37	F2QYQ9_PICP7	Integral peroxisomal membrane protein, regulates the assembly of the pexophagic receptor protein complex [Pichia pastoris]	180.3	0	0	0	10	0	0	0	19.8	0	0	0
Pipas_chr1-4_0384	RVS161	F2QPH3_PICP7	Amphiphysin-like lipid raft protein; interacts with Rvs167p and regulates polarization of the actin cytoskeleton, endocytosis, cell polarity, cell fusion and viability following starvation or osmotic stress	156.3	0	0	0	8	0	0	0	22.3	0	0	0
Pipas_chr3_1199	NUZM	C4R4W6_PICPG	NUZM subunit of mitochondrial NADH:ubiquinone oxidoreductase (complex I) [Komagataella pastoris]	151	0	0	0	6	0	0	0	26.9	0	0	0
Pipas_chr2-2_0326	RPS25A	F2QRL2_PICP7	Protein component of the small (40S) ribosomal subunit; homologous to mammalian ribosomal protein S25, no bacterial homolog; RPS25A has a paralog, RPS25B, that arose from the whole genome duplication	149	0	0	61.4	15	0	0	2	27.8	0	0	27.8
Pipas_chr2-1_0116	RVS167	F2QTY9_PICP7	Actin-associated protein with roles in endocytosis and exocytosis; interacts with Rvs161p to regulate actin cytoskeleton, endocytosis, and viability following starvation or osmotic stress; recruited to bud tips by Gyl1p and Gyp5p during polarized growth; homolog of mammalian amphiphysin	142.1	0	0	107	7	0	0	3	8.7	0	0	5.5
Pipas_chr4_0219	VPS21	F2QZW6_PICP7	Endosomal Rab family GTPase; required for endocytic transport and sorting of vacuolar hydrolases; required for endosomal localization of the CORVET complex; required with YPT52 for MVB biogenesis and sorting; involved in autophagy and ionic stress tolerance; geranylgeranylation required for membrane association; protein abundance increases in response to DNA replication stress; mammalian Rab5 hom…	141.6	0	0	0	6	0	0	0	27.1	0	0	0
Pipas_chr1-4_0274	NIMM	F2QLF2_PICP7	NIMM (MWFE) subunit of mitochondrial NADH:ubiquinone oxidoreductase (complex I) [Komagataella pastoris]	140.3	0	0	0	4	0	0	0	22.7	0	0	0
Pipas_chr4_0464	SPB1	F2QZ52_PICP7	AdoMet-dependent methyltransferase involved in rRNA processing and 60S ribosomal subunit maturation; methylates G2922 in the tRNA docking site of the large subunit rRNA and in the absence of snR52, U2921; suppressor of PAB1 mutants	137.2	0	0	0	11	0	0	0	6.2	0	0	0
Pipas_chr4_0568	YCK2	F2QYU3_PICP7	Palmitoylated plasma membrane-bound casein kinase I isoform; shares redundant functions with Yck1p in morphogenesis, proper septin assembly, endocytic trafficking, and glucose sensing; stabilized by Sod1p binding in the presence of glucose and oxygen, causing glucose repression of respiratory metabolism; YCK2 has a paralog, YCK1, that arose from the whole genome duplication	136.2	0	0	0	6	0	0	0	8.8	0	0	0
Pipas_chr3_0143	SEC4	F2QXA8_PICP7	Rab family GTPase essential for vesicle-mediated exocytic secretion and autophagy; associates with the exocyst component Sec15p and may regulate polarized delivery of transport vesicles to the exocyst at the plasma membrane	133.3	0	0	0	4	0	0	0	15.2	0	0	0
Pipas_chr4_0434	TIF35	F2QZ84_PICP7	eIF3g subunit of the core complex of translation initiation factor 3 (eIF3), which is essential for translation; stimulates resumption of ribosomal scanning during translation reinitiation	133	0	0	0	4	0	0	0	13.5	0	0	0
Pipas_chr3_0788	HIS3	F2QVD9_PICP7	Imidazoleglycerol-phosphate dehydratase, catalyzes the sixth step in histidine biosynthesis; mutations cause histidine auxotrophy and sensitivity to Cu, Co, and Ni salts; transcription is regulated by general amino acid control via Gcn4p	128.4	0	0	0	8	0	0	0	16.1	0	0	0
Pipas_chr3_0972	CDC33	F2QUU1_PICP7	mRNA cap binding protein and translation initiation factor eIF4E; the eIF4E-cap complex is responsible for mediating cap-dependent mRNA translation via interactions with translation initiation factor eIF4G (Tif4631p or Tif4632p); protein abundance increases in response to DNA replication stress; mutants are defective for adhesion and pseudohyphal growth	124.6	0	0	56.4	9	0	0	3	18.8	0	0	8.9
Pipas_chr1-1_0322	QCR7	F2QP47_PICP7	Subunit 7 of the ubiquinol cytochrome-c reductase complex, which is a component of the mitochondrial inner membrane electron transport chain; oriented facing the mitochondrial matrix; N-terminus appears to play a role in complex assembly	123.4	0	0	0	7	0	0	0	26	0	0	0
Pipas_chr4_0754	PAS_chr4_0754	F2QYA4_PICP7	NADP-mannitol dehydrogenase catalyzes the conversion of fructose to mannitol (member of SDR family: Short-Chain Dehydrogenase/Reductase with different substrates specificity). Similarity to sorbose reductase (SOU1) but Pichia does not utilize sorbose according to Kurtzman; no targeting signal predicted	122.8	0	0	0	5	0	0	0	10.5	0	0	0
Pipas_chr4_0157	HTZ1	C4R707_PICPG	Histone variant H2AZ, exchanged for histone H2A in nucleosomes by the SWR1 complex; involved in transcriptional regulation through prevention of the spread of silent heterochromatin	120.5	0	0	0	19	0	0	0	26.5	0	0	0
Pipas_chr3_0108	VPS74	F2QXE3_PICP7	Golgi phosphatidylinositol-4-kinase effector and PtdIns4P sensor; interacts with the cytosolic domains of cis and medial glycosyltransferases, and in the PtdIns4P-bound state mediates the targeting of these enzymes to the Golgi; interacts with the catalytic domain of Sac1p, the major cellular PtdIns4P phosphatase, to direct dephosphosphorylation of the Golgi pool of PtdIns4P; tetramerization requ…	115.6	0	0	0	4	0	0	0	9.4	0	0	0
Pipas_chr1-1_0181	SEC27	F2QMJ5_PICP7	Essential beta'-coat protein of the COPI coatomer, involved in ER-to-Golgi and Golgi-to-ER transport; contains WD40 domains that mediate cargo selective interactions; 45% sequence identity to mammalian beta'-COP	115.1	0	0	0	3	0	0	0	2.6	0	0	0
Pipas_chr1-3_0101	TIF6	F2QLY2_PICP7	Constituent of 66S pre-ribosomal particles, has similarity to human translation initiation factor 6 (eIF6); may be involved in the biogenesis and or stability of 60S ribosomal subunits	114.9	0	0	0	4	0	0	0	12.7	0	0	0
Pipas_chr4_0759	PEX12	F2QY97_PICP7	C3HC4-type RING-finger peroxin and E3 ubiquitin ligase, required for peroxisome biogenesis and peroxisomal matrix protein import; forms translocation subcomplex with Pex2p and Pex10p; mutations in human homolog cause peroxisomal disorder	114.5	0	0	0	5	0	0	0	9.8	0	0	0
Pipas_chr3_0781	GSY2	F2QVE6_PICP7	Glycogen synthase; expression induced by glucose limitation, nitrogen starvation, heat shock, and stationary phase; activity regulated by cAMP-dependent, Snf1p and Pho85p kinases as well as by the Gac1p-Glc7p phosphatase; GSY2 has a paralog, GSY1, that arose from the whole genome duplication; relocalizes from cytoplasm to plasma membrane upon DNA replication stress	114.2	0	0	0	6	0	0	0	7.1	0	0	0
Pipas_chr3_0458	ARP2	F2QWC6_PICP7	Essential component of the Arp2/3 complex, which is a highly conserved actin nucleation center required for the motility and integrity of actin patches; involved in endocytosis and membrane growth and polarity	109.6	0	0	0	3	0	0	0	7.5	0	0	0
Pipas_chr3_0201	PAS_chr3_0201	F2QX48_PICP7	Unknown (not annotated in NCBI_no uniprot_ID)	108.9	0	0	0	5	0	0	0	5.7	0	0	0
Pipas_c121_0005	CIC1	F2QQA2_PICP7	Essential protein that interacts with proteasome components and has a potential role in proteasome substrate specificity; also copurifies with 66S pre-ribosomal particles	108.5	0	0	0	5	0	0	0	10	0	0	0
Pipas_chr4_0846	CDC10	F2QY03_PICP7	Component of the septin ring, required for cytokinesis; septins are GTP-binding proteins that assemble into rod-like hetero-oligomers that can associate to form filaments; septin rings at the mother-bud neck act as scaffolds for recruiting cell division factors and as barriers to prevent diffusion of specific proteins between mother and daughter cells; N-terminus interacts with phosphatidylinosit…	106.4	0	0	0	5	0	0	0	8.9	0	0	0
Pipas_chr4_0734	PUF6	F2QYC4_PICP7	Pumilio-homology domain protein that binds the 3' UTR of ASH1 mRNA and represses its translation, resulting in proper asymmetric localization of ASH1 mRNA; also co-sediments with the 60S ribosomal subunit and is required for its biogenesis	105.5	0	0	0	4	0	0	0	4.8	0	0	0
Pipas_chr2-2_0235	NUMM	F2QRB5_PICP7	NUMM (13 kDa) subunit of mitochondrialNADH:ubiquinone oxidoreductase (complex I) [Komagataella pastoris], Zinc-finger domain;beta-beta-alpha zinc fingers (Pichia pastoris)	105.2	0	0	0	2	0	0	0	20.1	0	0	0
Pipas_c034_0036	HHT1	F2QQI8_PICP7	Histone H3, core histone protein required for chromatin assembly, part of heterochromatin-mediated telomeric and HM silencing; one of two identical histone H3 proteins (see HHT2); regulated by acetylation, methylation, and phosphorylation	103.2	0	0	0	14	0	0	0	16.1	0	0	0
Pipas_chr1-4_0205	SMT3	F2QLM2_PICP7	Ubiquitin-like protein of the SUMO family, conjugated to lysine residues of target proteins; regulates chromatid cohesion, chromosome segregation, APC-mediated proteolysis, DNA replication and septin ring dynamics; phosphorylated at Ser2	100.7	0	0	0	4	0	0	0	33.7	0	0	0
Pipas_chr1-1_0035	RET2	F2QNR0_PICP7	Delta subunit of the coatomer complex (COPI), which coats Golgi-derived transport vesicles; involved in retrograde transport between Golgi and ER	100.5	0	0	45.4	6	0	0	3	4.5	0	0	7.5
Pipas_chr2-2_0045	UTP10	F2QQR5_PICP7	Nucleolar protein, component of the small subunit (SSU) processome containing the U3 snoRNA that is involved in processing of pre-18S rRNA; mutant has increased aneuploidy tolerance	97.4	0	0	0	5	0	0	0	1.6	0	0	0
Pipas_chr2-1_0362	RPS26B	C4R0F8_PICPG	Protein component of the small (40S) ribosomal subunit; homologous to mammalian ribosomal protein S26, no bacterial homolog; RPS26B has a paralog, RPS26A, that arose from the whole genome duplication	96.1	0	0	75.2	9	0	0	5	20.2	0	0	17.6
Z_Prot_F2QXL3	Z_Prot_F2QXL3	F2QXL3_PICP7	Uncharacterized protein YOR020W-A OS=Komagataella pastoris (strain ATCC 76273 / CBS 7435 / CECT 11047 / NRRL Y-11430 / Wegner 21-1) GN=PP7435_Chr3-1199 PE=4 SV=1	94.1	0	0	0	3	0	0	0	30.4	0	0	0
Pipas_chr3_0761	YAT2	F2QVG6_PICP7	Carnitine acetyltransferase; has similarity to Yat1p, which is a carnitine acetyltransferase associated with the mitochondrial outer membrane	93.7	0	0	0	3	0	0	0	3	0	0	0
Pipas_chr1-1_0283	RPS27A	F2QP08_PICP7	Protein component of the small (40S) ribosomal subunit; homologous to mammalian ribosomal protein S27, no bacterial homolog; RPS27A has a paralog, RPS27B, that arose from the whole genome duplication; protein abundance increases in response to DNA replication stress	93	0	0	0	6	0	0	0	37.8	0	0	0
Pipas_chr4_0892	PAS_chr4_0892	F2QXW1_PICP7	mitochondrial ATP synthase	92.8	0	0	0	3	0	0	0	25.5	0	0	0
Pipas_chr1-3_0244	HTS1	F2QNH8_PICP7	Cytoplasmic and mitochondrial histidine tRNA synthetase; efficient mitochondrial localization requires both a presequence and an amino-terminal sequence; mutations in human ortholog HARS2 are associated with Perrault syndrome	89.1	0	0	0	6	0	0	0	7.1	0	0	0
Pipas_chr4_0513	CCT6	F2QZ03_PICP7	Subunit of the cytosolic chaperonin Cct ring complex, related to Tcp1p, essential protein that is required for the assembly of actin and tubulins in vivo; contains an ATP-binding motif	88	0	0	0	5	0	0	0	7.8	0	0	0
Pipas_chr1-3_0230	RTN1	F2QNG3_PICP7	Reticulon protein; stabilizes membrane curvature; involved in nuclear pore assembly and maintenance of tubular ER morphology; mutant overexpressing RTN1 shows increase in tubular ER; interacts with exocyst subunit Sec6p, Yip3p, and Sbh1p; more abundant than Rtn2p; member of the RTNLA subfamily; mutants have reduced phosphatidylserine transfer between the ER and mitochondria; RTN1 has a paralog, R…	87.1	0	0	0	4	0	0	0	11.1	0	0	0
Pipas_chr3_0527	PAS_chr3_0527	F2QW57_PICP7	hypothetical protein	86.7	0	0	0	3	0	0	0	5	0	0	0
Pipas_chr3_0612	SRP1	F2QVX2_PICP7	Karyopherin alpha homolog, forms a dimer with karyopherin beta Kap95p to mediate import of nuclear proteins, binds the nuclear localization signal of the substrate during import; may also play a role in regulation of protein degradation	85.3	0	0	0	3	0	0	0	5.3	0	0	0
Pipas_chr3_0261	PAS_chr3_0261	F2QWY0_PICP7	Rho termination factor, N-terminal domain;Rho N-terminal domain-like	84.3	0	0	0	4	0	0	0	10.6	0	0	0
Pipas_chr2-2_0366	NUYM	F2QRQ2_PICP7	NUYM (18 kDa) subunit of mitochondrialNADH:ubiquinone oxidoreductase (complex I) [Komagataella pastoris], ETC complex I subunit conserved region (Pichia pastoris)	84	0	0	0	3	0	0	0	18.2	0	0	0
Pipas_chr1-4_0125	RPD3	F2QN73_PICP7	Histone deacetylase; regulates transcription, silencing, autophagy and other processes by influencing chromatin remodeling; forms at least two different complexes which have distinct functions and members; Rpd3(L) recruitment to the subtelomeric region is regulated by interaction with the arginine methyltransferase, Hmt1p	81.2	0	0	0	2	0	0	0	5.3	0	0	0
Pipas_chr2-2_0382	HYR1	F2QRR8_PICP7	Thiol peroxidase; functions as a hydroperoxide receptor to sense intracellular hydroperoxide levels and transduce a redox signal to the Yap1p transcription factor; HYR1 has a paralog, GPX1, that arose from the whole genome duplication	81.2	0	0	0	5	0	0	0	11.2	0	0	0
Pipas_chr1-1_0253	RBG1	F2QNX3_PICP7	Member of the DRG family of GTP-binding proteins; associates with translating ribosomes; interacts with Tma46p, Ygr250cp, Gir2p and Yap1p via two-hybrid	80.9	0	0	0	3	0	0	0	7.6	0	0	0
Pipas_chr2-1_0361	COX4	C4R0F7_PICPG	Subunit IV of cytochrome c oxidase, the terminal member of the mitochondrial inner membrane electron transport chain; precursor N-terminal 25 residues are cleaved during mitochondrial import; phosphorylated; spermidine enhances translation	80.8	0	0	93.1	6	0	0	3	22.4	0	0	26.7
Pipas_chr1-3_0202	SEC61	F2QND5_PICP7	Essential subunit of Sec61 complex (Sec61p, Sbh1p, and Sss1p); forms a channel for SRP-dependent protein import and retrograde transport of misfolded proteins out of the ER; with Sec63 complex allows SRP-independent protein import into ER	78.7	0	0	0	2	0	0	0	4	0	0	0
Pipas_chr1-3_0195	RPN8	F2QNC9_PICP7	Essential, non-ATPase regulatory subunit of the 26S proteasome; has similarity to the human p40 proteasomal subunit and to another S. cerevisiae regulatory subunit, Rpn11p	78.4	0	0	0	4	0	0	0	11.3	0	0	0
Pipas_chr4_0120	NUGM	F2R069_PICP7	NUGM (30 kDa) subunit of mitochondrialNADH:ubiquinone oxidoreductase (complex I) [Komagataella pastoris]Respiratory-chain NADH dehydrogenase, 30 Kd s;Nqo5-like	76.8	0	0	0	4	0	0	0	12.8	0	0	0
Pipas_chr4_0121	CCT2	F2R068_PICP7	Subunit beta of the cytosolic chaperonin Cct ring complex, related to Tcp1p, required for the assembly of actin and tubulins in vivo	75.6	0	0	0	2	0	0	0	4.8	0	0	0
Pipas_chr4_0142	NIAM	F2R047_PICP7	NIAM (ASHI) subunit of mitochondrialNADH:ubiquinone oxidoreductase (complex I) [Komagataella pastoris], 'NADH-ubiquinone oxidoreductase ASHI subunit (CI-ASH	75.4	0	0	0	3	0	0	0	15.4	0	0	0
Pipas_chr1-1_0079	RPN9	F2QM91_PICP7	Non-ATPase regulatory subunit of the 26S proteasome; similar to putative proteasomal subunits in other species; null mutant is temperature sensitive and exhibits cell cycle and proteasome assembly defects; protein abundance increases in response to DNA replication stress; relocalizes to the cytosol in response to hypoxia	74.9	0	0	0	3	0	0	0	5.8	0	0	0
Pipas_chr3_0704	VMA4	C4R5B9_PICPG	Subunit E of the V1 domain of the vacuolar H+-ATPase (V-ATPase); V-ATPase is an electrogenic proton pump found throughout the endomembrane system; V1 domain has eight subunits; required for the V1 domain to assemble onto the vacuolar membrane; protein abundance increases in response to DNA replication stress	73.4	0	0	0	2	0	0	0	10	0	0	0
Pipas_chr3_0937	EHD3	F2QUX8_PICP7	3-hydroxyisobutyryl-CoA hydrolase, member of a family of enoyl-CoA hydratase/isomerases; non-tagged protein is detected in highly purified mitochondria in high-throughput studies; phosphorylated; mutation affects fluid-phase endocytosis	73.3	0	0	0	2	0	0	0	3.8	0	0	0
Pipas_chr2-1_0173	GPH1	F2QTT5_PICP7	Non-essential glycogen phosphorylase required for the mobilization of glycogen, activity is regulated by cyclic AMP-mediated phosphorylation, expression is regulated by stress-response elements and by the HOG MAP kinase pathway	71.3	0	0	0	5	0	0	0	2.7	0	0	0
Pipas_chr1-4_0005	YCR087C-A	C4QX65_PICPG	Putative protein of unknown function; green fluorescent protein (GFP)-fusion protein localizes to the nucleolus; YCR087C-A is not an essential gene	70.5	0	0	0	3	0	0	0	18.7	0	0	0
Pipas_chr4_0314	PAS_chr4_0314	F2QZL1_PICP7	Phenylpyruvate decarboxylase, catalyzes decarboxylation of phenylpyruvate to phenylacetaldehyde	68.9	0	0	68.4	3	0	0	3	3.3	0	0	7.6
Pipas_chr1-4_0349	PEX8	C4QY68_PICPG	Intraperoxisomal organizer of the peroxisomal import machinery; organizes the formation of the importomer complex, bridging the docking complex with the RING finger complex; tightly associated with the lumenal face of the peroxisomal membrane; essential for peroxisome biogenesis; binds PTS1-signal receptor Pex5p, and PTS2-signal receptor Pex7p	67.1	0	0	0	4	0	0	0	5.9	0	0	0
Pipas_chr1-4_0617	SAC1	F2QQ63_PICP7	Phosphatidylinositol phosphate (PtdInsP) phosphatase; involved in hydrolysis of PtdIns[4]P in the early and medial Golgi; regulated by interaction with Vps74p; ER localized transmembrane protein which cycles through the Golgi; involved in protein trafficking and processing, secretion, and cell wall maintenance; regulates sphingolipid biosynthesis through the modulation of PtdIns(4)P metabolism	66.4	0	0	0	2	0	0	0	4.8	0	0	0
Pipas_chr4_0535	NB4M	F2QYX8_PICP7	NB4M (B14) subunit of mitochondrialNADH:ubiquinone oxidoreductase (complex I) [Komagataella pastoris] 'Complex 1 protein (LYR family)	66	0	0	0	3	0	0	0	26	0	0	0
Pipas_chr4_0431	CDC39	C4R7V7_PICPG	Component of the CCR4-NOT complex, which has multiple roles in regulating mRNA levels including regulation of transcription and destabilizing mRNAs by deadenylation; basal transcription factor	65.9	0	0	0	3	0	0	0	2	0	0	0
Pipas_chr4_0060	GNA1	F2R0D0_PICP7	Evolutionarily conserved glucosamine-6-phosphate acetyltransferase required for multiple cell cycle events including passage through START, DNA synthesis, and mitosis; involved in UDP-N-acetylglucosamine synthesis, forms GlcNAc6P from AcCoA	65.1	0	0	0	4	0	0	0	17.9	0	0	0
Pipas_chr3_1204	NIC96	F2QVV4_PICP7	Linker nucleoporin component of the nuclear pore complex (NPC); also part of the NPC nuclear basket; contributes to nucleocytoplasmic transport and NPC biogenesis; forms stable associations with three FG-nucleoporins (Nsp1p, Nup57p, and Nup49p)	63.8	0	0	0	3	0	0	0	2.8	0	0	0
Pipas_chr3_0160	BRX1	F2QX91_PICP7	Nucleolar protein, constituent of 66S pre-ribosomal particles; depletion leads to defects in rRNA processing and a block in the assembly of large ribosomal subunits; possesses a sigma(70)-like RNA-binding motif	62.9	0	0	0	4	0	0	0	7.5	0	0	0
Pipas_chr3_0398	SUP35	F2QWI9_PICP7	Translation termination factor eRF3, has a role in mRNA deadenylation and decay; altered protein conformation creates the [PSI(+)] prion that alters translational fidelity and results in a nonsense suppressor phenotype	60.6	0	0	0	2	0	0	0	2.8	0	0	0
Pipas_chr4_0686	CPS1	F2QYH7_PICP7	Vacuolar carboxypeptidase S; expression is induced under low-nitrogen conditions	59.6	0	0	0	2	0	0	0	4.4	0	0	0
Pipas_chr3_0257	ADK1	F2QWY4_PICP7	Adenylate kinase, required for purine metabolism; localized to the cytoplasm and the mitochondria; lacks cleavable signal sequence; protein abundance increases in response to DNA replication stress	59.3	0	0	194.4	2	0	0	8	10	0	0	15.1
Pipas_chr2-2_0063	AYR1	C4R2Z6_PICPG	NADPH-dependent 1-acyl dihydroxyacetone phosphate reductase found in lipid particles, ER, and mitochondrial outer membrane; involved in phosphatidic acid biosynthesis; required for spore germination; capable of metabolizing steroid hormones	59	0	0	0	2	0	0	0	8.2	0	0	0
Pipas_chr3_0738	DRS1	F2QVJ0_PICP7	Nucleolar DEAD-box protein required for ribosome assembly and function, including synthesis of 60S ribosomal subunits; constituent of 66S pre-ribosomal particles	58.4	0	0	0	3	0	0	0	2.6	0	0	0
Pipas_chr3_0255	GGC1	C4R406_PICPG	Mitochondrial GTP/GDP transporter, essential for mitochondrial genome maintenance; has a role in mitochondrial iron transport; member of the mitochondrial carrier family	58.1	0	0	0	2	0	0	0	9	0	0	0
Pipas_chr3_0925	CLU1	C4R5Z7_PICPG	eIF3 component of unknown function; deletion causes defects in mitochondrial organization but not in growth or translation initiation, can rescue cytokinesis and mitochondrial organization defects of the Dictyostelium cluA- mutant	57.2	0	0	0	2	0	0	0	2.2	0	0	0
Pipas_chr3_0991	RPF2	F2QUS3_PICP7	Essential protein involved in the processing of pre-rRNA and the assembly of the 60S ribosomal subunit; interacts with ribosomal protein L11; localizes predominantly to the nucleolus; constituent of 66S pre-ribosomal particles	57.2	0	0	0	3	0	0	0	9.1	0	0	0
Pipas_chr1-1_0364	MRT4	F2QMM2_PICP7	Protein involved in mRNA turnover and ribosome assembly, localizes to the nucleolus	56.7	0	0	0	3	0	0	0	5.9	0	0	0
Pipas_chr3_0062	PRS3	F2QXJ4_PICP7	5-phospho-ribosyl-1(alpha)-pyrophosphate synthetase, synthesizes PRPP, which is required for nucleotide, histidine, and tryptophan biosynthesis; one of five related enzymes, which are active as heteromultimeric complexes	56.6	0	0	0	2	0	0	0	6.9	0	0	0
Pipas_FragD_0027	HNT1	F2QXT0_PICP7	Adenosine 5'-monophosphoramidase; interacts physically and genetically with Kin28p, a CDK and TFIIK subunit, and genetically with CAK1; member of the histidine triad (HIT) superfamily of nucleotide-binding proteins and similar to Hint; protein abundance increases in response to DNA replication stress	56.3	0	0	0	2	0	0	0	12.3	0	0	0
Pipas_chr3_0432	XRN1	F2QWF6_PICP7	Evolutionarily-conserved 5'-3' exonuclease component of cytoplasmic processing (P) bodies involved in mRNA decay; plays a role in microtubule-mediated processes, filamentous growth, ribosomal RNA maturation, and telomere maintenance; activated by the scavenger decapping enzyme Dcs1p	56.3	0	0	0	1	0	0	0	1.1	0	0	0
Pipas_chr3_0881	RPT3	F2QV35_PICP7	One of six ATPases of the 19S regulatory particle of the 26S proteasome involved in the degradation of ubiquitinated substrates; substrate of N-acetyltransferase B	54.4	0	0	0	2	0	0	0	5.8	0	0	0
Pipas_chr2-1_0461	MOS2	C4R0R4_PICPG	Mitochondrial inner membrane protein; non-essential component of the mitochondrial inner membrane organizing system (MINOS, MitOS, or MICOS), a scaffold-like structure on the intermembrane space side of the inner membrane which has a role in the maintenance of crista junctions and inner membrane architecture	50.9	0	0	0	2	0	0	0	9.4	0	0	0
Pipas_chr4_0105	NOG1	F2R084_PICP7	Putative GTPase that associates with free 60S ribosomal subunits in the nucleolus and is required for 60S ribosomal subunit biogenesis; constituent of 66S pre-ribosomal particles; member of the ODN family of nucleolar G-proteins	49.8	0	0	0	2	0	0	0	4.1	0	0	0
Pipas_chr4_0600	SEC23	F2QYR1_PICP7	GTPase-activating protein, stimulates the GTPase activity of Sar1p; component of the Sec23p-Sec24p heterodimer of the COPII vesicle coat, involved in ER to Golgi transport; substrate of Ubp3/Bre5 complex; ubiquitylated by Ub-ligase Rsp5p; proteasome-mediated degradation of Sec23p is regulated by Cdc48p	49.5	0	0	0	2	0	0	0	2.7	0	0	0
Pipas_chr4_0716	NOP7	F2QYE4_PICP7	Component of several different pre-ribosomal particles; forms a complex with Ytm1p and Erb1p that is required for maturation of the large ribosomal subunit; required for exit from G<sub>0</sub> and the initiation of cell proliferation	48.5	0	0	0	2	0	0	0	3.9	0	0	0
Pipas_FragB_0024	YMR315W	F2QQD9_PICP7	Protein with NADP(H) oxidoreductase activity; transcription is regulated by Stb5p in response to NADPH depletion induced by diamide; promoter contains a putative Stb5p binding site; protein abundance increases in response to DNA replication stress	46.8	0	0	0	3	0	0	0	7.2	0	0	0
Pipas_chr4_0270	MSP1	F2QZR0_PICP7	Mitochondrial protein involved in sorting of proteins in the mitochondria; putative membrane-spanning ATPase	43.4	0	0	0	3	0	0	0	7	0	0	0
Pipas_chr2-1_0612	ATP15	C4R177_PICPG	Epsilon subunit of the F1 sector of mitochondrial F1F0 ATP synthase, which is a large, evolutionarily conserved enzyme complex required for ATP synthesis; F1 translationally regulates ATP6 and ATP8 expression to achieve a balanced output of ATP synthase genes encoded in nucleus and mitochondria; phosphorylated	40.6	0	0	0	3	0	0	0	23	0	0	0
Pipas_chr3_0223	RPN3	C4R3W9_PICPG	Essential, non-ATPase regulatory subunit of the 26S proteasome lid, similar to the p58 subunit of the human 26S proteasome; temperature-sensitive alleles cause metaphase arrest, suggesting a role for the proteasome in cell cycle control	38.2	0	0	0	3	0	0	0	6.4	0	0	0
Pipas_chr1-4_0027	COF1	C4QX88_PICPG	Cofilin, involved in pH-dependent actin filament depolarization; binds both actin monomers and filaments and severs filaments; involved in the selective sorting, export of the secretory cargo from the late golgi; genetically interacts with pmr1; thought to be regulated by phosphorylation at SER4; ubiquitous and essential in eukaryotes	37	0	0	0	3	0	0	0	20.9	0	0	0
Z_Prot_F2R0K8	Z_Prot_F2R0K8	F2R0K8_PICP7	Cytochrome c oxidase subunit 1 OS=Komagataella pastoris (strain ATCC 76273 / CBS 7435 / CECT 11047 / NRRL Y-11430 / Wegner 21-1) GN=COX1 PE=3 SV=1	34.6	0	0	0	2	0	0	0	4.9	0	0	0
Pipas_chr1-4_0616	PAS_chr1-4_0616	C4QZ01_PICPG	conserved domain: RRM_Aly_REF_like (RNA recognition motif in the Aly/REF family)	0	0	0	66.3	0	0	0	3	0	0	0	14.1
Pipas_chr3_0391	GCD6	F2QWJ6_PICP7	Catalytic epsilon subunit of the translation initiation factor eIF2B; eIF2B is the guanine-nucleotide exchange factor for eIF2; activity subsequently regulated by phosphorylated eIF2; first identified as a negative regulator of GCN4 expression; forms cytoplasmic foci upon DNA replication stress	0	0	0	47.9	0	0	0	2	0	0	0	3.7
Pipas_chr3_0166	YDR341C	F2QX84_PICP7	Arginyl-tRNA synthetase; the authentic, non-tagged protein is detected in highly purified mitochondria in high-throughput studies; YDR341C has a paralog, MSR1, that arose from the whole genome duplication	0	0	0	71.2	0	0	0	6	0	0	0	2.8
Pipas_chr1-1_0323	APA1	F2QP48_PICP7	AP4A phosphorylase; bifunctional diadenosine 5',5'''-P1,P4-tetraphosphate phosphorylase and ADP sulfurylase involved in catabolism of bis(5'-nucleosidyl) tetraphosphates; catalyzes phosphorolysis of dinucleoside oligophosphates, cleaving substrates' alpha/beta-anhydride bond and introducing Pi into the beta-position of the corresponding NDP formed; protein abundance increases under DNA replicatio…	0	0	0	35.1	0	0	0	2	0	0	0	7.8
Pipas_chr2-2_0148	PST1	F2QR22_PICP7	Cell wall protein that contains a putative GPI-attachment site; secreted by regenerating protoplasts; up-regulated by activation of the cell integrity pathway, as mediated by Rlm1p; upregulated by cell wall damage via disruption of FKS1; PST1 has a paralog, ECM33, that arose from the whole genome duplication	0	0	0	38.2	0	0	0	2	0	0	0	3.8
Pipas_chr1-4_0243	ILV1	F2QLC1_PICP7	Threonine deaminase, catalyzes the first step in isoleucine biosynthesis; expression is under general amino acid control; ILV1 locus exhibits highly positioned nucleosomes whose organization is independent of known ILV1 regulation	0	0	0	55.9	0	0	0	2	0	0	0	6.5
Pipas_chr3_0634	TRP5-2	F2QVU7_PICP7	Tryptophan synthase, catalyzes the last step of tryptophan biosynthesis; regulated by the general control system of amino acid biosynthesis	0	0	0	45.2	0	0	0	2	0	0	0	6.3
Pipas_chr4_0320	PAS_chr4_0320	F2QZK3_PICP7	Protein of unknown function (DUF3812)	0	0	0	75.6	0	0	0	3	0	0	0	2.6
Pipas_chr2-1_0573	YJR096W	F2QSM2_PICP7	Putative xylose and arabinose reductase; member of the aldo-keto reductase (AKR) family; GFP-fusion protein is induced in response to the DNA-damaging agent MMS	0	0	0	70.5	0	0	0	3	0	0	0	7.8
Pipas_chr1-4_0253	MET3	F2QLD0_PICP7	ATP sulfurylase, catalyzes the primary step of intracellular sulfate activation, essential for assimilatory reduction of sulfate to sulfide, involved in methionine metabolism	0	0	0	62.4	0	0	0	3	0	0	0	5.5
Pipas_chr2-1_0722	EIS1	F2QS65_PICP7	Component of the eisosome required for proper eisosome assembly; similar to Uso1p; authentic, non-tagged protein is detected in a phosphorylated state in highly purified mitochondria in high-throughput studies; protein increases in abundance and relocalizes from plasma membrane to cytoplasm upon DNA replication stress; EIS1 has a paralog, YKL050C, that arose from the whole genome duplication	0	0	0	137.2	0	0	0	2	0	0	0	6.5
Pipas_chr1-3_0227	GAS1-2	F2QNF9_PICP7	Beta-1,3-glucanosyltransferase, required for cell wall assembly and also has a role in transcriptional silencing; localizes to the cell surface via a glycosylphosphatidylinositol (GPI) anchor; also found at the nuclear periphery	0	0	0	146.1	0	0	0	2	0	0	0	5.4
Pipas_chr4_0982	RPP1B	F2QYH3_PICP7	Ribosomal protein P1 beta, component of the ribosomal stalk, which is involved in interaction of translational elongation factors with ribosome; accumulation is regulated by phosphorylation and interaction with the P2 stalk component	0	0	0	91.2	0	0	0	3	0	0	0	26.2
Pipas_chr2-2_0329	ADE13	F2QRL5_PICP7	Adenylosuccinate lyase, catalyzes two steps in the 'de novo' purine nucleotide biosynthetic pathway; expression is repressed by adenine and activated by Bas1p and Pho2p; mutations in human ortholog ADSL cause adenylosuccinase deficiency	0	0	0	94.5	0	0	0	3	0	0	0	8.5
Pipas_chr4_0711	FLO8	F2QYE9_PICP7	Transcription factor required for flocculation, diploid filamentous growth, and haploid invasive growth; genome reference strain S288C and most laboratory strains have a nonsense mutation in this gene	0	0	0	57.3	0	0	0	1	0	0	0	2.6
Pipas_chr4_0817	YRB1	F2QY31_PICP7	Ran GTPase binding protein; involved in nuclear protein import and RNA export, ubiquitin-mediated protein degradation during the cell cycle; shuttles between the nucleus and cytoplasm; is essential; homolog of human RanBP1	0	0	0	83.5	0	0	0	2	0	0	0	18.5
Pipas_chr4_0373	RPL8A	F2QZF2_PICP7	Ribosomal 60S subunit protein L8A; mutation results in decreased amounts of free 60S subunits; homologous to mammalian ribosomal protein L7A, no bacterial homolog; RPL8A has a paralog, RPL8B, that arose from the whole genome duplication	0	0	0	215.7	0	0	0	18	0	0	0	28.1
Pipas_chr1-1_0233	IDP1	F2QNV4_PICP7	Mitochondrial NADP-specific isocitrate dehydrogenase, catalyzes the oxidation of isocitrate to alpha-ketoglutarate; not required for mitochondrial respiration and may function to divert alpha-ketoglutarate to biosynthetic processes	0	0	0	95.2	0	0	0	5	0	0	0	5
Pipas_chr1-1_0327	PRD1	F2QP52_PICP7	Zinc metalloendopeptidase; found in the cytoplasm and intermembrane space of mitochondria; with Cym1p, involved in degradation of mitochondrial proteins and of presequence peptides cleaved from imported proteins; protein abundance increases in response to DNA replication stress	0	0	0	88.5	0	0	0	4	0	0	0	3
Pipas_chr1-3_0028	IPP1	F2QLB5_PICP7	Cytoplasmic inorganic pyrophosphatase (PPase), homodimer that catalyzes the rapid exchange of oxygens from Pi with water, highly expressed and essential for viability, active-site residues show identity to those from E. coli PPase	0	0	0	126	0	0	0	8	0	0	0	8
Pipas_chr3_0803	APE1	F2QVC3_PICP7	Vacuolar aminopeptidase yscI; zinc metalloproteinase that belongs to the peptidase family M18; often used as a marker protein in studies of autophagy and cytosol to vacuole targeting (CVT) pathway; protein increases in abundance and relative distribution to cytoplasmic foci increases upon DNA replication stress	0	0	0	67.5	0	0	0	2	0	0	0	5.8
Pipas_chr3_0748	PRE3	F2QVH9_PICP7	Beta 1 subunit of the 20S proteasome, responsible for cleavage after acidic residues in peptides	0	0	0	110.7	0	0	0	5	0	0	0	15.3
Pipas_chr2-2_0334	AIM45	F2QRM0_PICP7	Putative ortholog of mammalian electron transfer flavoprotein complex subunit ETF-alpha; interacts with frataxin, Yfh1p; null mutant displays elevated frequency of mitochondrial genome loss; may have a role in oxidative stress response	0	0	0	65.1	0	0	0	3	0	0	0	4.5
Pipas_chr4_0680	RAS1	F2QYI1_PICP7	GTPase involved in G-protein signaling in adenylate cyclase activation; plays a role in cell proliferation; localized to the plasma membrane; homolog of mammalian RAS proto-oncogenes; relative distribution to the nucleus increases upon DNA replication stress; RAS1 has a paralog, RAS2, that arose from the whole genome duplication	0	0	0	57.6	0	0	0	4	0	0	0	10.7
Pipas_chr3_0231	PAS_chr3_0231	F2QX10_PICP7	Glycosyl transferase family 8;Nucleotide-diphospho-sugar transferases	0	0	0	68.9	0	0	0	4	0	0	0	10.1
Pipas_chr1-3_0063	LHS1	F2QLU0_PICP7	Molecular chaperone of the endoplasmic reticulum lumen, involved in polypeptide translocation and folding; nucleotide exchange factor for the ER lumenal Hsp70 chaperone Kar2p; regulated by the unfolded protein response pathway	0	0	0	45.3	0	0	0	2	0	0	0	2.6
Pipas_chr2-1_0254	PAS_chr2-1_0254	F2QTK0_PICP7	conserved domain: Slm1 Pleckstrin homology (PH) domain (regulation of actin organization)	0	0	0	64.5	0	0	0	3	0	0	0	5.8
Pipas_chr1-4_0003	MVD1	C4QX63_PICPG	Mevalonate pyrophosphate decarboxylase, essential enzyme involved in the biosynthesis of isoprenoids and sterols, including ergosterol; acts as a homodimer	0	0	0	40.9	0	0	0	2	0	0	0	8.9
Pipas_chr1-4_0393	SNZ3	F2QPI0_PICP7	Member of a stationary phase-induced gene family; transcription of SNZ2 is induced prior to diauxic shift, and also in the absence of thiamin in a Thi2p-dependent manner; forms a coregulated gene pair with SNO3	0	0	0	57.3	0	0	0	3	0	0	0	9.1
Pipas_chr3_0482	ALT1	F2QWA4_PICP7	Alanine transaminase (glutamic pyruvic transaminase); involved in alanine biosynthesis and catabolism; TOR1-independent role in determining chronological lifespan; expression is induced in the presence of alanine; repression is mediated by Nrg1p; ALT1 has a paralog, ALT2, that arose from the whole genome duplication; Alt2p is catalytically inactive	0	0	0	171.4	0	0	0	4	0	0	0	9.6
Pipas_chr2-1_0656	RPN2	F2QSD4_PICP7	Subunit of the 26S proteasome; substrate of the N-acetyltransferase Nat1p; protein abundance increases in response to DNA replication stress	0	0	0	89.6	0	0	0	4	0	0	0	2.5
Pipas_chr1-1_0389	ARG4	F2QMP6_PICP7	Argininosuccinate lyase, catalyzes the final step in the arginine biosynthesis pathway	0	0	0	55.2	0	0	0	2	0	0	0	7.5
Pipas_chr2-1_0308	ZWF1	F2QTE5_PICP7	Glucose-6-phosphate dehydrogenase (G6PD); catalyzes the first step of the pentose phosphate pathway; involved in adapting to oxidatve stress; homolog of the human G6PD which is deficient in patients with hemolytic anemia; protein abundance increases in response to DNA replication stress	0	0	0	46.7	0	0	0	2	0	0	0	5
Pipas_chr4_0665	PRO2	F2QYJ7_PICP7	Gamma-glutamyl phosphate reductase, catalyzes the second step in proline biosynthesis	0	0	0	56.5	0	0	0	3	0	0	0	5.4
Pipas_chr1-4_0163	PAS_chr1-4_0163	F2QNB2_PICP7	GroES-like; Chaperonin 10 Kd subunit	0	0	0	39.3	0	0	0	3	0	0	0	40.4

## Sheet: Peptide hits
Description	Short name	Accession	Sequence	MASCOT Score Px M1	MASCOT Score Px M2	MASCOT Score HOM M1	MASCOT Score HOM M2	m/z meas. Px M1	m/z meas. Px M2	m/z meas. HOM M1	m/z meas. HOM M2	Mr calc. Px M1	Mr calc. Px M2	Mr calc. HOM M1	Mr calc. HOM M2	z Px M1	z Px M2	z HOM M1	z HOM M2	Δ m/z [ppm] Px M1	Δ m/z [ppm] Px M2	Δ m/z [ppm] HOM M1	Δ m/z [ppm] HOM M2	Modifications Px M1	Modifications Px M2	Modifications HOM M1	Modifications HOM M2	Int. Px M1	Int. Px M2	Int. HOM M1	Int. HOM M2	Range
Dihydroxyacetone synthase variant 2 (Pichia pastoris)	DAS2	F2QV90_PICP7	R.LFDQQSLAYR.R	81.9	82.6	81.9	82.2	620.824	620.822	620.818	620.82	1239.62	1239.62	1239.62	1239.62	2	2	2	2	6.49	4.56	-2.21	0.05					20946720	18659376	9438948	11184912	610 - 619
Translational elongation factor EF-1 alpha; also encoded by TEF1; functions in the binding reaction of aminoacyl-tRNA (AA-tRNA) to ribosomes; may also have a role in tRNA re-export from the nucleus; TEF2 has a paralog, TEF1, that arose from the whole genome duplication	TEF2	F2QQG8_PICP7	K.IGGIGTVPVGR.V	77.7	66.3	61.2	62.6	513.312	513.309	513.307	513.306	1024.6	1024.6	1024.6	1024.6	2	2	2	2	6.74	1.48	-3.78	-4.76					19353600	16473712	3031416	2110664	255 - 265
Dihydroxyacetone synthase variant 1 (Pichia pastoris)	DAS1	F2QV92_PICP7	R.YATAGYTMNTFGK.S	93.2	97.6	68.2	89.6	712.832	712.832	712.827	712.826	1423.64	1423.64	1423.64	1423.64	2	2	2	2	2.98	3.82	-3.05	-4.6					1768672	15066656	1412496	3334348	644 - 656
Dihydroxyacetone synthase variant 2 (Pichia pastoris)	DAS2	F2QV90_PICP7	R.YATAGYTMNTFGK.S	93.2	97.6	68.2	89.6	712.832	712.832	712.827	712.826	1423.64	1423.64	1423.64	1423.64	2	2	2	2	2.98	3.82	-3.05	-4.6					1768672	15066656	1412496	3334348	644 - 656
Dihydroxyacetone synthase variant 1 (Pichia pastoris)	DAS1	F2QV92_PICP7	R.LFDEQSITYR.R	76.9	82.6	60	68.7	636.321	636.317	636.318	636.318	1270.62	1270.62	1270.62	1270.62	2	2	2	2	5.72	-0.57	2.42	1.95					20328456	14716388	1181088	1854148	610 - 619
Dihydroxyacetone synthase variant 2 (Pichia pastoris)	DAS2	F2QV90_PICP7	R.TEIGQDSAFGNHHAAHGSALGEEGIR.E	99.2	115	93.4	93.5	666.068	533.057	533.053	533.051	2660.23	2660.23	2660.23	2660.23	4	5	5	5	3.36	6.7	-0.8	-5.68					1318424	8647488	2128664	6796408	259 - 284
Dihydroxyacetone synthase variant 1 (Pichia pastoris)	DAS1	F2QV92_PICP7	R.TEIGQDSAFGNHHAAHGSALGEEGIR.E	99.2	115	93.4	93.5	666.068	533.057	533.053	533.051	2660.23	2660.23	2660.23	2660.23	4	5	5	5	3.36	6.7	-0.8	-5.68					1318424	8647488	2128664	6796408	259 - 284
Ribosomal 60S subunit protein L6B; binds 5.8S rRNA; homologous to mammalian ribosomal protein L6, no bacterial homolog; RPL6B has a paralog, RPL6A, that arose from the whole genome duplication	RPL6B	F2R058_PICP7	M.AIETPHDPALQAPTQGK.L	72.7	64.5	0	0	591.978	591.978	0	0	1772.91	1772.91	0	0	3	3	0	0	2.96	3.3	0	0					1320312	6907792	0	0	2 - 18
Dihydroxyacetone synthase variant 2 (Pichia pastoris)	DAS2	F2QV90_PICP7	K.ASPQILYEFTDLK.G	73.2	81.7	70.6	78.6	762.904	762.897	762.897	762.897	1523.79	1523.79	1523.79	1523.79	2	2	2	2	4.64	-4.66	-4.92	-4.53					18601252	5956604	3724460	220024	687 - 699
Dihydroxyacetone synthase variant 1 (Pichia pastoris)	DAS1	F2QV92_PICP7	K.LQTFCGLGGDYSGR.Y	92	88.3	93.2	90.3	765.855	765.855	765.852	765.852	1529.69	1529.69	1529.69	1529.69	2	2	2	2	0.89	0.76	-1.98	-3.02	Carbamidomethyl: 5;	Carbamidomethyl: 5;	Carbamidomethyl: 5;	Carbamidomethyl: 5;	2620132	5699088	3353904	2525624	411 - 424
Dihydroxyacetone synthase variant 2 (Pichia pastoris)	DAS2	F2QV90_PICP7	K.LQTFCGLGGDYSGR.Y	92	88.3	93.2	90.3	765.855	765.855	765.852	765.852	1529.69	1529.69	1529.69	1529.69	2	2	2	2	0.89	0.76	-1.98	-3.02	Carbamidomethyl: 5;	Carbamidomethyl: 5;	Carbamidomethyl: 5;	Carbamidomethyl: 5;	2620132	5699088	3353904	2525624	411 - 424
Alcohol oxidase (Pichia pastoris)	AOX1	F2QY27_PICP7	R.DMAPMVWAYK.K	46	45.9	38.1	49.5	606.283	606.285	606.283	606.284	1210.55	1210.55	1210.55	1210.55	2	2	2	2	0.63	3.93	-0.36	1.62					253220	5664168	800912	883940	452 - 461
Protein component of the small (40S) ribosomal subunit; homologous to mammalian ribosomal protein S9 and bacterial S4; RPS9B has a paralog, RPS9A, that arose from the whole genome duplication	RPS9B	F2QPL3_PICP7	K.HIDFASTSPYGGGR.A	84.3	63.8	0	0	732.849	488.902	0	0	1463.68	1463.68	0	0	2	3	0	0	2.8	3.5	0	0					1688188	4924108	0	0	155 - 168
Translational elongation factor EF-1 alpha; also encoded by TEF1; functions in the binding reaction of aminoacyl-tRNA (AA-tRNA) to ribosomes; may also have a role in tRNA re-export from the nucleus; TEF2 has a paralog, TEF1, that arose from the whole genome duplication	TEF2	F2QQG8_PICP7	K.YAWVLDK.L	44.7	31.4	24.4	25.4	894.475	447.74	447.74	447.743	893.465	893.465	893.465	893.465	1	2	2	2	3.26	0.83	0.61	6.86					7302648	4412800	1094452	221108	56 - 62
Protein component of the small (40S) ribosomal subunit; RPS0B has a paralog, RPS0A, that arose from the whole genome duplication; required for maturation of 18S rRNA along with Rps0Ap; deletion of either RPS0 gene reduces growth rate, deletion of both genes is lethal; homologous to human ribosomal protein SA and bacterial S2	RPS0B	F2QPR4_PICP7	R.FTPGSFTNYITR.E	82.4	94.8	69.8	48.8	702.356	702.355	702.354	702.356	1402.69	1402.69	1402.69	1402.69	2	2	2	2	6.36	4.79	3.65	6.64					12858420	4371464	4494788	214216	102 - 113
Elongation factor 2 (EF-2), also encoded by EFT1; catalyzes ribosomal translocation during protein synthesis; contains diphthamide, the unique posttranslationally modified histidine residue specifically ADP-ribosylated by diphtheria toxin; EFT2 has a paralog, EFT1, that arose from the whole genome duplication	EFT2	C4QZQ5_PICPG	M.VNFTVDQMR.S	58.5	54.1	0	0	555.275	555.273	0	0	1108.53	1108.53	0	0	2	2	0	0	1.73	-1.15	0	0					977924	3560724	0	0	2 - 10
Gamma subunit of translational elongation factor eEF1B; stimulates the binding of aminoacyl-tRNA (AA-tRNA) to ribosomes by releasing eEF1A (Tef1p/Tef2p) from the ribosomal complex; contains two ABC cassettes; binds and hydrolyzes ATP; YEF3 has a paralog, HEF3, that arose from the whole genome duplication	YEF3	F2R0F1_PICP7	K.TPSEYIQWR.F	65.4	56.4	44.6	34.9	590.294	590.294	590.792	590.297	1178.57	1178.57	1178.57	1178.57	2	2	2	2	0.53	0.7	845.02	5.78					402524	3525092	98892	223420	758 - 766
Protein component of the small (40S) ribosomal subunit; RPS0B has a paralog, RPS0A, that arose from the whole genome duplication; required for maturation of 18S rRNA along with Rps0Ap; deletion of either RPS0 gene reduces growth rate, deletion of both genes is lethal; homologous to human ribosomal protein SA and bacterial S2	RPS0B	F2QPR4_PICP7	R.LIIVTDPR.T	53.7	39.4	0	0	463.788	463.787	0	0	925.56	925.56	0	0	2	2	0	0	1.49	-0.67	0	0					2136784	3453108	0	0	120 - 127
Histone H4, core histone protein required for chromatin assembly and chromosome function; one of two identical histone proteins (see also HHF1); contributes to telomeric silencing; N-terminal domain involved in maintaining genomic integrity	HHF2	F2QQI9_PICP7	K.TFLENVIR.D	42.1	38.3	35.5	0	496.282	496.285	496.283	0	990.55	990.55	990.55	0	2	2	2	0	0.42	6.26	1.83	0					933536	3386544	710600	0	61 - 68
Histone H2B, core histone protein required for chromatin assembly and chromosome function; nearly identical to HTB1; Rad6p-Bre1p-Lge1p mediated ubiquitination regulates transcriptional activation, meiotic DSB formation and H3 methylation	HTB2	F2QT25_PICP7	K.ESYASYIYK.V	66.6	39.7	0	0	1123.53	562.271	0	0	1122.52	1122.52	0	0	1	2	0	0	0.96	4.36	0	0					2210800	3363224	0	0	40 - 48
Histone H2A, core histone protein required for chromatin assembly and chromosome function; one of two nearly identical (see also HTA1) subtypes; DNA damage-dependent phosphorylation by Mec1p facilitates DNA repair; acetylated by Nat4p	HTA2	C4R0M8_PICPG	K.AGLTFPVGR.V	55.1	61.9	53.6	0	459.264	459.264	459.265	0	916.513	916.513	916.513	0	2	2	2	0	0.87	1.52	1.74	0					1002428	3207532	378520	0	22 - 30
Translational elongation factor EF-1 alpha; also encoded by TEF1; functions in the binding reaction of aminoacyl-tRNA (AA-tRNA) to ribosomes; may also have a role in tRNA re-export from the nucleus; TEF2 has a paralog, TEF1, that arose from the whole genome duplication	TEF2	F2QQG8_PICP7	K.YHVTVIDAPGHR.D	87.2	87.7	43.3	62.3	682.859	455.575	455.575	455.575	1363.7	1363.7	1363.7	1363.7	2	3	3	3	2.32	3.43	1.45	3.21					1659268	3169040	488492	597972	85 - 96
Translational elongation factor EF-1 alpha; also encoded by TEF1; functions in the binding reaction of aminoacyl-tRNA (AA-tRNA) to ribosomes; may also have a role in tRNA re-export from the nucleus; TEF2 has a paralog, TEF1, that arose from the whole genome duplication	TEF2	F2QQG8_PICP7	K.TLLEAIDSIDPPSRPTDKPLR.L	57.8	52.6	52.4	62.8	778.764	584.322	778.76	778.764	2333.26	2333.26	2333.26	2333.26	3	4	3	3	4.62	0.09	-0.64	4.49					14061308	3011660	162608	797440	226 - 246
Protein component of the small (40S) ribosomal subunit; homologous to mammalian ribosomal protein S10, no bacterial homolog; RPS10A has a paralog, RPS10B, that arose from the whole genome duplication	RPS10A	F2QXR5_PICP7	R.EYLNIPEGIVPK.T	38.5	38.7	40.7	43.2	686.381	686.38	686.377	686.378	1370.74	1370.74	1370.74	1370.74	2	2	2	2	2.68	0.06	-3.88	-1.69					4068056	2995908	716568	676860	77 - 88
Catalase A, breaks down hydrogen peroxide in the peroxisomal matrix formed by acyl-CoA oxidase (Pox1p) during fatty acid beta-oxidation	CTA1	F2QR06_PICP7	K.LAGEDPDYHTGDLFNAIER.G	80.6	59.7	35	0	712.005	711.667	712.005	0	2131.98	2131.98	2131.98	0	3	3	3	0	474.48	-0.6	474.2	0					1524796	2990664	113772	0	244 - 262
Alcohol oxidase (Pichia pastoris)	AOX1	F2QY27_PICP7	R.AAGVKPLVNLPGVGR.N	65.9	55.4	51.4	59.3	724.442	483.296	483.296	724.439	1446.87	1446.87	1446.87	1446.87	2	3	3	2	1.49	-1.46	0.41	-2.79					1609804	2856632	3592436	1614380	290 - 304
Ribosomal protein 10 (rp10) of the small (40S) subunit; homologous to mammalian ribosomal protein S3A, no bacterial homolog; RPS1B has a paralog, RPS1A, that arose from the whole genome duplication	RPS1B	F2QYZ2_PICP7	K.LIPEVIGR.E	54.1	42.2	42.2	0	448.782	448.783	448.782	0	895.549	895.549	895.549	0	2	2	2	0	0.83	2.84	0.83	0					327628	2783752	201112	0	188 - 195
Ribosomal 60S subunit protein L8A; mutation results in decreased amounts of free 60S subunits; homologous to mammalian ribosomal protein L7A, no bacterial homolog; RPL8A has a paralog, RPL8B, that arose from the whole genome duplication	RPL8A	F2QZF2_PICP7	K.WGGGILSAESQAK.A	0	66.8	0	36.2	0	652.335	0	652.336	0	1302.66	0	1302.66	0	2	0	2	0	-0.59	0	0.02					0	2666920	0	557236	226 - 238
Protein component of the small (40S) ribosomal subunit; least basic of non-acidic ribosomal proteins; phosphorylated in vivo; essential for viability; homologous to mammalian ribosomal protein S5 and bacterial S7	RPS5	F2QVG5_PICP7	K.WSFQDVTVK.D	53.5	51.6	25.4	41.2	555.287	555.286	1109.56	555.286	1108.56	1108.56	1108.56	1108.56	2	2	1	2	3.19	1.38	-1.52	1.38					903720	2558208	107908	959140	42 - 50
Ribosomal 60S subunit protein L4A; N-terminally acetylated; homologous to mammalian ribosomal protein L4 and bacterial L4; RPL4A has a paralog, RPL4B, that arose from the whole genome duplication	RPL4A	F2QLR1_PICP7	R.TLGLLQLAPGAHLGR.F	70.1	78.9	63	60.8	758.953	506.303	506.304	506.305	1515.89	1515.89	1515.89	1515.89	2	3	3	3	1.78	-1.3	0.28	4.03					1677156	2503716	324368	393208	233 - 247
Ribosomal 60S subunit protein L7A; contains a conserved C-terminal Nucleic acid Binding Domain (NDB2); homologous to mammalian ribosomal protein L7 and bacterial L30; RPL7A has a paralog, RPL7B, that arose from the whole genome duplication	RPL7A	F2QU82_PICP7	K.QANNFLYPFR.L	62.3	39.7	50.1	57.4	635.325	635.321	635.321	635.32	1268.63	1268.63	1268.63	1268.63	2	2	2	2	4.28	-2.8	-2.01	-3.43					1059312	2423556	1275696	528008	196 - 205
Conserved ribosomal protein P0 of the ribosomal stalk; involved in interaction between translational elongation factors and the ribosome; phosphorylated on serine 302; homologous to mammalian ribosomal protein LP0 and bacterial L10	RPP0	F2QLU5_PICP7	R.GNIGFVFTNEDLK.T	60.8	78	54.2	65.5	727.373	727.372	727.37	727.371	1452.72	1452.72	1452.72	1452.72	2	2	2	2	4.37	3.82	-0.31	1.48					3048308	2400404	224236	363152	82 - 94
Protein component of the small (40S) ribosomal subunit; RPS0B has a paralog, RPS0A, that arose from the whole genome duplication; required for maturation of 18S rRNA along with Rps0Ap; deletion of either RPS0 gene reduces growth rate, deletion of both genes is lethal; homologous to human ribosomal protein SA and bacterial S2	RPS0B	F2QPR4_PICP7	R.IIAAIPNPEDVVAVSSR.T	86.7	57.8	52.1	42.2	875.992	875.985	876.493	875.986	1749.96	1749.96	1749.96	1749.96	2	2	2	2	3.85	-3.91	576.01	-3.11					10258216	2353876	1238308	1129472	63 - 79
Ribosomal 60S subunit protein L7A; contains a conserved C-terminal Nucleic acid Binding Domain (NDB2); homologous to mammalian ribosomal protein L7 and bacterial L30; RPL7A has a paralog, RPL7B, that arose from the whole genome duplication	RPL7A	F2QU82_PICP7	K.FFHYIQGGATGNR.E	36.9	55.2	52.6	37.1	489.911	489.91	734.361	734.356	1466.71	1466.71	1466.71	1466.71	3	3	2	2	3.66	2.43	2.01	-6.16					315276	2341296	113660	72344	219 - 231
Catalase A, breaks down hydrogen peroxide in the peroxisomal matrix formed by acyl-CoA oxidase (Pox1p) during fatty acid beta-oxidation	CTA1	F2QR06_PICP7	K.VYPEIGDQIR.K	53.9	49.7	0	33.6	595.316	595.316	0	595.311	1188.61	1188.61	0	1188.61	2	2	0	2	2.65	2.65	0	-6.25					2537056	2298184	0	131664	485 - 494
Fructose-1,6-bisphosphatase; key regulatory enzyme in the gluconeogenesis pathway, required for glucose metabolism; undergoes either proteasome-mediated or autophagy-mediated degradation depending on growth conditions; glucose starvation results in redistribution to the periplasm; interacts with Vid30p	FBP1	F2QV51_PICP7	K.GIQTDLVTLTR.F	76.4	69.7	51.2	69.5	608.849	608.846	608.847	608.847	1215.68	1215.68	1215.68	1215.68	2	2	2	2	1.6	-3.49	-2.02	-2.67					2437800	2281788	145156	425344	14 - 24
Mitochondrial porin (voltage-dependent anion channel); outer membrane protein required for maintenance of mitochondrial osmotic stability and mitochondrial membrane permeability; couples the glutathione pools of the intermembrane space (IMS) and the cytosol; phosphorylated; protein abundance increases in response to DNA replication stress; POR1 has a paralog, POR2, that arose from the whole genom…	POR1	F2QRS4_PICP7	K.VELADTLTPGLK.A	88.5	88.7	0	67.6	628.861	628.858	0	628.86	1255.7	1255.7	0	1255.7	2	2	0	2	3.56	-0.26	0	1.97					3761928	2221044	0	215808	83 - 94
Major ADP/ATP carrier of the mitochondrial inner membrane; exchanges cytosolic ADP for mitochondrially synthesized ATP; also imports heme and ATP; phosphorylated; required for viability in many lab strains that carry a sal1 mutation; PET9 has a paralog, AAC3, that arose from the whole genome duplication	PET9	C4R760_PICPG	K.LLIQNQDEMLK.Q	61.2	69.9	54.1	35	672.866	672.865	672.86	672.865	1343.71	1343.71	1343.71	1343.71	2	2	2	2	3.98	2.2	-5.23	2.94					10864628	2192720	318752	345792	35 - 45
Ribosomal protein 10 (rp10) of the small (40S) subunit; homologous to mammalian ribosomal protein S3A, no bacterial homolog; RPS1B has a paralog, RPS1A, that arose from the whole genome duplication	RPS1B	F2QYZ2_PICP7	K.TTYAQSSQLSAIR.K	89.5	109.1	109	83.2	713.373	713.371	713.366	713.366	1424.73	1424.73	1424.73	1424.73	2	2	2	2	3.43	1.61	-6.24	-5.54					5000480	2190096	543540	1701228	153 - 165
Protein component of the small (40S) ribosomal subunit; homologous to mammalian ribosomal protein S24, no bacterial homolog; RPS24A has a paralog, RPS24B, that arose from the whole genome duplication	RPS24A	F2QZN6_PICP7	K.SSGFGLVYQSVSDAK.R	90.2	109.9	50.4	0	772.885	772.884	772.878	0	1543.75	1543.75	1543.75	0	2	2	2	0	2.98	0.39	-6.33	0					2931132	2185504	495108	0	69 - 83
Alpha subunit of the F1 sector of mitochondrial F1F0 ATP synthase, which is a large, evolutionarily conserved enzyme complex required for ATP synthesis; F1 translationally regulates ATP6 and ATP8 expression to achieve a balanced output of ATP synthase genes encoded in nucleus and mitochondria; phosphorylated	ATP1	F2QW09_PICP7	R.VIDALGNPIDGK.G	72.2	78.6	74.6	46.1	606.338	606.334	606.339	606.335	1210.66	1210.66	1210.66	1210.66	2	2	2	2	4.04	-2.23	6.51	-0.91					3734664	2156924	422912	176804	145 - 156
Translational elongation factor EF-1 alpha; also encoded by TEF1; functions in the binding reaction of aminoacyl-tRNA (AA-tRNA) to ribosomes; may also have a role in tRNA re-export from the nucleus; TEF2 has a paralog, TEF1, that arose from the whole genome duplication	TEF2	F2QQG8_PICP7	R.QTVAVGVIK.S	67.2	49.6	38.7	44	914.567	457.788	457.786	457.785	913.56	913.56	913.56	913.56	1	2	2	2	-0.16	1.94	-3.08	-4.17					409416	2155904	4273172	718012	430 - 438
Protein component of the small (40S) ribosomal subunit; interacts with Kti11p; deletion causes hypersensitivity to zymocin; homologous to mammalian ribosomal protein S7, no bacterial homolog; RPS7B has a paralog, RPS7A, that arose from the whole genome duplication; protein abundance increases in response to DNA replication stress	RPS7B	F2QZX4_PICP7	K.LDSFQAVYGK.L	33	55.2	0	0	564.292	564.292	0	0	1126.57	1126.57	0	0	2	2	0	0	3.34	2.99	0	0					2529032	2121680	0	0	164 - 173
Protein component of the small (40S) ribosomal subunit; homologous to mammalian ribosomal protein S13 and bacterial S15	RPS13	F2QZ60_PICP7	K.LTPDDVVQQVIK.Y	79.4	67.5	41.8	34.7	677.885	677.881	677.884	677.886	1353.75	1353.75	1353.75	1353.75	2	2	2	2	3.59	-1.43	2.11	5.65					6764872	2093992	386316	496004	28 - 39
Translational elongation factor EF-1 alpha; also encoded by TEF1; functions in the binding reaction of aminoacyl-tRNA (AA-tRNA) to ribosomes; may also have a role in tRNA re-export from the nucleus; TEF2 has a paralog, TEF1, that arose from the whole genome duplication	TEF2	F2QQG8_PICP7	K.LVPSKPMCVEAFTDYPPLGR.F	95.9	88.4	64.1	57.9	759.72	759.716	760.05	760.056	2276.13	2276.13	2276.13	2276.13	3	3	3	3	2.25	-2.62	436.49	444.52	Carbamidomethyl: 8;	Carbamidomethyl: 8;	Carbamidomethyl: 8;	Carbamidomethyl: 8;	2825244	2076908	419112	1715460	403 - 422
Protein component of the small (40S) ribosomal subunit; homologous to mammalian ribosomal protein S13 and bacterial S15	RPS13	F2QZ60_PICP7	K.GLTPSQIGVLLR.D	68.5	64.2	68.9	68.8	627.384	627.38	627.378	627.382	1252.75	1252.75	1252.75	1252.75	2	2	2	2	2.81	-4.2	-6.59	-0.86					951060	2055892	2755744	187232	44 - 55
Elongation factor 2 (EF-2), also encoded by EFT1; catalyzes ribosomal translocation during protein synthesis; contains diphthamide, the unique posttranslationally modified histidine residue specifically ADP-ribosylated by diphtheria toxin; EFT2 has a paralog, EFT1, that arose from the whole genome duplication	EFT2	C4QZQ5_PICPG	R.LWGDSYFNPK.T	79	60.8	50.8	51.4	613.797	613.798	613.793	613.796	1225.58	1225.58	1225.58	1225.58	2	2	2	2	2.5	3.64	-3.52	0.06					455916	2039360	318084	109336	244 - 253
Ribosomal 60S subunit protein L4A; N-terminally acetylated; homologous to mammalian ribosomal protein L4 and bacterial L4; RPL4A has a paralog, RPL4B, that arose from the whole genome duplication	RPL4A	F2QLR1_PICP7	R.GDIVQSVFTR.I	57.3	63.2	20.3	45.4	561.302	561.304	561.302	561.3	1120.59	1120.59	1120.59	1120.59	2	2	2	2	1.22	4.79	0.69	-1.98					1581884	2036556	1749804	287868	33 - 42
Protein component of the small (40S) ribosomal subunit; homologous to mammalian ribosomal protein S8, no bacterial homolog; RPS8A has a paralog, RPS8B, that arose from the whole genome duplication	RPS8A	F2QMU3_PICP7	K.SAIVQIDGTPFR.Q	64.2	69.2	61.5	55.9	652.356	652.354	652.35	652.352	1302.69	1302.69	1302.69	1302.69	2	2	2	2	3.71	-0.12	-5.64	-3.03					1859428	2022372	181156	112864	99 - 110
Ribosomal 60S subunit protein L16A; N-terminally acetylated, binds 5.8 S rRNA; transcriptionally regulated by Rap1p; homologous to mammalian ribosomal protein L13A and bacterial L13; RPL16A has a paralog, RPL16B, that arose from the whole genome duplication; protein abundance increases in response to DNA replication stress	RPL16A	F2QZX6_PICP7	R.LSVYEGIPAPFDK.R	67.7	80.7	72.7	70.8	718.378	718.379	718.372	718.377	1434.74	1434.74	1434.74	1434.74	2	2	2	2	1.51	2.2	-6.43	-0.16					1996368	2007004	742536	338824	102 - 114
Dihydroxyacetone synthase variant 2 (Pichia pastoris)	DAS2	F2QV90_PICP7	R.AQNWNVIEVENGSR.D	89.7	96.2	0	67.2	808.397	808.399	0	808.395	1614.78	1614.78	0	1614.78	2	2	0	2	2.48	5.82	0	0.26					588104	1970640	0	174704	220 - 233
Fructose 1,6-bisphosphate aldolase, required for glycolysis and gluconeogenesis; catalyzes conversion of fructose 1,6 bisphosphate to glyceraldehyde-3-P and dihydroxyacetone-P; locates to mitochondrial outer surface upon oxidative stress	FBA1-2	F2QP45_PICP7	K.NKDYLQSMVGNPQGADKPNK.K	0	60.3	15.2	0	0	551.775	551.774	0	0	2203.07	2203.07	0	0	4	4	0	0	0.24	-0.67	0					0	1948256	81212	0	309 - 328
Ribosomal 60S subunit protein L18B; homologous to mammalian ribosomal protein L18, no bacterial homolog; RPL18B has a paralog, RPL18A, that arose from the whole genome duplication	RPL18B	C4QY71_PICPG	K.APQGENTLLLAGSR.T	92	77.8	89.7	105.5	713.888	713.89	713.882	713.883	1425.76	1425.76	1425.76	1425.76	2	2	2	2	2.84	5.5	-5.42	-3.74					4682756	1901920	151092	434164	131 - 144
Ribosomal protein 10 (rp10) of the small (40S) subunit; homologous to mammalian ribosomal protein S3A, no bacterial homolog; RPS1B has a paralog, RPS1A, that arose from the whole genome duplication	RPS1B	F2QYZ2_PICP7	R.VVEVSLADLQGSEDHSFK.K	84.9	87.1	73.3	40.7	980.989	653.996	653.997	980.481	1958.96	1958.96	1958.96	1958.96	2	3	3	2	512.86	4.5	6.19	-5.14					1027640	1824600	560220	69564	65 - 82
Alcohol oxidase (Pichia pastoris)	AOX1	F2QY27_PICP7	R.IKPQYESFDDFVR.G	96.2	84.2	71.4	61.4	548.608	548.61	548.609	822.403	1642.8	1642.8	1642.8	1642.8	3	3	3	2	1.67	4.59	4.4	-4.91					233964	1772148	1606184	855764	318 - 330
Alcohol oxidase (Pichia pastoris)	AOX1	F2QY27_PICP7	R.GSASDYDDFQAEGWK.T	122	110.7	0	0	838.348	838.347	0	0	1674.68	1674.68	0	0	2	2	0	0	1.46	-0.09	0	0					3046896	1743344	0	0	104 - 118
Beta subunit of the F1 sector of mitochondrial F1F0 ATP synthase, which is a large, evolutionarily conserved enzyme complex required for ATP synthesis; F1 translationally regulates ATP6 and ATP8 expression to achieve a balanced output of ATP synthase genes encoded in nucleus and mitochondria; phosphorylated	ATP2	F2QR41_PICP7	K.VVDLLAPYAR.G	63.2	63	62.8	63.6	558.826	558.827	558.824	558.826	1115.63	1115.63	1115.63	1115.63	2	2	2	2	3	4.07	-0.22	2.46					742020	1720880	289656	2217196	165 - 174
Ribosomal 60S subunit protein L28; homologous to mammalian ribosomal protein L27A and bacterial L15; may have peptidyl transferase activity; can mutate to cycloheximide resistance	RPL28	F2QS58_PICP7	K.GSLPNIPIIVK.A	33.9	26.5	30.1	0	575.864	575.866	575.867	0	1149.71	1149.71	1149.71	0	2	2	2	0	0.44	4.6	6.86	0					1189748	1704608	2862432	0	116 - 126
Ribosomal 60S subunit protein L31B; associates with karyopherin Sxm1p; loss of both Rpl31p and Rpl39p confers lethality; homologous to mammalian ribosomal protein L31, no bacterial homolog; RPL31B has a paralog, RPL31A, that arose from the whole genome duplication	RPL31B	F2R006_PICP7	K.LNMAVWK.R	41.7	28.6	0	0	861.464	431.235	0	0	860.458	860.458	0	0	1	2	0	0	-1.53	-3.01	0	0					1075496	1696244	0	0	57 - 63
Ribosomal 60S subunit protein L16A; N-terminally acetylated, binds 5.8 S rRNA; transcriptionally regulated by Rap1p; homologous to mammalian ribosomal protein L13A and bacterial L13; RPL16A has a paralog, RPL16B, that arose from the whole genome duplication; protein abundance increases in response to DNA replication stress	RPL16A	F2QZX6_PICP7	K.LSTSVGWK.Y	46.6	49	61.6	61.4	877.478	439.243	439.242	439.242	876.471	876.471	876.471	876.471	1	2	2	2	0.46	1.06	-1.67	-1.22					1624612	1694948	1642436	2939576	141 - 148
Ribosomal 60S subunit protein L6B; binds 5.8S rRNA; homologous to mammalian ribosomal protein L6, no bacterial homolog; RPL6B has a paralog, RPL6A, that arose from the whole genome duplication	RPL6B	F2R058_PICP7	K.FDLAYFNSEK.S	74.9	62.9	0	67.3	617.296	617.293	0	617.292	1232.57	1232.57	0	1232.57	2	2	0	2	4.29	0.89	0	-1.22					1651756	1657920	0	115980	90 - 99
Ribosomal 60S subunit protein L11B; expressed at half the level of Rpl11Ap; involved in ribosomal assembly; depletion causes degradation of 60S proteins and RNA; homologous to mammalian ribosomal protein L11 and bacterial L5; RPL11B has a paralog, RPL11A, that arose from the whole genome duplication	RPL11B	F2QYJ3_PICP7	K.TNKEDTIQWFK.Q	71.8	23.7	0	0	705.358	470.573	0	0	1408.7	1408.7	0	0	2	3	0	0	2.25	-0.43	0	0					714404	1614216	0	0	154 - 164
Major ADP/ATP carrier of the mitochondrial inner membrane; exchanges cytosolic ADP for mitochondrially synthesized ATP; also imports heme and ATP; phosphorylated; required for viability in many lab strains that carry a sal1 mutation; PET9 has a paralog, AAC3, that arose from the whole genome duplication	PET9	C4R760_PICPG	K.TLATDGIAGLYR.G	72	71.9	57.7	71.4	625.842	625.842	625.839	625.842	1249.67	1249.67	1249.67	1249.67	2	2	2	2	1.91	2.55	-2.4	1.59					764648	1601552	1476692	1557516	166 - 177
Hsp90 chaperone; redundant in function with Hsc82p; required for pheromone signaling, negative regulation of Hsf1p; docks with Tom70p for mitochondrial preprotein delivery; promotes telomerase DNA binding, nucleotide addition; protein abundance increases in response to DNA replication stress; contains two acid-rich unstructured regions that promote solubility of chaperone-substrate complexes; HSP…	HSP82	F2QN77_PICP7	K.ADLVNNLGTIAK.S	72.4	72.5	26.6	0	614.851	614.851	614.844	0	1227.68	1227.68	1227.68	0	2	2	2	0	3.53	3.7	-6.55	0					992252	1596288	228204	0	88 - 99
Ribosomal 60S subunit protein L7A; contains a conserved C-terminal Nucleic acid Binding Domain (NDB2); homologous to mammalian ribosomal protein L7 and bacterial L30; RPL7A has a paralog, RPL7B, that arose from the whole genome duplication	RPL7A	F2QU82_PICP7	R.VPLTDNDIIEK.V	48.2	51.6	0	0	628.843	628.84	0	0	1255.67	1255.67	0	0	2	2	0	0	4.34	-0.11	0	0					15440752	1518984	0	0	160 - 170
Ribosomal protein 51 (rp51) of the small (40s) subunit; homologous to mammalian ribosomal protein S17, no bacterial homolog; RPS17B has a paralog, RPS17A, that arose from the whole genome duplication; protein abundance increases in response to DNA replication stress	RPS17B	F2QS01_PICP7	K.LPIAVVPVSSTR.A	54.3	57.8	56.3	28.5	619.878	619.88	619.875	619.88	1237.74	1237.74	1237.74	1237.74	2	2	2	2	1.31	4.21	-2.56	4.86					1501492	1510436	2663816	409700	117 - 128
Translational elongation factor EF-1 alpha; also encoded by TEF1; functions in the binding reaction of aminoacyl-tRNA (AA-tRNA) to ribosomes; may also have a role in tRNA re-export from the nucleus; TEF2 has a paralog, TEF1, that arose from the whole genome duplication	TEF2	F2QQG8_PICP7	K.SVEMHHEQLEQGVPGDNVGFNVK.N	61.5	53	53.7	58.8	638.309	638.554	638.303	638.308	2549.2	2549.2	2549.2	2549.2	4	4	4	4	3.45	388.37	-5.01	2.04					998592	1509232	1316968	1733996	290 - 312
Mitochondrial porin (voltage-dependent anion channel); outer membrane protein required for maintenance of mitochondrial osmotic stability and mitochondrial membrane permeability; couples the glutathione pools of the intermembrane space (IMS) and the cytosol; phosphorylated; protein abundance increases in response to DNA replication stress; POR1 has a paralog, POR2, that arose from the whole genom…	POR1	F2QRS4_PICP7	K.SSIANPVALEVATK.Y	76.3	73	0	63.8	700.395	700.392	0	700.389	1398.77	1398.77	0	1398.77	2	2	0	2	2.86	-1.43	0	-6.57					2857256	1500296	0	1165168	211 - 224
Alpha subunit of the F1 sector of mitochondrial F1F0 ATP synthase, which is a large, evolutionarily conserved enzyme complex required for ATP synthesis; F1 translationally regulates ATP6 and ATP8 expression to achieve a balanced output of ATP synthase genes encoded in nucleus and mitochondria; phosphorylated	ATP1	F2QW09_PICP7	K.IVDVPVGPELLGR.V	68.4	69	84.6	73.5	682.403	682.403	682.405	682.4	1362.79	1362.79	1362.79	1362.79	2	2	2	2	3.77	3.04	6.7	-1.21					2627452	1487220	1538508	1323972	132 - 144
Major ADP/ATP carrier of the mitochondrial inner membrane; exchanges cytosolic ADP for mitochondrially synthesized ATP; also imports heme and ATP; phosphorylated; required for viability in many lab strains that carry a sal1 mutation; PET9 has a paralog, AAC3, that arose from the whole genome duplication	PET9	C4R760_PICPG	R.TAADEGIASFWR.G	80	79.7	75.8	89.2	662.322	662.323	662.819	662.323	1322.63	1322.63	1322.63	1322.63	2	2	2	2	3.27	4.03	752.91	5.23					2941856	1469240	114576	115356	63 - 74
Fructose-1,6-bisphosphatase; key regulatory enzyme in the gluconeogenesis pathway, required for glucose metabolism; undergoes either proteasome-mediated or autophagy-mediated degradation depending on growth conditions; glucose starvation results in redistribution to the periplasm; interacts with Vid30p	FBP1	F2QV51_PICP7	R.YIGSMVADVHR.T	81.7	81.6	82.1	81.9	624.317	624.315	624.313	624.311	1246.61	1246.61	1246.61	1246.61	2	2	2	2	4.81	1.93	-0.48	-4					6766832	1464188	636140	192808	254 - 264
ATP-dependent DEAD (Asp-Glu-Ala-Asp)-box RNA helicase; required for translation initiation of all yeast mRNAs; mutations in human DEAD-box DBY are a frequent cause of male infertility; DED1 has a paralog, DBP1, that arose from the whole genome duplication	DED1	F2R049_PICP7	R.MADTLSHFLVTR.N	64.2	49.1	59.5	80.1	696.362	464.242	695.861	695.866	1389.71	1389.71	1389.71	1389.71	2	3	2	2	719.67	-3.02	-0.16	6.88					854776	1453940	311480	456592	411 - 422
Hsp90 chaperone; redundant in function with Hsc82p; required for pheromone signaling, negative regulation of Hsf1p; docks with Tom70p for mitochondrial preprotein delivery; promotes telomerase DNA binding, nucleotide addition; protein abundance increases in response to DNA replication stress; contains two acid-rich unstructured regions that promote solubility of chaperone-substrate complexes; HSP…	HSP82	F2QN77_PICP7	K.VLETEPELFIR.I	55.5	73.4	36.4	30.6	673.372	673.376	673.368	674.374	1344.73	1344.73	1344.73	1344.73	2	2	2	2	1.14	5.89	-5.55	1488.58					1234872	1450104	130112	173588	56 - 66
Ribosomal protein 10 (rp10) of the small (40S) subunit; homologous to mammalian ribosomal protein S3A, no bacterial homolog; RPS1B has a paralog, RPS1A, that arose from the whole genome duplication	RPS1B	F2QYZ2_PICP7	K.AAEGIYPLQNVHIR.K	73	52.3	51.9	50.6	790.932	527.623	790.93	527.627	1579.85	1579.85	1579.85	1579.85	2	3	2	3	1.75	-0.32	-0.78	6.88					1648752	1443528	371416	2778732	200 - 213
Protein component of the small (40S) ribosomal subunit, has apurinic/apyrimidinic (AP) endonuclease activity; essential for viability; homologous to mammalian ribosomal protein S3 and bacterial S3	RPS3	F2QLZ7_PICP7	R.GLSAVTQCESLR.Y	80.2	80	69.1	0	660.832	660.833	660.832	0	1319.65	1319.65	1319.65	0	2	2	2	0	-0.99	0.68	-0.83	0	Carbamidomethyl: 8;	Carbamidomethyl: 8;	Carbamidomethyl: 8;		398684	1427280	103496	0	96 - 107
Dihydroxyacetone synthase variant 1 (Pichia pastoris)	DAS1	F2QV92_PICP7	K.YFGYTPEK.I	52.5	32.2	34.3	39.7	502.743	502.74	502.738	502.737	1003.47	1003.47	1003.47	1003.47	2	2	2	2	6.31	0.94	-3.03	-6.02					18355920	1385764	880544	868988	666 - 673
Dihydroxyacetone synthase variant 2 (Pichia pastoris)	DAS2	F2QV90_PICP7	K.YFGYTPEK.I	52.5	32.2	34.3	39.7	502.743	502.74	502.738	502.737	1003.47	1003.47	1003.47	1003.47	2	2	2	2	6.31	0.94	-3.03	-6.02					18355920	1385764	880544	868988	666 - 673
Gamma subunit of translational elongation factor eEF1B; stimulates the binding of aminoacyl-tRNA (AA-tRNA) to ribosomes by releasing eEF1A (Tef1p/Tef2p) from the ribosomal complex; contains two ABC cassettes; binds and hydrolyzes ATP; YEF3 has a paralog, HEF3, that arose from the whole genome duplication	YEF3	F2R0F1_PICP7	K.LVDDPQVVAPFMEK.L	110.8	83	77.1	76.5	794.409	794.41	794.405	794.405	1586.8	1586.8	1586.8	1586.8	2	2	2	2	1.52	2.02	-3.26	-3.77					2897144	1381256	234972	145328	282 - 295
Ribosomal 60S subunit protein L8A; mutation results in decreased amounts of free 60S subunits; homologous to mammalian ribosomal protein L7A, no bacterial homolog; RPL8A has a paralog, RPL8B, that arose from the whole genome duplication	RPL8A	F2QZF2_PICP7	K.VPPAIAQFTNTLDR.N	0	44.6	0	60.1	0	771.923	0	771.912	0	1541.82	0	1541.82	0	2	0	2	0	6.9	0	-6.57					0	1380128	0	637056	64 - 77
ATP-dependent DEAD (Asp-Glu-Ala-Asp)-box RNA helicase; required for translation initiation of all yeast mRNAs; mutations in human DEAD-box DBY are a frequent cause of male infertility; DED1 has a paralog, DBP1, that arose from the whole genome duplication	DED1	F2R049_PICP7	R.AYPTILVMAPTR.E	62.9	64.4	31.2	63.4	666.871	666.869	667.375	666.874	1331.73	1331.73	1331.73	1331.73	2	2	2	2	-0.07	-3.52	756.15	4.13					312836	1347760	216312	295064	221 - 232
Dihydroxyacetone synthase variant 2 (Pichia pastoris)	DAS2	F2QV90_PICP7	R.VLSFPCQR.L	48	25.2	53	31.1	503.763	503.761	503.76	503.758	1005.51	1005.51	1005.51	1005.51	2	2	2	2	4.03	0.46	-1.33	-4.7	Carbamidomethyl: 6;	Carbamidomethyl: 6;	Carbamidomethyl: 6;	Carbamidomethyl: 6;	4991776	1317088	867476	492912	602 - 609
Dihydroxyacetone synthase variant 1 (Pichia pastoris)	DAS1	F2QV92_PICP7	R.VLSFPCQR.L	48	25.2	53	31.1	503.763	503.761	503.76	503.758	1005.51	1005.51	1005.51	1005.51	2	2	2	2	4.03	0.46	-1.33	-4.7	Carbamidomethyl: 6;	Carbamidomethyl: 6;	Carbamidomethyl: 6;	Carbamidomethyl: 6;	4991776	1317088	867476	492912	602 - 609
Alcohol oxidase (Pichia pastoris)	AOX1	F2QY27_PICP7	K.IRPTPEELSQMDESFQEGYR.E	101	90.4	0	65.4	804.711	805.048	0	804.709	2411.11	2411.11	0	2411.11	3	3	0	3	2.13	421.41	0	-0.98					2862960	1308976	0	55664	362 - 381
Elongation factor 2 (EF-2), also encoded by EFT1; catalyzes ribosomal translocation during protein synthesis; contains diphthamide, the unique posttranslationally modified histidine residue specifically ADP-ribosylated by diphtheria toxin; EFT2 has a paralog, EFT1, that arose from the whole genome duplication	EFT2	C4QZQ5_PICPG	K.ENVPGYEEYYDKL.-	52.1	50.3	0	0	809.869	809.871	0	0	1617.72	1617.72	0	0	2	2	0	0	2.58	5.3	0	0					4653384	1307072	0	0	830 - 842
Elongation factor 2 (EF-2), also encoded by EFT1; catalyzes ribosomal translocation during protein synthesis; contains diphthamide, the unique posttranslationally modified histidine residue specifically ADP-ribosylated by diphtheria toxin; EFT2 has a paralog, EFT1, that arose from the whole genome duplication	EFT2	C4QZQ5_PICPG	K.EDLYQSFAR.T	57.4	58.6	0	0	564.771	564.77	0	0	1127.52	1127.52	0	0	2	2	0	0	2.4	0.45	0	0					1386388	1290200	0	0	172 - 180
Translation initiation factor eIF4A; DEA(D/H)-box RNA helicase that couples ATPase activity to RNA binding and unwinding; forms a dumbbell structure of two compact domains connected by a linker; interacts with eIF4G; protein abundance increases in response to DNA replication stress; TIF2 has a paralog, TIF1, that arose from the whole genome duplication	TIF2	C4R506_PICPG	K.FTVSAIHSELSQTER.D	93.4	44.6	50.1	84	852.933	568.957	568.958	852.931	1703.85	1703.85	1703.85	1703.85	2	3	3	2	1.63	1.47	3.23	-0.24					1252492	1272052	2504884	199184	286 - 300
Ribosomal 60S subunit protein L5; homologous to mammalian ribosomal protein L5 and bacterial L18; binds 5S rRNA and is required for 60S subunit assembly	RPL5	F2QP67_PICP7	K.VFLDVGLQR.T	47	52.1	0	0	523.804	523.805	0	0	1045.59	1045.59	0	0	2	2	0	0	1.54	3.45	0	0					1104088	1267884	0	0	144 - 152
Beta subunit of the F1 sector of mitochondrial F1F0 ATP synthase, which is a large, evolutionarily conserved enzyme complex required for ATP synthesis; F1 translationally regulates ATP6 and ATP8 expression to achieve a balanced output of ATP synthase genes encoded in nucleus and mitochondria; phosphorylated	ATP2	F2QR41_PICP7	R.FTQAGSEVSALLGR.I	90.9	81.9	105.2	102.4	718.382	718.382	718.383	718.379	1434.75	1434.75	1434.75	1434.75	2	2	2	2	1.36	2.2	3.31	-2.82					2029668	1256480	1873724	2367520	286 - 299
Protein component of the small (40S) ribosomal subunit; homologous to mammalian ribosomal protein S9 and bacterial S4; RPS9B has a paralog, RPS9A, that arose from the whole genome duplication	RPS9B	F2QPL3_PICP7	R.LFEGNALIR.R	39.1	43.2	39.4	30.3	516.797	516.794	516.798	516.793	1031.58	1031.58	1031.58	1031.58	2	2	2	2	2	-2.26	4.71	-4.58					682424	1254688	1823064	256356	70 - 78
Dihydroxyacetone synthase variant 1 (Pichia pastoris)	DAS1	F2QV92_PICP7	R.TYIPQDKPTEPTATR.T	60.2	56.9	38.8	45.6	573.299	573.298	573.295	573.297	1716.87	1716.87	1716.87	1716.87	3	3	3	3	3.49	1.75	-2.61	0					1355404	1239080	200456	140108	354 - 368
Dihydroxyacetone synthase variant 2 (Pichia pastoris)	DAS2	F2QV90_PICP7	K.YAPNDPDYFNR.D	80.8	79.8	61.7	46.8	686.304	686.303	686.299	686.299	1370.59	1370.59	1370.59	1370.59	2	2	2	2	2.56	0.96	-4.14	-3.41					2014868	1237796	185048	170416	58 - 68
Dihydroxyacetone synthase variant 1 (Pichia pastoris)	DAS1	F2QV92_PICP7	K.YAPNDPDYFNR.D	80.8	79.8	61.7	46.8	686.304	686.303	686.299	686.299	1370.59	1370.59	1370.59	1370.59	2	2	2	2	2.56	0.96	-4.14	-3.41					2014868	1237796	185048	170416	58 - 68
Ribosomal 60S subunit protein L6B; binds 5.8S rRNA; homologous to mammalian ribosomal protein L6, no bacterial homolog; RPL6B has a paralog, RPL6A, that arose from the whole genome duplication	RPL6B	F2R058_PICP7	K.NLEDNTLLVSGPFK.V	72.8	70.7	104.2	66.2	773.911	773.908	773.913	773.913	1545.8	1545.8	1545.8	1545.8	2	2	2	2	1.92	-1.05	5.15	4.51					2616584	1224612	152604	127772	46 - 59
Actin, structural protein involved in cell polarization, endocytosis, and other cytoskeletal functions	ACT1	F2QX11_PICP7	R.DLTDYLMK.I	49.4	21.5	0	0	998.486	499.75	0	0	997.479	997.479	0	0	1	2	0	0	-0.41	6.22	0	0					1691856	1194772	0	0	185 - 192
Histone H4, core histone protein required for chromatin assembly and chromosome function; one of two identical histone proteins (see also HHF1); contributes to telomeric silencing; N-terminal domain involved in maintaining genomic integrity	HHF2	F2QQI9_PICP7	R.TLYGFGG.-	11.8	25.4	0	0	714.348	714.344	0	0	713.338	713.338	0	0	1	1	0	0	3.9	-2.4	0	0					7961464	1184928	0	0	97 - 103
Thioredoxin peroxidase; acts as both a ribosome-associated and free cytoplasmic antioxidant; self-associates to form a high-molecular weight chaperone complex under oxidative stress; deletion results in mutator phenotype; protein abundance increases and forms cytoplasmic foci in response to DNA replication stress; required for telomere length maintenace; TSA1 has a paralog, TSA2, that arose from …	TSA1	F2QR99_PICP7	R.GIFLIDPK.G	32.1	45.5	46.4	30.7	451.773	451.771	451.768	451.772	901.527	901.527	901.527	901.527	2	2	2	2	4.36	1.04	-5.82	3.04					202792	1183876	360956	158168	125 - 132
Protein component of the small (40S) ribosomal subunit; homologous to mammalian ribosomal protein S10, no bacterial homolog; RPS10A has a paralog, RPS10B, that arose from the whole genome duplication	RPS10A	F2QXR5_PICP7	K.TLLQEPVPER.L	77	48.5	0	0	591.331	591.332	0	0	1180.65	1180.65	0	0	2	2	0	0	2.59	3.94	0	0					1608740	1183060	0	0	89 - 98
Ribosomal 60S subunit protein L21B; homologous to mammalian ribosomal protein L21, no bacterial homolog; RPL21B has a paralog, RPL21A, that arose from the whole genome duplication	RPL21B	F2QPL4_PICP7	K.TSVSVLINK.V	27.1	38.8	59.7	56.8	960.573	480.787	480.789	480.788	959.565	959.565	959.565	959.565	1	2	2	2	0.71	-6.55	-2.6	-3.01					465280	1180540	2628448	1114620	97 - 105
NAD(+)-dependent formate dehydrogenase, may protect cells from exogenous formate	FDH1	F2QUY2_PICP7	R.GYGGDVWFPQPAPK.D	83.9	77.8	84.7	57.1	759.876	759.875	759.869	759.868	1517.73	1517.73	1517.73	1517.73	2	2	2	2	4.17	3.77	-4.39	-5.57					2112376	1171704	4469076	4992768	278 - 291
Protein component of the small (40S) ribosomal subunit; homologous to mammalian ribosomal protein S9 and bacterial S4; RPS9B has a paralog, RPS9A, that arose from the whole genome duplication	RPS9B	F2QPL3_PICP7	K.QIVTIPSFMVR.L	59.8	47.4	46.9	48.1	645.864	645.87	645.866	645.864	1289.72	1289.72	1289.72	1289.72	2	2	2	2	-2.73	6.71	0.36	-2.27					1494776	1171608	565908	236584	139 - 149
Major ADP/ATP carrier of the mitochondrial inner membrane; exchanges cytosolic ADP for mitochondrially synthesized ATP; also imports heme and ATP; phosphorylated; required for viability in many lab strains that carry a sal1 mutation; PET9 has a paralog, AAC3, that arose from the whole genome duplication	PET9	C4R760_PICPG	R.QFNGLIDVYK.K	0	17.8	0	0	0	599.317	0	0	0	1195.62	0	0	0	2	0	0	0	831.07	0	0					0	1153756	0	0	155 - 164
Alpha subunit of the F1 sector of mitochondrial F1F0 ATP synthase, which is a large, evolutionarily conserved enzyme complex required for ATP synthesis; F1 translationally regulates ATP6 and ATP8 expression to achieve a balanced output of ATP synthase genes encoded in nucleus and mitochondria; phosphorylated	ATP1	F2QW09_PICP7	R.TSVFEPMQTGLK.S	59.7	57.5	39	46.7	669.343	669.342	669.346	669.344	1336.67	1336.67	1336.67	1336.67	2	2	2	2	1.76	-0.78	6.54	2.36					2003648	1152968	762088	890204	178 - 189
ATPase involved in protein folding and NLS-directed nuclear transport; member of HSP70 family; forms chaperone complex with Ydj1p; localized to nucleus, cytoplasm, and cell wall; 98% identical with paralog Ssa2p, but subtle differences between the two proteins provide functional specificity with respect to propagation of yeast [URE3] prions and vacuolar-mediated degradations of gluconeogenesis en…	SSA1	F2QYW1_PICP7	R.FEELCGDLFR.S	64	63.7	45.8	55.4	643.3	643.296	643.294	643.3	1284.58	1284.58	1284.58	1284.58	2	2	2	2	4.02	-2.2	-5.77	3.71	Carbamidomethyl: 5;	Carbamidomethyl: 5;	Carbamidomethyl: 5;	Carbamidomethyl: 5;	1183024	1150468	176376	108192	299 - 308
Ribosomal 60S subunit protein L7A; contains a conserved C-terminal Nucleic acid Binding Domain (NDB2); homologous to mammalian ribosomal protein L7 and bacterial L30; RPL7A has a paralog, RPL7B, that arose from the whole genome duplication	RPL7A	F2QU82_PICP7	R.LVEPYVAYGYPSLETVR.E	72.5	53.4	46.4	38.8	652.678	978.505	978.516	978.509	1955	1955	1955	1955	3	2	2	2	3.55	-4.28	6.45	-0.4					263924	1123628	333656	384624	128 - 144
Subunit d of the stator stalk of mitochondrial F1F0 ATP synthase, which is a large, evolutionarily conserved enzyme complex required for ATP synthesis	ATP7	F2QNT0_PICP7	R.WEVPGYK.E	0	31.8	0	0	0	439.723	0	0	0	877.433	0	0	0	2	0	0	0	-1.77	0	0					0	1117956	0	0	160 - 166
Elongation factor 2 (EF-2), also encoded by EFT1; catalyzes ribosomal translocation during protein synthesis; contains diphthamide, the unique posttranslationally modified histidine residue specifically ADP-ribosylated by diphtheria toxin; EFT2 has a paralog, EFT1, that arose from the whole genome duplication	EFT2	C4QZQ5_PICPG	K.ISPPVVTYR.E	38.4	49	56.5	43.8	516.299	516.298	516.296	516.296	1030.58	1030.58	1030.58	1030.58	2	2	2	2	1.47	1.27	-4.34	-4.15					527500	1115884	840248	303956	556 - 564
Beta subunit of the F1 sector of mitochondrial F1F0 ATP synthase, which is a large, evolutionarily conserved enzyme complex required for ATP synthesis; F1 translationally regulates ATP6 and ATP8 expression to achieve a balanced output of ATP synthase genes encoded in nucleus and mitochondria; phosphorylated	ATP2	F2QR41_PICP7	R.GTSVTDTGSPISVPVGR.G	106.9	107.1	82.4	124.6	815.428	815.427	815.427	815.425	1628.84	1628.84	1628.84	1628.84	2	2	2	2	2.14	1.77	1.77	-1.42					2022556	1115336	629704	2181824	98 - 114
Ribosomal 60S subunit protein L21B; homologous to mammalian ribosomal protein L21, no bacterial homolog; RPL21B has a paralog, RPL21A, that arose from the whole genome duplication	RPL21B	F2QPL4_PICP7	K.TGVVFNVTK.T	34.5	53.1	55.4	37	964.546	482.779	482.774	482.775	963.539	963.539	963.539	963.539	1	2	2	2	0.1	4.26	-6.72	-4.02					664728	1107916	2539488	945136	88 - 96
GDP-mannose pyrophosphorylase (mannose-1-phosphate guanyltransferase), synthesizes GDP-mannose from GTP and mannose-1-phosphate in cell wall biosynthesis; required for normal cell wall structure	PSA1	F2QV49_PICP7	K.STIVGWNSTVGK.W	0	45	0	47	0	624.833	0	624.83	0	1247.65	0	1247.65	0	2	0	2	0	1.16	0	-4.28					0	1102996	0	1025468	309 - 320
Peroxisomal membrane protein required for medium-chain fatty acid oxidation and peroxisome proliferation, possibly by inducing membrane curvature; localization regulated by phosphorylation; transcription regulated by Adr1p and Pip2p-Oaf1p	PEX11	F2QSU6_PICP7	R.IEAIATLNR.K	63.3	25.2	39.8	43.9	500.794	500.794	500.792	500.789	999.571	999.571	999.571	999.571	2	2	2	2	2.95	2.95	-2.24	-6.84					955068	1098688	273112	273588	59 - 67
Ribosomal 60S subunit protein L8A; mutation results in decreased amounts of free 60S subunits; homologous to mammalian ribosomal protein L7A, no bacterial homolog; RPL8A has a paralog, RPL8B, that arose from the whole genome duplication	RPL8A	F2QZF2_PICP7	K.MGVPYAIVK.G	0	40.6	0	0	0	489.276	0	0	0	976.542	0	0	0	2	0	0	0	-4.83	0	0					0	1083824	0	0	166 - 174
Protein component of the small (40S) ribosomal subunit; homologous to mammalian ribosomal protein S13 and bacterial S15	RPS13	F2QZ60_PICP7	K.GISASALPYSR.N	0	60.4	0	0	0	561.301	0	0	0	1120.59	0	0	0	2	0	0	0	-0.02	0	0					0	1063348	0	0	10 - 20
NAD(+)-dependent formate dehydrogenase, may protect cells from exogenous formate	FDH1	F2QUY2_PICP7	K.ELLYYDYQGLPK.E	55.1	40.6	44.3	49.5	751.384	751.385	751.383	751.378	1500.75	1500.75	1500.75	1500.75	2	2	2	2	2.13	3.46	1.07	-6.12					1183348	1058316	423252	940828	190 - 201
Glucose-repressible alcohol dehydrogenase II, catalyzes the conversion of ethanol to acetaldehyde; involved in the production of certain carboxylate esters; regulated by ADR1	ADH2	F2QSX6_PICP7	K.IIGLSELAK.V	36.5	40	45.1	44.6	943.585	472.297	472.295	943.582	942.575	942.575	942.575	942.575	1	2	2	1	2.69	5.36	0.7	-0.7					997500	1058256	559072	241236	322 - 330
Fructose-1,6-bisphosphatase; key regulatory enzyme in the gluconeogenesis pathway, required for glucose metabolism; undergoes either proteasome-mediated or autophagy-mediated degradation depending on growth conditions; glucose starvation results in redistribution to the periplasm; interacts with Vid30p	FBP1	F2QV51_PICP7	R.LLPYLTK.K	21.5	30.8	15	15.8	847.529	424.268	424.267	424.265	846.521	846.521	846.521	846.521	1	2	2	2	0.86	-0.29	-3.35	-5.94					1602792	1037000	179660	495000	338 - 344
Peroxisome membrane protein 47 (PMP47 Candida boidinii), experimentally verified in C. boidinii	PMP47	F2QXF4_PICP7	K.TQKPLDGSVDEKELEPK.K	55.4	62	0	0	638.335	638.335	0	0	1911.98	1911.98	0	0	3	3	0	0	2.68	2.84	0	0					1075568	1033936	0	0	42 - 58
Translation initiation factor eIF4A; DEA(D/H)-box RNA helicase that couples ATPase activity to RNA binding and unwinding; forms a dumbbell structure of two compact domains connected by a linker; interacts with eIF4G; protein abundance increases in response to DNA replication stress; TIF2 has a paralog, TIF1, that arose from the whole genome duplication	TIF2	C4R506_PICPG	R.AILPIVAGR.D	42.7	48.1	36.4	43.1	455.298	455.3	455.297	455.299	908.581	908.581	908.581	908.581	2	2	2	2	1.44	5.17	-0.98	3.64					374888	1031868	1216544	820016	52 - 60
Alcohol oxidase (Pichia pastoris)	AOX1	F2QY27_PICP7	R.NFQDHYCFFSPYR.I	57.8	43.5	58.9	67	891.383	594.257	891.387	594.256	1779.75	1779.75	1779.75	1779.75	2	3	2	3	564.54	2.07	569.03	0.22	Carbamidomethyl: 7;	Carbamidomethyl: 7;	Carbamidomethyl: 7;	Carbamidomethyl: 7;	721204	1030580	1010488	1386240	305 - 317
Alpha subunit of the F1 sector of mitochondrial F1F0 ATP synthase, which is a large, evolutionarily conserved enzyme complex required for ATP synthesis; F1 translationally regulates ATP6 and ATP8 expression to achieve a balanced output of ATP synthase genes encoded in nucleus and mitochondria; phosphorylated	ATP1	F2QW09_PICP7	K.LFLAQYR.E	32.2	34.3	20.3	23.6	455.762	455.763	455.759	455.758	909.507	909.507	909.507	909.507	2	2	2	2	2.64	3.96	-5.26	-5.91					454424	1016332	439632	263704	430 - 436
Hsp90 chaperone; redundant in function with Hsc82p; required for pheromone signaling, negative regulation of Hsf1p; docks with Tom70p for mitochondrial preprotein delivery; promotes telomerase DNA binding, nucleotide addition; protein abundance increases in response to DNA replication stress; contains two acid-rich unstructured regions that promote solubility of chaperone-substrate complexes; HSP…	HSP82	F2QN77_PICP7	K.STEELTSFSDYVTR.M	96.7	96.1	70.7	61.3	817.882	817.879	817.885	817.883	1633.75	1633.75	1633.75	1633.75	2	2	2	2	1.41	-2.26	5.32	3					2121884	1015416	123068	80548	448 - 461
Beta subunit of the F1 sector of mitochondrial F1F0 ATP synthase, which is a large, evolutionarily conserved enzyme complex required for ATP synthesis; F1 translationally regulates ATP6 and ATP8 expression to achieve a balanced output of ATP synthase genes encoded in nucleus and mitochondria; phosphorylated	ATP2	F2QR41_PICP7	R.IINVIGEPIDER.G	62.4	57.5	10.6	0	684.381	684.381	684.381	0	1366.75	1366.75	1366.75	0	2	2	2	0	1.91	0.74	1.91	0					1607184	1009460	185300	0	120 - 131
Dihydroxyacetone synthase variant 2 (Pichia pastoris)	DAS2	F2QV90_PICP7	K.AENERPTLINVR.T	65.5	52.5	19	16.9	706.389	706.39	471.26	471.26	1410.76	1410.76	1410.76	1410.76	2	2	3	3	4.05	5.18	-0.04	-0.68					9381336	1005712	401612	405952	247 - 258
Ribosomal protein 51 (rp51) of the small (40s) subunit; homologous to mammalian ribosomal protein S17, no bacterial homolog; RPS17B has a paralog, RPS17A, that arose from the whole genome duplication; protein abundance increases in response to DNA replication stress	RPS17B	F2QS01_PICP7	R.LTAEVAEIQSK.R	83	82.7	0	36.2	594.828	594.828	0	594.825	1187.64	1187.64	0	1187.64	2	2	0	2	1.92	1.58	0	-3.13					2351404	1002164	0	123284	34 - 44
Glucose-repressible alcohol dehydrogenase II, catalyzes the conversion of ethanol to acetaldehyde; involved in the production of certain carboxylate esters; regulated by ADR1	ADH2	F2QSX6_PICP7	K.SNELLINVK.Y	21.5	21	51.4	35	515.3	515.3	515.301	515.3	1028.59	1028.59	1028.59	1028.59	2	2	2	2	-0.74	-0.55	0.42	-1.13					209192	1001848	2637188	689896	33 - 41
Alcohol oxidase (Pichia pastoris)	AOX1	F2QY27_PICP7	R.MDHFAGEVTSHHPLFPYSSEAR.A	43.6	48.6	75.5	74.4	629.545	504.038	629.791	629.539	2514.14	2514.14	2514.14	2514.14	4	5	4	4	5.34	402.7	394.99	-3.87					97168	997476	942532	582320	470 - 491
Protein component of the small (40S) ribosomal subunit; homologous to mammalian ribosomal protein S8, no bacterial homolog; RPS8A has a paralog, RPS8B, that arose from the whole genome duplication	RPS8A	F2QMU3_PICP7	R.LETGNFSWASEGVSR.K	72.3	103.9	104.2	81.3	820.391	820.386	820.389	820.389	1638.76	1638.76	1638.76	1638.76	2	2	2	2	2.35	-3.75	0.15	-0.58					2885232	986380	495772	294068	60 - 74
Ribosomal 60S subunit protein L25; primary rRNA-binding ribosomal protein component of large ribosomal subunit; binds to 25S rRNA via a conserved C-terminal motif; homologous to mammalian ribosomal protein L23A and bacterial L23	RPL25	F2QY34_PICP7	K.IDSYSVIVSPVNTETAMK.K	49.1	60.2	29.8	44.1	978	977.496	977.501	977.49	1952.98	1952.98	1952.98	1952.98	2	2	2	2	515.58	0.59	5.5	-5.75					2098384	985116	120028	240996	57 - 74
Dihydroxyacetone synthase variant 2 (Pichia pastoris)	DAS2	F2QV90_PICP7	K.AVSTQDDIHELVIK.T	85.6	95.6	47.7	53.3	784.424	784.419	784.419	784.422	1566.83	1566.83	1566.83	1566.83	2	2	2	2	5.55	-1.46	-1.59	2.11					18705620	966644	174028	240848	7 - 20
Acetyl-coA synthetase isoform which, along with Acs2p, is the nuclear source of acetyl-coA for histone acetylation; expressed during growth on nonfermentable carbon sources and under aerobic conditions	ACS1	F2QS15_PICP7	K.VTQFYVAPTALR.L	58	37.8	55.1	47.4	683.381	684.384	683.381	683.381	1364.75	1364.75	1364.75	1364.75	2	2	2	2	1.62	1469.76	1.18	1.76					1345888	958084	564832	300880	366 - 377
Cytoplasmic ATPase that is a ribosome-associated molecular chaperone; functions with J-protein partner Zuo1p; may be involved in the folding of newly-synthesized polypeptide chains; member of the HSP70 family; SSB2 has a paralog, SSB1, that arose from the whole genome duplication	SSB2	F2QVJ7_PICP7	K.DAGAISGLNVLR.I	39.5	34.4	0	51.7	593.334	593.334	0	593.331	1184.65	1184.65	0	1184.65	2	2	0	2	2.29	2.45	0	-3.61					563236	944040	0	246196	162 - 173
Alpha subunit of the F1 sector of mitochondrial F1F0 ATP synthase, which is a large, evolutionarily conserved enzyme complex required for ATP synthesis; F1 translationally regulates ATP6 and ATP8 expression to achieve a balanced output of ATP synthase genes encoded in nucleus and mitochondria; phosphorylated	ATP1	F2QW09_PICP7	K.AAPTEVSSILEEK.I	74.8	79.9	22.6	61.8	687.364	687.359	687.359	687.36	1372.71	1372.71	1372.71	1372.71	2	2	2	2	2.82	-3.73	-3.29	-2.13					1986092	936368	90324	312520	41 - 53
Sedoheptulose bisphosphatase involved in riboneogenesis; dephosphorylates sedoheptulose 1,7-bisphosphate, which is converted via the nonoxidative pentose phosphate pathway to ribose-5-phosphate; facilitates the conversion of glycolytic intermediates to pentose phosphate units; also has fructose 1,6-bisphosphatase activity but this is probably not biologically relevant, since deletion does not aff…	SHB17	F2QR54_PICP7	K.SLVGNSNTNLIQPR.N	120.6	105	66.5	83.8	756.91	756.912	756.907	756.908	1511.81	1511.81	1511.81	1511.81	2	2	2	2	0.29	2.01	-3.8	-2.48					2347024	933920	146152	239888	47 - 60
Gamma subunit of translational elongation factor eEF1B; stimulates the binding of aminoacyl-tRNA (AA-tRNA) to ribosomes by releasing eEF1A (Tef1p/Tef2p) from the ribosomal complex; contains two ABC cassettes; binds and hydrolyzes ATP; YEF3 has a paralog, HEF3, that arose from the whole genome duplication	YEF3	F2R0F1_PICP7	K.VILPILTQR.L	65.5	48.3	0	37.4	526.847	526.847	0	526.842	1051.68	1051.68	0	1051.68	2	2	0	2	3.87	4.25	0	-6.19					553292	927384	0	427124	134 - 142
Peptidyl-prolyl cis-trans isomerase (PPIase), binds to the drugs FK506 and rapamycin; also binds to the nonhistone chromatin binding protein Hmo1p and may regulate its assembly or function	FPR1	F2QRR1_PICP7	R.LTIPGPLAYGSR.G	69.3	66.6	68.7	0	622.855	622.856	622.849	0	1243.69	1243.69	1243.69	0	2	2	2	0	1.59	3.83	-6.6	0					1194812	923172	1893808	0	79 - 90
Ribosomal 60S subunit protein L3; homologous to mammalian ribosomal protein L3 and bacterial L3; involved in the replication and maintenance of killer double stranded RNA virus	RPL3	F2R050_PICP7	K.TVTPLGGFVR.Y	40.7	41.1	0	29.3	523.804	523.804	0	523.805	1045.59	1045.59	0	1045.59	2	2	0	2	0.78	0.59	0	2.69					784544	916520	0	340000	304 - 313
Ribosomal 60S subunit protein L31B; associates with karyopherin Sxm1p; loss of both Rpl31p and Rpl39p confers lethality; homologous to mammalian ribosomal protein L31, no bacterial homolog; RPL31B has a paralog, RPL31A, that arose from the whole genome duplication	RPL31B	F2R006_PICP7	R.LFGVQFK.K	24.3	34.1	15.2	0	838.481	419.744	419.744	0	837.475	837.475	837.475	0	1	2	2	0	-1.02	-1.22	-0.99	0					755080	903796	424692	0	22 - 28
Ribosomal 60S subunit protein L26B; binds to 5.8S rRNA; homologous to mammalian ribosomal protein L26 and bacterial L24; RPL26B has a paralog, RPL26A, that arose from the whole genome duplication	RPL26B	F2QZR3_PICP7	K.AYFTAPSSVR.Q	58.8	49.5	58.1	0	549.784	549.781	549.781	0	1097.55	1097.55	1097.55	0	2	2	2	0	2.63	-3.01	-3.56	0					448320	898392	347468	0	18 - 27
Dihydroxyacetone synthase variant 1 (Pichia pastoris)	DAS1	F2QV92_PICP7	K.EVYDFFAEKPAK.G	79.5	68.7	0	55.5	722.365	722.362	0	722.357	1442.71	1442.71	0	1442.71	2	2	0	2	4.61	0.46	0	-6.18					14845656	896904	0	250604	303 - 314
Thioredoxin peroxidase; acts as both a ribosome-associated and free cytoplasmic antioxidant; self-associates to form a high-molecular weight chaperone complex under oxidative stress; deletion results in mutator phenotype; protein abundance increases and forms cytoplasmic foci in response to DNA replication stress; required for telomere length maintenace; TSA1 has a paralog, TSA2, that arose from …	TSA1	F2QR99_PICP7	R.QITINDLPVGR.S	68.8	68.5	55.7	63.8	613.35	613.349	613.349	613.345	1224.68	1224.68	1224.68	1224.68	2	2	2	2	2.94	0.82	0.5	-6.35					1740308	885572	1935260	2511876	137 - 147
ATP-dependent RNA helicase of the DEAD-box protein family; has a strong preference for dsRNA; interacts with YRA1; required for the assembly of Yra1p, Nab2p and Mex67p onto mRNA and formation of nuclear mRNP; involved in mRNA decay and rRNA processing; may be involved in suppression of transcription from cryptic initiation sites	DBP2	F2QZY4_PICP7	R.LIDMLETGK.T	51.3	52.1	0	0	510.276	510.276	0	0	1018.54	1018.54	0	0	2	2	0	0	0.95	0.95	0	0					440072	885360	0	0	234 - 242
Protein component of the small (40S) subunit; essential for control of translational accuracy; phosphorylation by C-terminal domain kinase I (CTDK-I) enhances translational accuracy; methylated on one or more arginine residues by Hmt1p; homologous to mammalian ribosomal protein S2 and bacterial S5	RPS2	F2QQ33_PICP7	K.LSIIPVR.R	0	42	0	0	0	399.267	0	0	0	796.517	0	0	0	2	0	0	0	2.72	0	0					0	882440	0	0	142 - 148
Ribosomal 60S subunit protein L1B; N-terminally acetylated; homologous to mammalian ribosomal protein L10A and bacterial L1; RPL1B has a paralog, RPL1A, that arose from the whole genome duplication; rpl1a rpl1b double null mutation is lethal	RPL1B	F2QMJ7_PICP7	K.SLGIDAMSVDDLK.K	78.1	100	0	0	682.345	682.339	0	0	1362.67	1362.67	0	0	2	2	0	0	3.64	-4.28	0	0					526364	879276	0	0	79 - 91
Peroxisome membrane protein 47 (PMP47 Candida boidinii), experimentally verified in C. boidinii	PMP47	F2QXF4_PICP7	K.IAQEQPTNTIWGLSTK.M	92.9	56.1	0	53.9	893.973	893.969	0	893.975	1785.93	1785.93	0	1785.93	2	2	0	2	3.43	-1.6	0	4.77					3628816	877536	0	195092	291 - 306
Protein component of the small (40S) ribosomal subunit, has apurinic/apyrimidinic (AP) endonuclease activity; essential for viability; homologous to mammalian ribosomal protein S3 and bacterial S3	RPS3	F2QLZ7_PICP7	R.VTPTTTEIIIR.A	82.2	95.9	66.6	68.1	622.369	622.365	622.364	622.367	1242.72	1242.72	1242.72	1242.72	2	2	2	2	3.45	-2.66	-4.74	0.56					2244384	874892	3926896	1455772	42 - 52
Peroxiredoxin; peroxisomal membrane associated protein 20 (PMP20 Candida boidinii), experimentally verified in C. boidinii	PMP20	C4QYS9_PICPG	R.FPTDATMFHIPSSGGGPAPFNLR.E	74.9	59.7	71.9	81.8	806.397	806.396	806.398	806.394	2416.16	2416.16	2416.16	2416.16	3	3	3	3	1.89	1.27	3.75	-0.71					1937196	874512	425092	282912	14 - 36
GTPase, GTP-binding protein of the ARF family, component of COPII coat of vesicles; required for transport vesicle formation during ER to Golgi protein transport; lowers membrane rigidity helping in vesicle formation	SAR1	F2QMJ4_PICP7	R.FTTFDLGGHEQAR.R	68.4	52.8	0	0	739.857	493.574	0	0	1477.69	1477.69	0	0	2	3	0	0	2.61	3.09	0	0					264932	869452	0	0	66 - 78
Protein component of the small (40S) ribosomal subunit; homologous to mammalian ribosomal protein S16 and bacterial S9; RPS16B has a paralog, RPS16A, that arose from the whole genome duplication	RPS16B	F2QZA5_PICP7	K.VNGSPITLVQPEILR.H	53.6	45.2	18	0	818.475	818.976	818.474	0	1634.94	1634.94	1634.94	0	2	2	2	0	0.3	611.8	-0.92	0					581220	855716	62152	0	35 - 49
Ribosomal 60S subunit protein L17B; homologous to mammalian ribosomal protein L17 and bacterial L22; RPL17B has a paralog, RPL17A, that arose from the whole genome duplication	RPL17B	F2QQY3_PICP7	K.FIQDLLK.N	39.1	37	40.2	28.8	438.764	438.765	876.52	876.513	875.512	875.512	875.512	875.512	2	2	1	1	3.18	4.55	1.45	-6.31					753304	854540	582116	406888	90 - 96
Acetyl-coA synthetase isoform which, along with Acs2p, is the nuclear source of acetyl-coA for histone acetylation; expressed during growth on nonfermentable carbon sources and under aerobic conditions	ACS1	F2QS15_PICP7	K.HVPYSPPVNVR.S	35.8	28	0	0	632.844	422.232	0	0	1263.67	1263.67	0	0	2	3	0	0	0.67	1.16	0	0					145980	852516	0	0	259 - 269
Subunit Vb of cytochrome c oxidase; cytochrome c oxidase is the terminal member of the mitochondrial inner membrane electron transport chain; Cox5Bp is predominantly expressed during anaerobic growth while its isoform Va (Cox5Ap) is expressed during aerobic growth; COX5B has a paralog, COX5A, that arose from the whole genome duplication	COX5B	F2QVW8_PICP7	R.EWQAASDEYLK.S	30	43.6	0	0	670.313	670.311	0	0	1338.61	1338.61	0	0	2	2	0	0	1.53	-1.3	0	0					782520	849716	0	0	126 - 136
Hsp90 chaperone; redundant in function with Hsc82p; required for pheromone signaling, negative regulation of Hsf1p; docks with Tom70p for mitochondrial preprotein delivery; promotes telomerase DNA binding, nucleotide addition; protein abundance increases in response to DNA replication stress; contains two acid-rich unstructured regions that promote solubility of chaperone-substrate complexes; HSP…	HSP82	F2QN77_PICP7	K.SISNDWEDPLAVK.H	55.3	52	0	0	737.366	737.368	0	0	1472.71	1472.71	0	0	2	2	0	0	1.44	4.97	0	0					1161440	846356	0	0	293 - 305
Mitochondrial phosphate carrier, imports inorganic phosphate into mitochondria; functionally redundant with Pic2p but more abundant than Pic2p under normal conditions; phosphorylated	MIR1	C4QZ00_PICPG	R.IQLEPAVYNK.G	42.2	39	0	0	587.828	587.824	0	0	1173.64	1173.64	0	0	2	2	0	0	2.27	-4.7	0	0					2224984	837316	0	0	49 - 58
Ribosomal 60S subunit protein L25; primary rRNA-binding ribosomal protein component of large ribosomal subunit; binds to 25S rRNA via a conserved C-terminal motif; homologous to mammalian ribosomal protein L23A and bacterial L23	RPL25	F2QY34_PICP7	K.LTADYDALDIANK.I	92.1	100.6	0	63.8	711.861	711.862	0	711.86	1421.7	1421.7	0	1421.7	2	2	0	2	3.25	4.65	0	1.7					4094396	834864	0	112260	126 - 138
Hsp90 chaperone; redundant in function with Hsc82p; required for pheromone signaling, negative regulation of Hsf1p; docks with Tom70p for mitochondrial preprotein delivery; promotes telomerase DNA binding, nucleotide addition; protein abundance increases in response to DNA replication stress; contains two acid-rich unstructured regions that promote solubility of chaperone-substrate complexes; HSP…	HSP82	F2QN77_PICP7	K.LIETFNEIAEDKEQFEK.F	60.2	60.4	48	37	1042.02	695.012	695.012	695.347	2082.02	2082.02	2082.02	2082.02	2	3	3	3	3.33	-0.74	-1.17	481.12					885596	832032	243096	105192	398 - 414
Translation initiation factor eIF4A; DEA(D/H)-box RNA helicase that couples ATPase activity to RNA binding and unwinding; forms a dumbbell structure of two compact domains connected by a linker; interacts with eIF4G; protein abundance increases in response to DNA replication stress; TIF2 has a paralog, TIF1, that arose from the whole genome duplication	TIF2	C4R506_PICPG	R.ILISTDLLAR.G	52.6	52.6	51	51.6	557.847	557.849	557.844	557.846	1113.68	1113.68	1113.68	1113.68	2	2	2	2	3.13	6.17	-1.36	2.41					646340	829056	366464	159716	314 - 323
Beta subunit of the F1 sector of mitochondrial F1F0 ATP synthase, which is a large, evolutionarily conserved enzyme complex required for ATP synthesis; F1 translationally regulates ATP6 and ATP8 expression to achieve a balanced output of ATP synthase genes encoded in nucleus and mitochondria; phosphorylated	ATP2	F2QR41_PICP7	R.TIAMDGTEGLVR.G	74	75.1	0	0	631.826	631.824	0	0	1261.63	1261.63	0	0	2	2	0	0	2.86	-0.62	0	0					1287376	827872	0	0	86 - 97
Gamma subunit of translational elongation factor eEF1B, stimulates the binding of aminoacyl-tRNA (AA-tRNA) to ribosomes by releasing eEF1A (Tef1p/Tef2p) from the ribosomal complex	TEF4	F2R087_PICP7	K.GLVQYFK.L	11.6	20.6	0	14.3	855.48	427.741	0	427.743	853.47	853.47	0	853.47	1	2	0	2	1173.16	-3.67	0	1					292840	826072	0	180736	19 - 25
Ribosomal 60S subunit protein L20A; homologous to mammalian ribosomal protein L18A, no bacterial homolog; RPL20A has a paralog, RPL20B, that arose from the whole genome duplication	RPL20A	F2QXK2_PICP7	R.VGAVQGMYQDLASR.H	86.8	92.5	32.5	0	747.874	747.868	747.872	0	1493.73	1493.73	1493.73	0	2	2	2	0	2.93	-6.03	-0.41	0					3413964	822416	376688	0	109 - 122
Gamma subunit of translational elongation factor eEF1B; stimulates the binding of aminoacyl-tRNA (AA-tRNA) to ribosomes by releasing eEF1A (Tef1p/Tef2p) from the ribosomal complex; contains two ABC cassettes; binds and hydrolyzes ATP; YEF3 has a paralog, HEF3, that arose from the whole genome duplication	YEF3	F2R0F1_PICP7	K.VSNMTFQYPGTEKPQIR.D	51.6	49.2	48.4	61.3	666.004	666.006	998.507	666.002	1994.99	1994.99	1994.99	1994.99	3	3	2	3	1.04	4.19	5.53	-2.72					2764892	811972	317304	2970792	676 - 692
Actin, structural protein involved in cell polarization, endocytosis, and other cytoskeletal functions	ACT1	F2QX11_PICP7	R.GYTFSTSAER.E	48.8	62.5	62.5	62.8	559.761	559.76	559.758	559.758	1117.5	1117.5	1117.5	1117.5	2	2	2	2	2.54	2	-2.28	-1.93					1087996	800528	224976	422092	198 - 207
Mitochondrial porin (voltage-dependent anion channel); outer membrane protein required for maintenance of mitochondrial osmotic stability and mitochondrial membrane permeability; couples the glutathione pools of the intermembrane space (IMS) and the cytosol; phosphorylated; protein abundance increases in response to DNA replication stress; POR1 has a paralog, POR2, that arose from the whole genom…	POR1	F2QRS4_PICP7	K.YQVDSTAFVK.A	38.5	54.1	35.6	44	579.297	579.295	579.293	579.293	1156.58	1156.58	1156.58	1156.58	2	2	2	2	2.42	0.01	-4.83	-3.96					2012716	797036	384060	1835264	225 - 234
Ribosomal 60S subunit protein L26B; binds to 5.8S rRNA; homologous to mammalian ribosomal protein L26 and bacterial L24; RPL26B has a paralog, RPL26A, that arose from the whole genome duplication	RPL26B	F2QZR3_PICP7	R.QILMSSPLSK.E	65.8	66.2	50.6	51.2	552.311	552.311	552.308	552.312	1102.61	1102.61	1102.61	1102.61	2	2	2	2	1.28	1.83	-2.88	2.73					832596	780732	184708	196800	28 - 37
Elongation factor 2 (EF-2), also encoded by EFT1; catalyzes ribosomal translocation during protein synthesis; contains diphthamide, the unique posttranslationally modified histidine residue specifically ADP-ribosylated by diphtheria toxin; EFT2 has a paralog, EFT1, that arose from the whole genome duplication	EFT2	C4QZQ5_PICPG	R.IMADEYGWDVTDAR.K	93.2	96.9	0	0	821.367	821.367	0	0	1640.71	1640.71	0	0	2	2	0	0	3.39	2.91	0	0					8013988	777408	0	0	618 - 631
Cytoplasmic peptidyl-prolyl cis-trans isomerase (cyclophilin); catalyzes the cis-trans isomerization of peptide bonds N-terminal to proline residues; binds the drug cyclosporin A; protein abundance increases in response to DNA replication stress	CPR1	F2QNJ7_PICP7	R.VIPQFMLQGGDFTK.F	57.2	50.7	75.1	69	790.912	790.908	790.915	790.915	1579.81	1579.81	1579.81	1579.81	2	2	2	2	1.52	-3.92	4.93	5.56					1061872	772404	1286744	83888	53 - 66
Ribosomal 60S subunit protein L6B; binds 5.8S rRNA; homologous to mammalian ribosomal protein L6, no bacterial homolog; RPL6B has a paralog, RPL6A, that arose from the whole genome duplication	RPL6B	F2R058_PICP7	R.ISVEGLDLAK.F	60.8	69.5	41.7	44.1	522.802	522.801	522.803	522.798	1043.59	1043.59	1043.59	1043.59	2	2	2	2	2.65	1.12	4.95	-4.81					1633168	770748	197092	205684	80 - 89
Dihydroxyacetone synthase variant 2 (Pichia pastoris)	DAS2	F2QV90_PICP7	K.LLDEYVK.N	36.6	25.2	23.5	0	879.486	440.245	440.243	0	878.475	878.475	878.475	0	1	2	2	0	4.76	0.36	-3.51	0					19371908	756604	1297560	0	325 - 331
Primary component of eisosomes, which are large immobile patch structures at the cell cortex associated with endocytosis, along with Pil1p and Sur7p; null mutants show activation of Pkc1p/Ypk1p stress resistance pathways; member of the BAR domain family	LSP1	F2QX17_PICP7	K.IPVLEQELVR.A	52.6	52.7	0	44.6	598.357	598.357	0	598.356	1194.7	1194.7	0	1194.7	2	2	0	2	1.86	1.86	0	-0.65					912164	756356	0	446960	166 - 175
Elongation factor 2 (EF-2), also encoded by EFT1; catalyzes ribosomal translocation during protein synthesis; contains diphthamide, the unique posttranslationally modified histidine residue specifically ADP-ribosylated by diphtheria toxin; EFT2 has a paralog, EFT1, that arose from the whole genome duplication	EFT2	C4QZQ5_PICPG	K.ENVPGYEEYYDK.L	0	52.5	0	0	0	753.324	0	0	0	1504.64	0	0	0	2	0	0	0	-1.96	0	0					0	756324	0	0	830 - 841
Dihydroxyacetone synthase variant 1 (Pichia pastoris)	DAS1	F2QV92_PICP7	R.VVQYVNSIK.A	52.3	43.4	39.8	23.8	525.305	525.303	525.301	525.3	1048.59	1048.59	1048.59	1048.59	2	2	2	2	3.76	-0.05	-3.47	-5.19					11055976	751948	756524	161500	678 - 686
Dihydroxyacetone synthase variant 2 (Pichia pastoris)	DAS2	F2QV90_PICP7	K.SFIPQDKPTEPTATR.T	76.2	63	46.9	56.7	563.295	563.293	563.292	563.291	1686.86	1686.86	1686.86	1686.86	3	3	3	3	3.77	0.57	-1.73	-4.4					4517900	749684	191880	860132	354 - 368
Type I HSP40 co-chaperone; involved in regulation of HSP90 and HSP70 functions; critical for determining cell size at Start as a function of growth rate; involved in protein translocation across membranes; member of the DnaJ family	YDJ1	F2QQU0_PICP7	K.ITIIPGEVISPGSVK.V	76.6	82.8	0	49.6	755.452	755.449	0	755.453	1508.88	1508.88	0	1508.88	2	2	0	2	5.33	0.96	0	6.26					8151012	747644	0	562792	289 - 303
Ribosomal 60S subunit protein L24B; not essential for translation but may be required for normal translation rate; homologous to mammalian ribosomal protein L24, no bacterial homolog; RPL24B has a paralog, RPL24A, that arose from the whole genome duplication	RPL24B	F2QU21_PICP7	R.AIVGASLDLIK.E	33.5	46	37.3	0	550.341	550.34	550.342	0	1098.66	1098.66	1098.66	0	2	2	2	0	3.26	-0.38	5.08	0					495072	747584	79484	0	81 - 91
Glucose-repressible alcohol dehydrogenase II, catalyzes the conversion of ethanol to acetaldehyde; involved in the production of certain carboxylate esters; regulated by ADR1	ADH2	F2QSX6_PICP7	R.EDSAEAIDLFTR.G	73.7	80.7	0	0	684.332	683.83	0	0	1365.64	1365.64	0	0	2	2	0	0	737.78	2.5	0	0					909508	740060	0	0	302 - 313
Dihydroxyacetone synthase variant 1 (Pichia pastoris)	DAS1	F2QV92_PICP7	K.FWFPK.E	25.3	21.3	0	0	724.383	724.386	0	0	723.374	723.374	0	0	1	1	0	0	1.51	6.06	0	0					8728440	734220	0	0	298 - 302
Long chain fatty acyl-CoA synthetase; activates imported fatty acids with a preference for C12:0-C16:0 chain lengths; functions in long chain fatty acid import; accounts for most acyl-CoA synthetase activity; localized to lipid particles; involved in sphingolipid-to-glycerolipid metabolism; forms ER foci upon DNA replication stress; FAA1 has a paralog, FAA4, that arose from the whole genome dupli…	FAA1	F2QRZ4_PICP7	K.LIDVPEAGYFAK.N	47	38.2	0	0	661.855	661.851	0	0	1321.69	1321.69	0	0	2	2	0	0	2.6	-2.99	0	0					710604	731048	0	0	489 - 500
Peroxisomal membrane protein (PMP) required for proper localization and stability of PMPs; anchors peroxisome retention factor Inp1p at the peroxisomal membrane; interacts with Pex19p	PEX3	F2QUI8_PICP7	K.NRPNPISDMNIR.D	0	59.9	0	0	0	476.246	0	0	0	1425.71	0	0	0	3	0	0	0	0.41	0	0					0	730292	0	0	386 - 397
Triose phosphate isomerase, abundant glycolytic enzyme; mRNA half-life is regulated by iron availability; transcription is controlled by activators Reb1p, Gcr1p, and Rap1p through binding sites in the 5' non-coding region; inhibition of Tpi1p activity by PEP (phosphoenolpyruvate) stimulates redox metabolism in respiring cells; E104D mutation in human TPI causes a rare autosomal disease	TPI1	C4R626_PICPG	K.TVYVSAQNSFDK.A	37.5	80	99.2	80	679.836	679.834	679.83	679.83	1357.65	1357.65	1357.65	1357.65	2	2	2	2	3.86	0.92	-4.23	-4.52					893036	730292	115464	2305400	58 - 69
Conserved ribosomal protein P0 of the ribosomal stalk; involved in interaction between translational elongation factors and the ribosome; phosphorylated on serine 302; homologous to mammalian ribosomal protein LP0 and bacterial L10	RPP0	F2QLU5_PICP7	R.DFVEELPVFEK.L	61.6	58.6	0	0	676.343	676.847	0	0	1350.67	1350.67	0	0	2	2	0	0	0.38	746.16	0	0					1609984	729976	0	0	65 - 75
Protein component of the small (40S) ribosomal subunit; homologous to mammalian ribosomal protein S6, no bacterial homolog; RPS6A has a paralog, RPS6B, that arose from the whole genome duplication	RPS6A	F2R095_PICP7	R.MGQEVEGDSVSDEFK.G	95.9	89.4	0	0	828.858	828.855	0	0	1655.7	1655.7	0	0	2	2	0	0	1.79	-1.35	0	0					1832836	728040	0	0	32 - 46
GDP-mannose pyrophosphorylase (mannose-1-phosphate guanyltransferase), synthesizes GDP-mannose from GTP and mannose-1-phosphate in cell wall biosynthesis; required for normal cell wall structure	PSA1	F2QV49_PICP7	R.FVEKPVEFVGNR.I	61.5	48.9	27.3	31.8	474.258	474.258	474.256	474.255	1419.75	1419.75	1419.75	1419.75	3	3	3	3	0.58	-0.06	-2.59	-5.33					302648	726628	132436	211200	160 - 171
Elongation factor 2 (EF-2), also encoded by EFT1; catalyzes ribosomal translocation during protein synthesis; contains diphthamide, the unique posttranslationally modified histidine residue specifically ADP-ribosylated by diphtheria toxin; EFT2 has a paralog, EFT1, that arose from the whole genome duplication	EFT2	C4QZQ5_PICPG	R.GQVISEEQRPGTPLFTVK.A	56.3	41.5	53.3	34	993.54	662.697	993.542	662.693	1985.06	1985.06	1985.06	1985.06	2	3	2	3	3.45	5.98	5.97	-0.06					2383576	723008	433408	408304	752 - 769
ATP-dependent DEAD (Asp-Glu-Ala-Asp)-box RNA helicase; required for translation initiation of all yeast mRNAs; mutations in human DEAD-box DBY are a frequent cause of male infertility; DED1 has a paralog, DBP1, that arose from the whole genome duplication	DED1	F2R049_PICP7	R.HIVQGCDMPSVNER.H	53.4	60.1	0	0	821.378	547.922	0	0	1640.74	1640.74	0	0	2	3	0	0	1.18	1.86	0	0	Carbamidomethyl: 6;	Carbamidomethyl: 6;			326880	711716	0	0	319 - 332
Dihydroxyacetone synthase variant 2 (Pichia pastoris)	DAS2	F2QV90_PICP7	R.YATAGYTMNTFGK.S	82.9	79.4	0	0	720.828	720.827	0	0	1439.64	1439.64	0	0	2	2	0	0	2.17	0.23	0	0	Oxidation: 8;	Oxidation: 8;			3280288	706040	0	0	644 - 656
Dihydroxyacetone synthase variant 1 (Pichia pastoris)	DAS1	F2QV92_PICP7	R.YATAGYTMNTFGK.S	82.9	79.4	0	0	720.828	720.827	0	0	1439.64	1439.64	0	0	2	2	0	0	2.17	0.23	0	0	Oxidation: 8;	Oxidation: 8;			3280288	706040	0	0	644 - 656
Actin, structural protein involved in cell polarization, endocytosis, and other cytoskeletal functions	ACT1	F2QX11_PICP7	R.LAPEEHPVLLTEAPMNPK.S	29	53.1	41.2	0	662.685	663.02	662.68	0	1985.03	1985.03	1985.03	0	3	3	3	0	2.45	507.37	-4.94	0					1477548	705844	822104	0	97 - 114
Component of the TOM (translocase of outer membrane) complex; responsible for recognition and initial import steps for all mitochondrially directed proteins; constitutes the core element of the protein conducting pore; pre-Tom40p is phosphorylated by PKA, which impairs its import into mitochondria under non-respiratory conditions	TOM40	F2QZC9_PICP7	K.ALNPSILDGR.F	55.4	66.2	0	0	528.296	528.298	0	0	1054.58	1054.58	0	0	2	2	0	0	-0.25	4.3	0	0					600648	694288	0	0	185 - 194
NAD(+)-dependent formate dehydrogenase, may protect cells from exogenous formate	FDH1	F2QUY2_PICP7	K.NILNSFLTK.K	34.4	33.2	55.7	34.6	525.303	525.306	1049.6	1049.59	1048.59	1048.59	1048.59	1048.59	2	2	1	1	-0.05	4.71	-0.54	-4.45					244788	690940	1551928	184580	329 - 337
Catalase A, breaks down hydrogen peroxide in the peroxisomal matrix formed by acyl-CoA oxidase (Pox1p) during fatty acid beta-oxidation	CTA1	F2QR06_PICP7	R.VFEYFSK.V	27.4	15.8	0	0	919.458	460.233	0	0	918.449	918.449	0	0	1	2	0	0	2.29	2.53	0	0					1682188	680744	0	0	478 - 484
Alcohol oxidase (Pichia pastoris)	AOX1	F2QY27_PICP7	K.VSFGNYTYPVCQDFLR.A	57.4	55.2	49.6	58.5	983.464	983.458	983.458	983.455	1964.91	1964.91	1964.91	1964.91	2	2	2	2	2.32	-4.29	-3.88	-6.53	Carbamidomethyl: 11;	Carbamidomethyl: 11;	Carbamidomethyl: 11;	Carbamidomethyl: 11;	3194776	680492	996728	964608	150 - 165
Glucose-repressible alcohol dehydrogenase II, catalyzes the conversion of ethanol to acetaldehyde; involved in the production of certain carboxylate esters; regulated by ADR1	ADH2	F2QSX6_PICP7	R.VLGIDGGADKGEFVK.S	87.2	65.4	18.6	42.7	752.906	502.274	502.268	502.269	1503.79	1503.79	1503.79	1503.79	2	3	3	3	3.15	3.56	-6.79	-5.8					2125444	675668	231172	809416	200 - 214
Beta subunit of fatty acid synthetase, which catalyzes the synthesis of long-chain saturated fatty acids; contains acetyltransacylase, dehydratase, enoyl reductase, malonyl transacylase, and palmitoyl transacylase activities	FAS1	F2QNM8_PICP7	R.SNYGMIAVNPSR.V	58.6	61.6	13.7	12.8	654.824	654.822	654.82	654.819	1307.63	1307.63	1307.63	1307.63	2	2	2	2	2.62	-0.59	-3.19	-3.64					304068	673832	213896	307372	1868 - 1879
Protein component of the small (40S) ribosomal subunit; homologous to mammalian ribosomal protein S16 and bacterial S9; RPS16B has a paralog, RPS16A, that arose from the whole genome duplication	RPS16B	F2QZA5_PICP7	K.VTGGGHVSQVYAIR.Q	51.9	18.9	86.2	82	722.39	481.928	722.388	722.389	1442.76	1442.76	1442.76	1442.76	2	3	2	2	2.24	-0.58	-0.81	-0.39					440308	667332	521636	396668	73 - 86
Acetyl-coA synthetase isoform which, along with Acs2p, is the nuclear source of acetyl-coA for histone acetylation; expressed during growth on nonfermentable carbon sources and under aerobic conditions	ACS1	F2QS15_PICP7	K.NPDKPAIIYEADEPNQGR.T	43	42	0	0	676.331	676.329	0	0	2025.98	2025.98	0	0	3	3	0	0	-1.88	-5.72	0	0					224228	656692	0	0	105 - 122
Dihydroxyacetone synthase variant 1 (Pichia pastoris)	DAS1	F2QV92_PICP7	R.AQNWNVIDIVDGSR.D	103.4	94.8	48	35.6	793.901	793.894	793.895	793.894	1585.78	1585.78	1585.78	1585.78	2	2	2	2	1.75	-6.82	-6.19	-6.56					1187184	655656	638324	77340	220 - 233
Sedoheptulose bisphosphatase involved in riboneogenesis; dephosphorylates sedoheptulose 1,7-bisphosphate, which is converted via the nonoxidative pentose phosphate pathway to ribose-5-phosphate; facilitates the conversion of glycolytic intermediates to pentose phosphate units; also has fructose 1,6-bisphosphatase activity but this is probably not biologically relevant, since deletion does not aff…	SHB17	F2QR54_PICP7	K.SGQYTSHTDLPLTPFGVK.Q	28.1	51.4	50.6	0	974.496	650	649.999	0	1946.97	1946.97	1946.97	0	2	3	3	0	1.67	2.55	0.71	0					485024	654452	104968	0	22 - 39
ADP-ribosylation factor; GTPase of the Ras superfamily involved in regulation of coated vesicle formation in intracellular trafficking within the Golgi; ARF1 has a paralog, ARF2, that arose from the whole genome duplication	ARF1	F2QQW3_PICP7	K.QDLPHSLNAAEVTEK.L	49.8	29	0	0	551.283	551.282	0	0	1650.82	1650.82	0	0	3	3	0	0	3	1.36	0	0					232092	653816	0	0	128 - 142
Protein component of the small (40S) subunit; essential for control of translational accuracy; phosphorylation by C-terminal domain kinase I (CTDK-I) enhances translational accuracy; methylated on one or more arginine residues by Hmt1p; homologous to mammalian ribosomal protein S2 and bacterial S5	RPS2	F2QQ33_PICP7	R.GYWGSNLGAPHSLASK.T	93.7	40.2	19.2	39.3	822.912	548.941	548.939	548.94	1643.81	1643.81	1643.81	1643.81	2	3	3	3	1.85	-2.33	-5.79	-4.15					1852080	653428	471948	775684	150 - 165
Protein that associates with ribosomes and is involved in ribosome biogenesis; putative metalloprotease	TMA108	F2R077_PICP7	K.VQSIQDAFNEHAYQK.G	14.4	31.8	0	16.7	593.289	593.289	0	593.287	1776.84	1776.84	0	1776.84	3	3	0	3	1.83	0.99	0	-2.05					313424	647348	0	172500	443 - 457
Ribosomal 60S subunit protein L22A; required for the oxidative stress response in yeast; homologous to mammalian ribosomal protein L22, no bacterial homolog; RPL22A has a paralog, RPL22B, that arose from the whole genome duplication	RPL22A	F2R0E7_PICP7	K.VGGHIGNLGSDITVTQEGNK.I	50.8	54.7	95.9	85.9	998.51	666.008	998.503	998.508	1995	1995	1995	1995	2	3	2	2	1.36	-0.13	-5.65	-0.74					454644	646636	273348	176872	43 - 62
Actin, structural protein involved in cell polarization, endocytosis, and other cytoskeletal functions	ACT1	F2QX11_PICP7	K.ELTALAPSSMK.V	52.8	51.5	45.1	41.5	574.305	574.303	574.302	574.301	1146.6	1146.6	1146.6	1146.6	2	2	2	2	0.69	-3.84	-5.41	-6.63					1761392	646264	159948	222600	317 - 327
Protein component of the small (40S) ribosomal subunit; homologous to mammalian ribosomal protein S18 and bacterial S13; RPS18A has a paralog, RPS18B, that arose from the whole genome duplication; protein increases in abundance and relocalizes from cytoplasm to nuclear foci upon DNA replication stress	RPS18A	F2QRZ6_PICP7	K.IMYALTTIR.G	54.1	49.8	49.7	49.9	541.308	541.306	541.305	541.31	1080.6	1080.6	1080.6	1080.6	2	2	2	2	1.38	-2.5	-3.79	4.34					1477132	642436	1128000	3049696	31 - 39
Elongation factor 2 (EF-2), also encoded by EFT1; catalyzes ribosomal translocation during protein synthesis; contains diphthamide, the unique posttranslationally modified histidine residue specifically ADP-ribosylated by diphtheria toxin; EFT2 has a paralog, EFT1, that arose from the whole genome duplication	EFT2	C4QZQ5_PICPG	R.ALLELQVTK.E	46.4	55.6	43.1	38.4	507.814	507.812	507.817	507.817	1013.61	1013.61	1013.61	1013.61	2	2	2	2	0.74	-3.4	6.84	6.65					295496	640264	243168	153548	163 - 171
Type II HSP40 co-chaperone that interacts with the HSP70 protein Ssa1p; not functionally redundant with Ydj1p due to due to substrate specificity; has similarity to bacterial DnaJ proteins; protein abundance increases in response to DNA replication stress	SIS1	F2QR25_PICP7	K.VDYPISLTR.D	30.3	42	0	0	532.294	532.293	0	0	1062.57	1062.57	0	0	2	2	0	0	1.77	1.02	0	0					326136	633072	0	0	328 - 336
Alcohol oxidase (Pichia pastoris)	AOX1	F2QY27_PICP7	R.NHDNLYLICNTK.V	61.8	63.1	46.6	40.5	752.866	502.247	502.243	502.242	1503.71	1503.71	1503.71	1503.71	2	3	3	3	1.88	3.82	-3.55	-5.74	Carbamidomethyl: 9;	Carbamidomethyl: 9;	Carbamidomethyl: 9;	Carbamidomethyl: 9;	638772	632920	267528	304988	215 - 226
eIF3a subunit of the core complex of translation initiation factor 3 (eIF3), essential for translation; part of a Prt1p-Rpg1p-Nip1p subcomplex that stimulates binding of mRNA and tRNA(i)Met to ribosomes; involved in translation reinitiation	RPG1	F2QWP9_PICP7	R.EYILQNLVSR.K	56.4	43.4	0	0	617.844	617.845	0	0	1233.67	1233.67	0	0	2	2	0	0	0.74	2.19	0	0					555780	631420	0	0	368 - 377
Dihydroxyacetone synthase variant 1 (Pichia pastoris)	DAS1	F2QV92_PICP7	R.MAALQELK.A	60.2	46.1	36.3	11	903.499	452.251	452.25	452.249	902.49	902.49	902.49	902.49	1	2	2	2	1.87	-2.31	-3.64	-6.29					1394840	625852	251168	146680	470 - 477
Dihydroxyacetone synthase variant 2 (Pichia pastoris)	DAS2	F2QV90_PICP7	R.MAALQELK.A	60.2	46.1	36.3	11	903.499	452.251	452.25	452.249	902.49	902.49	902.49	902.49	1	2	2	2	1.87	-2.31	-3.64	-6.29					1394840	625852	251168	146680	470 - 477
Ribosomal 60S subunit protein L19B; rpl19a and rpl19b single null mutations result in slow growth, while the double null mutation is lethal; homologous to mammalian ribosomal protein L19, no bacterial homolog; RPL19B has a paralog, RPL19A, that arose from the whole genome duplication	RPL19B	F2QXG1_PICP7	R.MSTQTLWMR.R	57.8	69.1	0	0	577.278	577.279	0	0	1152.54	1152.54	0	0	2	2	0	0	0.23	0.92	0	0					488780	613988	0	0	104 - 112
Translation initiation factor eIF4A; DEA(D/H)-box RNA helicase that couples ATPase activity to RNA binding and unwinding; forms a dumbbell structure of two compact domains connected by a linker; interacts with eIF4G; protein abundance increases in response to DNA replication stress; TIF2 has a paralog, TIF1, that arose from the whole genome duplication	TIF2	C4R506_PICPG	K.AAQVLILAPTR.E	64.1	58	37.9	57.1	576.86	576.856	576.86	576.858	1151.7	1151.7	1151.7	1151.7	2	2	2	2	1.56	-3.98	2.6	-1.56					1075112	613284	520648	1483220	90 - 100
Ribosomal 60S subunit protein L2B; homologous to mammalian ribosomal protein L2 and bacterial L2; RPL2B has a paralog, RPL2A, that arose from the whole genome duplication; expression is upregulated at low temperatures	RPL2B	F2QNU2_PICP7	R.TSGNYVIVIGHNVEENK.T	49.8	22.7	55	64.4	936.979	625.321	625.321	624.984	1871.94	1871.94	1871.94	1871.94	2	3	3	3	2.72	535.65	534.85	-3.88					909084	609236	1269072	1690420	129 - 145
Type I HSP40 co-chaperone; involved in regulation of HSP90 and HSP70 functions; critical for determining cell size at Start as a function of growth rate; involved in protein translocation across membranes; member of the DnaJ family	YDJ1	F2QQU0_PICP7	K.SSSYGNLYVK.F	26.5	17.7	27.3	31.6	559.283	559.281	559.778	559.277	1116.55	1116.55	1116.55	1116.55	2	2	2	2	4.75	1.88	890.71	-5.63					4462116	608372	62520	347744	315 - 324
Ribosomal 60S subunit protein L15B; binds to 5.8 S rRNA; homologous to mammalian ribosomal protein L15, no bacterial homolog; RPL15B has a paralog, RPL15A, that arose from the whole genome duplication; relocalizes from nucleus to nucleolus upon DNA replication stress	RPL15B	F2QSD2_PICP7	R.VLNSYWVNQDSTYK.F	76	87.2	0	0	858.918	858.92	0	0	1715.82	1715.82	0	0	2	2	0	0	3.11	5.44	0	0					1373244	606928	0	0	115 - 128
Ribosomal 60S subunit protein L9B; homologous to mammalian ribosomal protein L9 and bacterial L6; RPL9B has a paralog, RPL9A, that arose from a single-locus duplication	RPL9B	F2QMN9_PICP7	K.SLISNMITGVTK.G	80.5	62.7	81.1	80.6	632.354	632.351	632.354	632.349	1262.69	1262.69	1262.69	1262.69	2	2	2	2	2.87	-2.67	2.39	-5.04					983868	599872	455092	314240	73 - 84
Acetyl-coA synthetase isoform which, along with Acs2p, is the nuclear source of acetyl-coA for histone acetylation; expressed during growth on nonfermentable carbon sources and under aerobic conditions	ACS1	F2QS15_PICP7	R.IAQVLTDLGVK.K	46.4	66	54.7	13.7	578.851	578.85	578.852	578.847	1155.69	1155.69	1155.69	1155.69	2	2	2	2	0.97	-0.41	2.18	-5.59					272632	599108	714628	520348	136 - 146
Peroxisomal membrane protein required for medium-chain fatty acid oxidation and peroxisome proliferation, possibly by inducing membrane curvature; localization regulated by phosphorylation; transcription regulated by Adr1p and Pip2p-Oaf1p	PEX11	F2QSU6_PICP7	K.LIGSTTITLIR.D	23.2	44.4	57	46	594.371	594.373	594.372	594.37	1186.73	1186.73	1186.73	1186.73	2	2	2	2	-1.41	2.29	1.45	-1.75					710080	595136	132916	151908	195 - 205
Translational elongation factor EF-1 alpha; also encoded by TEF1; functions in the binding reaction of aminoacyl-tRNA (AA-tRNA) to ribosomes; may also have a role in tRNA re-export from the nucleus; TEF2 has a paralog, TEF1, that arose from the whole genome duplication	TEF2	F2QQG8_PICP7	K.LVPSKPMCVEAFTDYPPLGR.F	47.4	44	46.8	0	765.05	765.385	765.383	0	2292.13	2292.13	2292.13	0	3	3	3	0	-0.17	438.36	435.49	0	Oxidation: 7; Carbamidomethyl: 8;	Oxidation: 7; Carbamidomethyl: 8;	Oxidation: 7; Carbamidomethyl: 8;		567376	594368	109452	0	403 - 422
Peroxiredoxin; peroxisomal membrane associated protein 20 (PMP20 Candida boidinii), experimentally verified in C. boidinii	PMP20	C4QYS9_PICPG	R.FALIVGK.D	59.8	45.3	55.4	42.3	747.478	747.477	747.472	747.48	746.469	746.469	746.469	746.469	1	1	1	1	1.82	1.29	-5.8	4.9					12302604	592516	504816	154880	137 - 143
ATP-dependent DEAD (Asp-Glu-Ala-Asp)-box RNA helicase; required for translation initiation of all yeast mRNAs; mutations in human DEAD-box DBY are a frequent cause of male infertility; DED1 has a paralog, DBP1, that arose from the whole genome duplication	DED1	F2R049_PICP7	K.SGAAPILVATAVAAR.G	55.5	55.8	64.3	58.8	684.404	684.407	684.408	684.408	1366.79	1366.79	1366.79	1366.79	2	2	2	2	0.73	4.97	6.28	5.7					1007060	588868	1186240	890460	447 - 461
Subunit Vb of cytochrome c oxidase; cytochrome c oxidase is the terminal member of the mitochondrial inner membrane electron transport chain; Cox5Bp is predominantly expressed during anaerobic growth while its isoform Va (Cox5Ap) is expressed during aerobic growth; COX5B has a paralog, COX5A, that arose from the whole genome duplication	COX5B	F2QVW8_PICP7	K.NAEPFTGYSQIQSK.-	75.3	77.1	0	0	785.382	785.383	0	0	1568.75	1568.75	0	0	2	2	0	0	1.38	2.27	0	0					1274152	585044	0	0	139 - 152
Long chain fatty acyl-CoA synthetase; activates imported fatty acids with a preference for C12:0-C16:0 chain lengths; functions in long chain fatty acid import; accounts for most acyl-CoA synthetase activity; localized to lipid particles; involved in sphingolipid-to-glycerolipid metabolism; forms ER foci upon DNA replication stress; FAA1 has a paralog, FAA4, that arose from the whole genome dupli…	FAA1	F2QRZ4_PICP7	R.GLVELGIKPNQEER.L	0	35.8	0	18.1	0	527.956	0	527.956	0	1580.85	0	1580.85	0	3	0	3	0	-4.01	0	-3.63					0	584648	0	246056	116 - 129
Histone H2B, core histone protein required for chromatin assembly and chromosome function; nearly identical to HTB1; Rad6p-Bre1p-Lge1p mediated ubiquitination regulates transcriptional activation, meiotic DSB formation and H3 methylation	HTB2	F2QT25_PICP7	R.KESYASYIYK.V	51.8	48.4	0	0	626.318	626.318	0	0	1250.62	1250.62	0	0	2	2	0	0	2.51	2.19	0	0					995560	583308	0	0	39 - 48
Protein component of the small (40S) ribosomal subunit; homologous to mammalian ribosomal protein S16 and bacterial S9; RPS16B has a paralog, RPS16A, that arose from the whole genome duplication	RPS16B	F2QZA5_PICP7	K.FANIDIR.I	0	48	47.5	0	0	424.736	424.734	0	0	847.455	847.455	0	0	2	2	0	0	2.41	-1.59	0					0	579568	200960	0	64 - 70
Translation initiation factor eIF4A; DEA(D/H)-box RNA helicase that couples ATPase activity to RNA binding and unwinding; forms a dumbbell structure of two compact domains connected by a linker; interacts with eIF4G; protein abundance increases in response to DNA replication stress; TIF2 has a paralog, TIF1, that arose from the whole genome duplication	TIF2	C4R506_PICPG	K.GVAINFVTSK.D	45.2	45	65.3	63.5	518.296	518.295	518.294	518.293	1034.58	1034.58	1034.58	1034.58	2	2	2	2	0.58	-0.77	-2.12	-5.01					316604	579424	3111752	659048	359 - 368
Gamma subunit of translational elongation factor eEF1B; stimulates the binding of aminoacyl-tRNA (AA-tRNA) to ribosomes by releasing eEF1A (Tef1p/Tef2p) from the ribosomal complex; contains two ABC cassettes; binds and hydrolyzes ATP; YEF3 has a paralog, HEF3, that arose from the whole genome duplication	YEF3	F2R0F1_PICP7	K.TYIAAIAGDLVDER.L	76	60.9	0	0	753.896	753.892	0	0	1505.77	1505.77	0	0	2	2	0	0	3.9	-2.34	0	0					2095740	575460	0	0	369 - 382
Elongation factor 2 (EF-2), also encoded by EFT1; catalyzes ribosomal translocation during protein synthesis; contains diphthamide, the unique posttranslationally modified histidine residue specifically ADP-ribosylated by diphtheria toxin; EFT2 has a paralog, EFT1, that arose from the whole genome duplication	EFT2	C4QZQ5_PICPG	R.ETVTNESSMTALSK.S	88.5	104.9	64.5	0	749.36	749.361	749.358	0	1496.7	1496.7	1496.7	0	2	2	2	0	2.01	2.81	-0.93	0					3068728	573584	103028	0	565 - 578
Gamma subunit of translational elongation factor eEF1B, stimulates the binding of aminoacyl-tRNA (AA-tRNA) to ribosomes by releasing eEF1A (Tef1p/Tef2p) from the ribosomal complex	TEF4	F2R087_PICP7	R.GQDYKPAFEVAPDWESYSYEK.L	28.4	42.8	15.2	0	837.047	837.377	837.05	0	2508.11	2508.11	2508.11	0	3	3	3	0	3.04	397.17	6.74	0					335392	567564	72092	0	351 - 371
Transaldolase, enzyme in the non-oxidative pentose phosphate pathway; converts sedoheptulose 7-phosphate and glyceraldehyde 3-phosphate to erythrose 4-phosphate and fructose 6-phosphate; TAL1 has a paralog, NQM1, that arose from the whole genome duplication	TAL1-2	C4R244_PICPG	K.IMDIIPGR.V	30.7	47.2	0	0	458.262	457.758	0	0	913.505	913.505	0	0	2	2	0	0	1097.65	-4.01	0	0					93648	562432	0	0	90 - 97
Subunit b of the stator stalk of mitochondrial F1F0 ATP synthase; ATP synthase is a large, evolutionarily conserved enzyme complex required for ATP synthesis; contributes to the oligomerization of the complex, which in turn determines the shape of inner membrane cristae; phosphorylated	ATP4	F2QWC4_PICP7	K.SVLDSWVR.Y	31	36.4	46.6	30.1	481.257	481.26	481.261	481.257	960.503	960.503	960.503	960.503	2	2	2	2	-3.77	1.63	4.54	-4.19					239028	561996	109524	100280	176 - 183
Protein component of the small (40S) ribosomal subunit; homologous to mammalian ribosomal protein S13 and bacterial S15	RPS13	F2QZ60_PICP7	R.TVSVLPPNWK.Y	42.9	57.4	39.1	39.8	570.824	570.824	570.821	570.826	1139.63	1139.63	1139.63	1139.63	2	2	2	2	-0.74	-0.57	-6.52	3.29					428072	554832	170512	166040	131 - 140
Gamma subunit of translational elongation factor eEF1B; stimulates the binding of aminoacyl-tRNA (AA-tRNA) to ribosomes by releasing eEF1A (Tef1p/Tef2p) from the ribosomal complex; contains two ABC cassettes; binds and hydrolyzes ATP; YEF3 has a paralog, HEF3, that arose from the whole genome duplication	YEF3	F2R0F1_PICP7	K.ANFQTIADPEAR.D	56.3	33	0	0	666.832	667.331	0	0	1331.65	1331.65	0	0	2	2	0	0	2.15	750.17	0	0					4854172	552768	0	0	302 - 313
Lysyl-tRNA synthetase	KRS1	F2QUW6_PICP7	K.RGETLPEETVSVAGR.I	0	62.8	0	0	0	534.282	0	0	0	1599.82	0	0	0	3	0	0	0	1.39	0	0					0	550528	0	0	116 - 130
Subunit 5 of the stator stalk of mitochondrial F1F0 ATP synthase, which is an evolutionarily conserved enzyme complex required for ATP synthesis; homologous to bovine subunit OSCP (oligomycin sensitivity-conferring protein); phosphorylated	ATP5	F2QMK6_PICP7	R.IQQAITGSEFVGQGK.S	62.8	88.7	92.6	86.1	781.914	781.914	781.908	781.909	1561.81	1561.81	1561.81	1561.81	2	2	2	2	1.94	1.81	-5.74	-4.08					865268	550164	670340	959524	147 - 161
ADP-ribosylation factor; GTPase of the Ras superfamily involved in regulation of coated vesicle formation in intracellular trafficking within the Golgi; ARF1 has a paralog, ARF2, that arose from the whole genome duplication	ARF1	F2QQW3_PICP7	R.ILMVGLDNAGK.S	62.7	58.7	49.2	42.1	565.817	565.818	565.812	566.314	1129.62	1129.62	1129.62	1129.62	2	2	2	2	2.05	4.7	-6.61	881.84					545884	539620	435020	163184	20 - 30
Peptidyl-prolyl cis-trans isomerase (PPIase), binds to the drugs FK506 and rapamycin; also binds to the nonhistone chromatin binding protein Hmo1p and may regulate its assembly or function	FPR1	F2QRR1_PICP7	K.LSIGEIAR.L	38.6	50.2	0	0	429.756	429.755	0	0	857.497	857.497	0	0	2	2	0	0	-0.02	-2.58	0	0					228808	535108	0	0	71 - 78
Sedoheptulose bisphosphatase involved in riboneogenesis; dephosphorylates sedoheptulose 1,7-bisphosphate, which is converted via the nonoxidative pentose phosphate pathway to ribose-5-phosphate; facilitates the conversion of glycolytic intermediates to pentose phosphate units; also has fructose 1,6-bisphosphatase activity but this is probably not biologically relevant, since deletion does not aff…	SHB17	F2QR54_PICP7	K.DLLLGALSPETK.A	74.8	65.3	73.9	61.4	628.86	628.861	628.859	628.854	1255.7	1255.7	1255.7	1255.7	2	2	2	2	3.08	4.2	0.54	-6.46					1654820	533972	175964	185316	78 - 89
Component of the RSC chromatin remodeling complex; essential for viability and mitotic growth; homolog of SWI/SNF subunit Swi3p, but unlike Swi3p, does not activate transcription of reporters	RSC8	C4R4V6_PICPG	R.NLAGDVASISR.V	0	18.6	0	0	0	551.795	0	0	0	1101.58	0	0	0	2	0	0	0	-1.98	0	0					0	530824	0	0	130 - 140
GDP-mannose pyrophosphorylase (mannose-1-phosphate guanyltransferase), synthesizes GDP-mannose from GTP and mannose-1-phosphate in cell wall biosynthesis; required for normal cell wall structure	PSA1	F2QU14_PICP7	K.ALGTAGGLYHYR.K	71.8	17.7	0	0	639.834	426.892	0	0	1277.65	1277.65	0	0	2	3	0	0	1.08	1.95	0	0					508808	528364	0	0	93 - 104
Cytoplasmic ATPase that is a ribosome-associated molecular chaperone; functions with J-protein partner Zuo1p; may be involved in the folding of newly-synthesized polypeptide chains; member of the HSP70 family; SSB2 has a paralog, SSB1, that arose from the whole genome duplication	SSB2	F2QVJ7_PICP7	R.TFTTVDDHQTTVQFPVYQGER.V	66.8	55	37	21.4	824.064	823.728	824.062	823.723	2468.16	2468.16	2468.16	2468.16	3	3	3	3	408.81	1.03	406.26	-5.16					1430308	527468	131684	63216	431 - 451
ATPase component of the heat shock protein Hsp90 chaperone complex; binds unfolded proteins; member of the heat shock protein 70 (HSP70) family; localized to the cytoplasm; SSE1 has a paralog, SSE2, that arose from the whole genome duplication	SSE1	F2QQJ5_PICP7	K.NALPAGTQEFIGR.W	54.2	67.4	0	0	687.364	687.361	0	0	1372.71	1372.71	0	0	2	2	0	0	2.13	-1.36	0	0					1215536	526476	0	0	448 - 460
Alpha subunit of fatty acid synthetase, which catalyzes the synthesis of long-chain saturated fatty acids; contains the acyl-carrier protein domain and beta-ketoacyl reductase, beta-ketoacyl synthase and self-pantetheinylation activities	FAS2	F2QLH6_PICP7	K.VISSLTSDVTSGGK.G	84.2	42.3	0	70.8	675.859	675.856	0	675.855	1349.7	1349.7	0	1349.7	2	2	0	2	-0.13	-4.13	0	-6.49					474756	526304	0	205148	1747 - 1760
Glucose-repressible alcohol dehydrogenase II, catalyzes the conversion of ethanol to acetaldehyde; involved in the production of certain carboxylate esters; regulated by ADR1	ADH2	F2QSX6_PICP7	K.ADLSGFTHDGSFQQYATADATQAAR.I	70.6	75	74.6	0	877.071	877.07	877.063	0	2628.18	2628.18	2628.18	0	3	3	3	0	2.13	2.01	-6.31	0					1165164	521544	372144	0	117 - 141
Ribosomal protein 10 (rp10) of the small (40S) subunit; homologous to mammalian ribosomal protein S3A, no bacterial homolog; RPS1B has a paralog, RPS1A, that arose from the whole genome duplication	RPS1B	F2QYZ2_PICP7	R.EVSNVTLAQLTSK.L	93.3	92.4	69.1	79.1	695.385	695.381	695.387	695.381	1388.75	1388.75	1388.75	1388.75	2	2	2	2	2.83	-2.63	5.56	-2.63					7007712	518028	422160	500508	175 - 187
Peroxisomal membrane peroxin that is a central component of the peroxisomal protein import machinery; interacts with both PTS1 (Pex5p) and PTS2 (Pex7p), peroxisomal matrix protein signal recognition factors and membrane receptor Pex13p	PEX14	F2QY54_PICP7	K.LIVAKPEDEPIR.A	0	33.3	0	0	0	460.602	0	0	0	1378.78	0	0	0	3	0	0	0	2.21	0	0					0	512444	0	0	289 - 300
Type I HSP40 co-chaperone; involved in regulation of HSP90 and HSP70 functions; critical for determining cell size at Start as a function of growth rate; involved in protein translocation across membranes; member of the DnaJ family	YDJ1	F2QQU0_PICP7	K.ILEVNIER.G	36.8	45.9	0	22.3	493.285	493.289	0	493.287	984.56	984.56	0	984.56	2	2	0	2	-4.81	3.3	0	-1.37					251224	510576	0	403588	209 - 216
Ribosomal 60S subunit protein L23A; homologous to mammalian ribosomal protein L23 and bacterial L14; RPL23A has a paralog, RPL23B, that arose from the whole genome duplication	RPL23A	F2QM24_PICP7	R.NLYILAVK.G	41.4	24.6	38	22.5	933.578	467.293	933.572	467.295	932.569	932.569	932.569	932.569	1	2	1	2	1.74	2.94	-5.01	6.15					949392	509964	166396	900396	33 - 40
Alcohol oxidase (Pichia pastoris)	AOX1	F2QY27_PICP7	K.QIVLSCGTISSPLVLQR.S	122.3	108.6	87.8	100.1	936.027	936.021	936.031	936.02	1870.03	1870.03	1870.03	1870.03	2	2	2	2	2.26	-4.26	6.53	-5.33	Carbamidomethyl: 6;	Carbamidomethyl: 6;	Carbamidomethyl: 6;	Carbamidomethyl: 6;	2465696	503052	102224	1403068	263 - 279
Triose phosphate isomerase, abundant glycolytic enzyme; mRNA half-life is regulated by iron availability; transcription is controlled by activators Reb1p, Gcr1p, and Rap1p through binding sites in the 5' non-coding region; inhibition of Tpi1p activity by PEP (phosphoenolpyruvate) stimulates redox metabolism in respiring cells; E104D mutation in human TPI causes a rare autosomal disease	TPI1	C4R626_PICPG	R.DFLATVIGK.D	41.5	42.3	36	49.3	963.551	482.279	963.552	963.549	962.544	962.544	962.544	962.544	1	2	1	1	-0.06	-1.28	0.98	-2.03					658912	501384	84292	80944	190 - 198
Ribosomal protein 10 (rp10) of the small (40S) subunit; homologous to mammalian ribosomal protein S3A, no bacterial homolog; RPS1B has a paralog, RPS1A, that arose from the whole genome duplication	RPS1B	F2QYZ2_PICP7	R.IFCIAFTR.R	30.6	40.3	41.4	26.5	514.273	514.275	514.276	514.27	1026.53	1026.53	1026.53	1026.53	2	2	2	2	0.17	3.67	5.42	-6.44	Carbamidomethyl: 3;	Carbamidomethyl: 3;	Carbamidomethyl: 3;	Carbamidomethyl: 3;	278440	497572	113040	54036	137 - 144
Ribosomal protein 10 (rp10) of the small (40S) subunit; homologous to mammalian ribosomal protein S3A, no bacterial homolog; RPS1B has a paralog, RPS1A, that arose from the whole genome duplication	RPS1B	F2QYZ2_PICP7	K.NLLTNFHGFDFTSDK.V	73.3	53.8	63.8	45.1	585.95	585.952	585.952	585.946	1754.83	1754.83	1754.83	1754.83	3	3	3	3	1.35	3.74	3.57	-6.33					166900	495648	137796	178296	95 - 109
Ribosomal protein 51 (rp51) of the small (40s) subunit; homologous to mammalian ribosomal protein S17, no bacterial homolog; RPS17B has a paralog, RPS17A, that arose from the whole genome duplication; protein abundance increases in response to DNA replication stress	RPS17B	F2QS01_PICP7	K.LTLDFETNK.R	0	69.2	0	55.3	0	540.782	0	540.783	0	1079.55	0	1079.55	0	2	0	2	0	-0.22	0	1.44					0	493932	0	145440	24 - 32
Calnexin; integral membrane ER chaperone involved in folding and quality control of glycoproteins; chaperone activity is inhibited by Mpd1p, with which Cne1p interacts; 24% identical to mammalian calnexin; Ca+ binding not yet shown in yeast	CNE1	F2QTD2_PICP7	R.KNPATGEYEEHQLATPPMGR.I	0	30	0	0	0	557.523	0	0	0	2225.05	0	0	0	4	0	0	0	453.54	0	0					0	483916	0	0	171 - 190
Beta subunit of the F1 sector of mitochondrial F1F0 ATP synthase, which is a large, evolutionarily conserved enzyme complex required for ATP synthesis; F1 translationally regulates ATP6 and ATP8 expression to achieve a balanced output of ATP synthase genes encoded in nucleus and mitochondria; phosphorylated	ATP2	F2QR41_PICP7	K.VALVFGQMNEPPGAR.A	70.5	98.7	80.8	83.8	793.413	793.413	793.415	793.411	1584.81	1584.81	1584.81	1584.81	2	2	2	2	2.14	2.14	4.03	-0.76					1280624	480024	418076	773868	240 - 254
Delta(24)-sterol C-methyltransferase; converts zymosterol to fecosterol in the ergosterol biosynthetic pathway by methylating position C-24; localized to lipid particles, the plasma membrane-associated endoplasmic reticulum, and the mitochondrial outer membrane	ERG6	F2QWL8_PICP7	R.TVTTETVGLMEK.L	61.7	80.4	0	0	654.84	654.839	0	0	1307.66	1307.66	0	0	2	2	0	0	0.59	-0.78	0	0					206052	479956	0	0	326 - 337
ATPase involved in protein folding and NLS-directed nuclear transport; member of HSP70 family; forms chaperone complex with Ydj1p; localized to nucleus, cytoplasm, and cell wall; 98% identical with paralog Ssa2p, but subtle differences between the two proteins provide functional specificity with respect to propagation of yeast [URE3] prions and vacuolar-mediated degradations of gluconeogenesis en…	SSA1	F2QYW1_PICP7	R.IINEPTAAAIAYGLDK.K	76.8	75.5	87.6	99.4	830.453	830.453	830.457	830.451	1658.89	1658.89	1658.89	1658.89	2	2	2	2	2.35	1.99	6.69	-0.05					2615036	478760	1522716	154616	169 - 184
Mitochondrial porin (voltage-dependent anion channel); outer membrane protein required for maintenance of mitochondrial osmotic stability and mitochondrial membrane permeability; couples the glutathione pools of the intermembrane space (IMS) and the cytosol; phosphorylated; protein abundance increases in response to DNA replication stress; POR1 has a paralog, POR2, that arose from the whole genom…	POR1	F2QRS4_PICP7	K.GPTVNADFTAGK.D	80.2	86.6	86.8	79.5	589.299	589.297	589.293	589.292	1176.58	1176.58	1176.58	1176.58	2	2	2	2	4.37	1.99	-5.99	-6.16					2266692	478332	2188676	174876	131 - 142
Alpha subunit of the F1 sector of mitochondrial F1F0 ATP synthase, which is a large, evolutionarily conserved enzyme complex required for ATP synthesis; F1 translationally regulates ATP6 and ATP8 expression to achieve a balanced output of ATP synthase genes encoded in nucleus and mitochondria; phosphorylated	ATP1	F2QW09_PICP7	R.EAYPGDVFYLHSR.L	67.6	40.8	76.9	59.8	777.375	518.586	518.583	518.584	1552.73	1552.73	1552.73	1552.73	2	3	3	3	3.35	3.3	-2.68	-0.75					951824	474336	547720	740460	330 - 342
Type II HSP40 co-chaperone that interacts with the HSP70 protein Ssa1p; not functionally redundant with Ydj1p due to due to substrate specificity; has similarity to bacterial DnaJ proteins; protein abundance increases in response to DNA replication stress	SIS1	F2QR25_PICP7	K.INFTNEGDYQPEAR.T	87.7	94.1	0	0	827.38	827.378	0	0	1652.74	1652.74	0	0	2	2	0	0	1.92	-0.61	0	0					878452	473424	0	0	225 - 238
Mitochondrial porin (voltage-dependent anion channel); outer membrane protein required for maintenance of mitochondrial osmotic stability and mitochondrial membrane permeability; couples the glutathione pools of the intermembrane space (IMS) and the cytosol; phosphorylated; protein abundance increases in response to DNA replication stress; POR1 has a paralog, POR2, that arose from the whole genom…	POR1	F2QRS4_PICP7	K.DFYHLTPVSLDVK.T	54.2	29.1	76.9	52.4	767.403	511.937	767.406	767.403	1532.79	1532.79	1532.79	1532.79	2	3	2	2	2.18	0.7	5.96	2.97					1011744	473192	716792	459916	20 - 32
Ribosomal 60S subunit protein L4A; N-terminally acetylated; homologous to mammalian ribosomal protein L4 and bacterial L4; RPL4A has a paralog, RPL4B, that arose from the whole genome duplication	RPL4A	F2QLR1_PICP7	R.GPLIVFNEDK.G	68.7	64.1	0	49.4	566.307	566.306	0	566.303	1130.6	1130.6	0	1130.6	2	2	0	2	2.18	0.24	0	-5.23					964448	470364	0	115416	205 - 214
Mitochondrial amino acid transporter, acts both as a glutamate uniporter and as an aspartate-glutamate exchanger; involved in nitrogen metabolism and nitrogen compound biosynthesis	AGC1	F2QWF3_PICP7	K.LTVNDIVR.S	0	45.9	0	0	0	465.275	0	0	0	928.534	0	0	0	2	0	0	0	0.93	0	0					0	468668	0	0	348 - 355
Plasma membrane H+-ATPase, pumps protons out of the cell; major regulator of cytoplasmic pH and plasma membrane potential; P2-type ATPase; Hsp30p plays a role in Pma1p regulation; interactions with Std1p appear to propagate [GAR+]	PMA1	F2QNM0_PICP7	R.QLGLGTNIYNAER.L	0	77.7	0	70.8	0	724.882	0	724.876	0	1447.74	0	1447.74	0	2	0	2	0	4.63	0	-2.41					0	465328	0	822588	549 - 561
Alcohol oxidase (Pichia pastoris)	AOX1	F2QY27_PICP7	K.TASFYTSNPSPHLNGR.R	77.2	69	0	0	583.619	583.618	0	0	1747.83	1747.83	0	0	3	3	0	0	3.53	2.5	0	0					1204152	462856	0	0	65 - 80
Ribosomal 60S subunit protein L3; homologous to mammalian ribosomal protein L3 and bacterial L3; involved in the replication and maintenance of killer double stranded RNA virus	RPL3	F2R050_PICP7	K.YANDPASIETELAR.I	63.2	98.7	0	0	775.38	775.373	0	0	1548.74	1548.74	0	0	2	2	0	0	1.71	-6.29	0	0					2338272	456696	0	0	137 - 150
Cytoplasmic ATPase that is a ribosome-associated molecular chaperone; functions with J-protein partner Zuo1p; may be involved in the folding of newly-synthesized polypeptide chains; member of the HSP70 family; SSB2 has a paralog, SSB1, that arose from the whole genome duplication	SSB2	F2QVJ7_PICP7	K.STLEPVEQVLK.D	34.4	28.4	0	17.4	621.852	621.851	0	621.849	1241.69	1241.69	0	1241.69	2	2	0	2	1.87	0.91	0	-2.63					831396	455544	0	809824	315 - 325
Fructose-1,6-bisphosphatase; key regulatory enzyme in the gluconeogenesis pathway, required for glucose metabolism; undergoes either proteasome-mediated or autophagy-mediated degradation depending on growth conditions; glucose starvation results in redistribution to the periplasm; interacts with Vid30p	FBP1	F2QV51_PICP7	R.TLLYGGIFGYPADSK.S	89	83	71.7	81.2	801.417	801.414	801.413	801.414	1600.81	1600.81	1600.81	1600.81	2	2	2	2	3.08	0.34	-1.54	0.09					3238988	452824	663520	431740	265 - 279
Dihydroxyacetone synthase variant 1 (Pichia pastoris)	DAS1	F2QV92_PICP7	K.ASPQILYEFHDLK.G	65.6	59.8	45.3	52.4	780.908	780.905	780.912	780.909	1559.8	1559.8	1559.8	1559.8	2	2	2	2	2.47	-1.76	6.69	2.85					1959828	451448	2028912	153824	687 - 699
Ferrioxamine B transporter, member of the ARN family of transporters that specifically recognize siderophore-iron chelates; transcription is induced during iron deprivation and diauxic shift; potentially phosphorylated by Cdc28p	SIT1	F2QVR9_PICP7	R.GTLQSYATSSYAEHSR.I	0	68.9	22.5	13.3	0	586.61	586.607	586.607	0	1756.8	1756.8	1756.8	0	3	3	3	0	3.71	-1.92	-2.09					0	449452	104688	103988	94 - 109
Ribosomal 60S subunit protein L9B; homologous to mammalian ribosomal protein L9 and bacterial L6; RPL9B has a paralog, RPL9A, that arose from a single-locus duplication	RPL9B	F2QMN9_PICP7	K.FLDGIYVSEK.G	45.9	54.5	29.6	0	586.308	585.809	585.802	0	1169.6	1169.6	1169.6	0	2	2	2	0	858.14	5.47	-6.82	0					207032	449108	322696	0	175 - 184
Peroxisomal malate dehydrogenase, catalyzes interconversion of malate and oxaloacetate; involved in the glyoxylate cycle	MDH3	F2QY33_PICP7	K.ALTGSDLVIIPAGVPR.K	83	64.6	88.6	65.6	789.965	789.963	789.959	789.96	1577.91	1577.91	1577.91	1577.91	2	2	2	2	1.24	-1.42	-6.36	-5.6					1052312	448240	1345800	493448	67 - 82
Ribosomal 60S subunit protein L23A; homologous to mammalian ribosomal protein L23 and bacterial L14; RPL23A has a paralog, RPL23B, that arose from the whole genome duplication	RPL23A	F2QM24_PICP7	K.VMPAIVIR.Q	46.5	42.6	35	43	449.781	449.781	449.78	449.78	897.547	897.547	897.547	897.547	2	2	2	2	0.5	1.39	-0.83	-2.61					455780	444620	85184	1266016	73 - 80
Ribosomal 60S subunit protein L25; primary rRNA-binding ribosomal protein component of large ribosomal subunit; binds to 25S rRNA via a conserved C-terminal motif; homologous to mammalian ribosomal protein L23A and bacterial L23	RPL25	F2QY34_PICP7	K.ELYEVEVSK.V	39.9	31.3	21.2	11.7	548.283	548.282	548.282	548.28	1094.55	1094.55	1094.55	1094.55	2	2	2	2	1.36	-0.28	-0.46	-3.2					666812	443176	102788	94124	101 - 109
ATPase component of the heat shock protein Hsp90 chaperone complex; binds unfolded proteins; member of the heat shock protein 70 (HSP70) family; localized to the cytoplasm; SSE1 has a paralog, SSE2, that arose from the whole genome duplication	SSE1	F2QQJ5_PICP7	K.FFTSPLIEK.D	19	21.6	21.8	40.1	541.301	541.297	541.298	541.298	1080.59	1080.59	1080.59	1080.59	2	2	2	2	2.31	-5.63	-3.79	-3.6					261596	442720	122368	630428	87 - 95
Alpha subunit of the F1 sector of mitochondrial F1F0 ATP synthase, which is a large, evolutionarily conserved enzyme complex required for ATP synthesis; F1 translationally regulates ATP6 and ATP8 expression to achieve a balanced output of ATP synthase genes encoded in nucleus and mitochondria; phosphorylated	ATP1	F2QW09_PICP7	R.QLSLLLR.R	10.7	54.6	54.6	54.5	842.546	421.777	421.776	421.776	841.538	841.538	841.538	841.538	1	2	2	2	0.7	0.84	-0.11	-1.77					270608	436724	1571228	1703368	318 - 324
Alpha subunit of fatty acid synthetase, which catalyzes the synthesis of long-chain saturated fatty acids; contains the acyl-carrier protein domain and beta-ketoacyl reductase, beta-ketoacyl synthase and self-pantetheinylation activities	FAS2	F2QLH6_PICP7	R.LIEPELFR.G	42.6	44.2	0	0	508.794	508.793	0	0	1015.57	1015.57	0	0	2	2	0	0	3.55	1	0	0					182860	434620	0	0	1092 - 1099
Protein component of the small (40S) ribosomal subunit; overproduction suppresses mutations affecting RNA polymerase III-dependent transcription; homologous to mammalian ribosomal protein S20 and bacterial S10	RPS20	F2QRD7_PICP7	R.YIDLHAPSTDIK.Q	54.3	54	0	0	686.861	686.859	0	0	1371.7	1371.7	0	0	2	2	0	0	2.63	-0.13	0	0					1903476	433148	0	0	88 - 99
Protein component of the small (40S) ribosomal subunit; RPS0B has a paralog, RPS0A, that arose from the whole genome duplication; required for maturation of 18S rRNA along with Rps0Ap; deletion of either RPS0 gene reduces growth rate, deletion of both genes is lethal; homologous to human ribosomal protein SA and bacterial S2	RPS0B	F2QPR4_PICP7	K.TRPDGVNVINIGK.T	84.7	73.7	44.4	40.8	691.892	691.891	461.596	461.595	1381.77	1381.77	1381.77	1381.77	2	2	3	3	0.93	-0.08	-0.72	-3.1					1084204	431068	467732	656872	40 - 52
GTPase required for general translation initiation; promotes Met-tRNAiMet binding to ribosomes and ribosomal subunit joining; promotes GTP-dependent maturation of 18S rRNA by Nob1p; protein abundance increases in response to DNA replication stress; homolog of bacterial IF2	FUN12	F2QNX4_PICP7	K.IDKEAEQYADEQGIK.I	54.9	40.5	0	0	868.922	579.618	0	0	1735.83	1735.83	0	0	2	3	0	0	2.06	2.59	0	0					371344	427988	0	0	853 - 867
Protein component of the small (40S) ribosomal subunit; homologous to mammalian ribosomal protein S8, no bacterial homolog; RPS8A has a paralog, RPS8B, that arose from the whole genome duplication	RPS8A	F2QMU3_PICP7	R.ASESVLEDALSHQFLSGK.L	70.4	49.5	74.2	75.5	639.993	639.993	639.991	639.992	1916.95	1916.95	1916.95	1916.95	3	3	3	3	4.32	4.79	2.29	2.6					221300	427952	374244	349160	147 - 164
similarity to Elongation factor 1-gamma 1 [Ogataea parapolymorpha DL-1], high similariyt to PAS_chr1-4_0226 (also Ogataea parapolymorpha has a second similar sequence)	PAS_chr3_1071	F2QUJ0_PICP7	K.SLGDFKPLQK.A	41.1	32.6	27.4	0	566.823	566.823	566.821	0	1131.63	1131.63	1131.63	0	2	2	2	0	3.21	2.68	-1.55	0					1439256	427920	249872	0	197 - 206
Gamma subunit of the F1 sector of mitochondrial F1F0 ATP synthase, which is a large, evolutionarily conserved enzyme complex required for ATP synthesis	ATP3	F2QPQ8_PICP7	R.LKDLPNADVVTIGDK.T	59.9	18.1	60.6	29.9	799.445	533.298	799.439	533.296	1596.87	1596.87	1596.87	1596.87	2	3	2	3	1.6	-0.64	-5.28	-3.07					456124	421072	128416	354832	113 - 127
Peroxisomal membrane signal receptor for the C-terminal tripeptide signal sequence (PTS1) of peroxisomal matrix proteins, required for peroxisomal matrix protein import; also proposed to have PTS1-receptor independent functions	PEX5	F2QR64_PICP7	K.VYPGMGLAQFR.K	47	42.3	23.9	26.2	619.822	619.825	619.824	619.825	1237.63	1237.63	1237.63	1237.63	2	2	2	2	1.84	6.04	5.39	5.55					359128	420508	321832	100872	561 - 571
Hsp90 chaperone; redundant in function with Hsc82p; required for pheromone signaling, negative regulation of Hsf1p; docks with Tom70p for mitochondrial preprotein delivery; promotes telomerase DNA binding, nucleotide addition; protein abundance increases in response to DNA replication stress; contains two acid-rich unstructured regions that promote solubility of chaperone-substrate complexes; HSP…	HSP82	F2QN77_PICP7	R.SPSEVTQDEYNAFYK.S	85.8	79.5	0	0	889.401	889.395	0	0	1776.78	1776.78	0	0	2	2	0	0	2.02	-4.95	0	0					1550224	420384	0	0	278 - 292
Protein component of the small (40S) ribosomal subunit, has apurinic/apyrimidinic (AP) endonuclease activity; essential for viability; homologous to mammalian ribosomal protein S3 and bacterial S3	RPS3	F2QLZ7_PICP7	K.FADGFMIHSGQPAK.D	0	15.1	0	0	0	507.911	0	0	0	1520.71	0	0	0	3	0	0	0	1.75	0	0		Oxidation: 6;			0	419780	0	0	153 - 166
Gamma subunit of translational elongation factor eEF1B; stimulates the binding of aminoacyl-tRNA (AA-tRNA) to ribosomes by releasing eEF1A (Tef1p/Tef2p) from the ribosomal complex; contains two ABC cassettes; binds and hydrolyzes ATP; YEF3 has a paralog, HEF3, that arose from the whole genome duplication	YEF3	F2R0F1_PICP7	K.ALLAVSQSITPVAIK.V	82.2	64.8	89.6	96	755.965	755.967	755.961	755.961	1509.91	1509.91	1509.91	1509.91	2	2	2	2	0.94	3.98	-3.16	-3.43					634940	418700	1725560	369704	119 - 133
ATPase of the ATP-binding cassette (ABC) family involved in 40S and 60S ribosome biogenesis, has similarity to Gcn20p; shuttles from nucleus to cytoplasm, physically interacts with Tif6p, Lsg1p	ARB1	F2QUZ8_PICP7	K.NPLEFVR.D	30.6	48.1	0	0	437.743	437.741	0	0	873.471	873.471	0	0	2	2	0	0	1.14	-4.8	0	0					355292	415872	0	0	467 - 473
Ribosomal 60S subunit protein L1B; N-terminally acetylated; homologous to mammalian ribosomal protein L10A and bacterial L1; RPL1B has a paralog, RPL1A, that arose from the whole genome duplication; rpl1a rpl1b double null mutation is lethal	RPL1B	F2QMJ7_PICP7	K.ELLTFSNETK.K	56.8	41	0	0	591.308	591.305	0	0	1180.6	1180.6	0	0	2	2	0	0	3.11	-2.3	0	0					1178360	415516	0	0	15 - 24
Mitochondrial phosphate carrier, imports inorganic phosphate into mitochondria; functionally redundant with Pic2p but more abundant than Pic2p under normal conditions; phosphorylated	MIR1	C4QZ00_PICPG	K.FGGYELFK.K	0	17.2	19	24.6	0	480.746	960.487	480.748	0	959.475	959.475	959.475	0	2	1	2	0	2.27	4.22	5.8					0	414188	85772	592328	95 - 102
AAA ATPase involved in multiple processes; subunit of polyubiquitin-selective segregase complex involved in ERAD, cell wall integrity during heat stress, mitotic spindle disassembly; subunit of complex involved in mitochondria-associated degradation; role in mobilizing membrane bound transcription factors by regulated ubiquitin/proteasome-dependent processing; roles in macroautophagy, PMN, RAD, r…	CDC48	F2QXS9_PICP7	R.EVDIGIPDVTGR.L	55.4	50.6	0	0	635.836	635.838	0	0	1269.66	1269.66	0	0	2	2	0	0	1.39	4.06	0	0					391992	413780	0	0	376 - 387
Protein component of the small (40S) ribosomal subunit; homologous to mammalian ribosomal protein S24, no bacterial homolog; RPS24A has a paralog, RPS24B, that arose from the whole genome duplication	RPS24A	F2QZN6_PICP7	K.ADKDAVSVFGFR.T	73.6	11.3	48.8	31.4	656.841	437.896	656.342	437.897	1310.66	1310.66	1310.66	1310.66	2	3	2	3	766.79	3.94	5.44	4.39					521704	413652	196312	724556	50 - 61
GTPase required for general translation initiation; promotes Met-tRNAiMet binding to ribosomes and ribosomal subunit joining; promotes GTP-dependent maturation of 18S rRNA by Nob1p; protein abundance increases in response to DNA replication stress; homolog of bacterial IF2	FUN12	F2QNX4_PICP7	R.LDNPSAAQPVWGR.H	71	80.1	0	0	705.861	705.857	0	0	1409.71	1409.71	0	0	2	2	0	0	2.33	-3.62	0	0					688768	407576	0	0	981 - 993
Ribosomal 60S subunit protein L21B; homologous to mammalian ribosomal protein L21, no bacterial homolog; RPL21B has a paralog, RPL21A, that arose from the whole genome duplication	RPL21B	F2QPL4_PICP7	K.IGDYVDIK.A	35.1	24.7	0	0	922.49	461.747	0	0	921.481	921.481	0	0	1	2	0	0	1.6	-0.98	0	0					1343864	407164	0	0	63 - 70
Gamma subunit of translational elongation factor eEF1B; stimulates the binding of aminoacyl-tRNA (AA-tRNA) to ribosomes by releasing eEF1A (Tef1p/Tef2p) from the ribosomal complex; contains two ABC cassettes; binds and hydrolyzes ATP; YEF3 has a paralog, HEF3, that arose from the whole genome duplication	YEF3	F2R0F1_PICP7	K.SYYELGASELEFK.F	53.4	84	0	0	768.367	768.365	0	0	1534.72	1534.72	0	0	2	2	0	0	0.85	-3.05	0	0					1024456	401932	0	0	644 - 656
P-loop ATPase with similarity to human OLA1 and bacterial YchF; identified as specifically interacting with the proteasome; protein abundance increases in response to hydrogen peroxide and to DNA replication stress	OLA1	F2QZV7_PICP7	K.GASAGEGLGNAFLSHIR.A	65.7	50.4	38.5	47.7	828.927	552.955	828.926	828.927	1655.84	1655.84	1655.84	1655.84	2	3	2	2	0.53	2.23	-0.8	0.53					456064	397752	144456	133344	98 - 114
Hsp90 chaperone; redundant in function with Hsc82p; required for pheromone signaling, negative regulation of Hsf1p; docks with Tom70p for mitochondrial preprotein delivery; promotes telomerase DNA binding, nucleotide addition; protein abundance increases in response to DNA replication stress; contains two acid-rich unstructured regions that promote solubility of chaperone-substrate complexes; HSP…	HSP82	F2QN77_PICP7	R.ELISNASDALDK.I	80.3	67	0	79.5	638.326	638.326	0	638.324	1274.64	1274.64	0	1274.64	2	2	0	2	2.07	1.28	0	-2.01					1261536	395360	0	153180	34 - 45
Beta subunit of fatty acid synthetase, which catalyzes the synthesis of long-chain saturated fatty acids; contains acetyltransacylase, dehydratase, enoyl reductase, malonyl transacylase, and palmitoyl transacylase activities	FAS1	F2QNM8_PICP7	R.LVQGTNFVSNPAHSVLAPSK.D	45.3	47.5	0	56.1	1033.55	689.377	0	689.369	2065.1	2065.1	0	2065.1	2	3	0	3	-0.19	6.4	0	-4.77					250252	394284	0	310128	1171 - 1190
Mitochondrial amino acid transporter, acts both as a glutamate uniporter and as an aspartate-glutamate exchanger; involved in nitrogen metabolism and nitrogen compound biosynthesis	AGC1	F2QWF3_PICP7	R.LPTAAIDQIGR.L	50.2	48.5	0	47.4	577.828	577.833	0	578.332	1153.65	1153.65	0	1153.65	2	2	0	2	-2.66	5.13	0	867.84					219804	387672	0	139072	149 - 159
Protein component of the small (40S) ribosomal subunit; homologous to mammalian ribosomal protein S12, no bacterial homolog	RPS12	F2QVZ9_PICP7	K.QLGEWAGLCTLDR.E	0	71.7	33.8	28.6	0	759.875	759.876	759.874	0	1517.73	1517.73	1517.73	0	2	2	2	0	3.81	4.99	1.96		Carbamidomethyl: 9;	Carbamidomethyl: 9;	Carbamidomethyl: 9;	0	386696	160752	111132	97 - 109
Component of the TREX complex required for nuclear mRNA export; member of the DEAD-box RNA helicase superfamily and is involved in early and late steps of spliceosome assembly; homolog of the human splicing factor hUAP56; relocalizes from nucleus to cytoplasm upon DNA replication stress	SUB2	F2QNN9_PICP7	K.TEVFYGGTQIAK.D	0	34.6	0	0	0	657.342	0	0	0	1312.67	0	0	0	2	0	0	0	2.84	0	0					0	383672	0	0	151 - 162
Dihydroxyacetone synthase variant 1 (Pichia pastoris)	DAS1	F2QV92_PICP7	R.EGQEFLSR.V	51.3	50.7	0	0	483.24	483.239	0	0	964.461	964.461	0	0	2	2	0	0	4.38	2.73	0	0					1969928	383428	0	0	336 - 343
Acetyl-coA synthetase isoform which, along with Acs2p, is the nuclear source of acetyl-coA for histone acetylation; expressed during growth on nonfermentable carbon sources and under aerobic conditions	ACS1	F2QS15_PICP7	R.YWDIVDK.H	22.9	23.5	0	0	469.736	469.733	0	0	937.455	937.455	0	0	2	2	0	0	3.53	-2.43	0	0					181392	382484	0	0	357 - 363
Ribosomal 60S subunit protein L13B; not essential for viability; homologous to mammalian ribosomal protein L13, no bacterial homolog; RPL13B has a paralog, RPL13A, that arose from the whole genome duplication	RPL13B	F2QZA6_PICP7	R.GFTIEELK.A	31.1	22.8	0	0	936.503	468.754	0	0	935.496	935.496	0	0	1	2	0	0	-1.04	-3.57	0	0					254216	379184	0	0	74 - 81
Putative pyridoxine 4-dehydrogenase; differentially expressed during alcoholic fermentation; expression activated by transcription factor YRM1/YOR172W; green fluorescent protein (GFP)-fusion protein localizes to both the cytoplasm and the nucleus	YPR127W	F2QYW3_PICP7	R.IGGISLSEVGADTIR.R	63.4	59.4	65.4	88.3	744.407	744.403	744.409	744.403	1486.8	1486.8	1486.8	1486.8	2	2	2	2	0.49	-5.83	3.17	-4.89					804356	378808	120392	157904	145 - 159
Peroxiredoxin; peroxisomal membrane associated protein 20 (PMP20 Candida boidinii), experimentally verified in C. boidinii	PMP20	C4QYS9_PICPG	K.DGVVQNVFAEK.G	67.3	55.8	0	0	603.315	603.313	0	0	1204.61	1204.61	0	0	2	2	0	0	5.84	1.86	0	0					15475060	377536	0	0	144 - 154
Protein involved in pre-rRNA processing, 18S rRNA synthesis, and snoRNA synthesis; component of the small subunit processome complex, which is required for processing of pre-18S rRNA	NOP58	F2QZQ1_PICP7	R.EQLSNYLSSR.M	52.2	56.5	0	0	598.8	598.798	0	0	1195.58	1195.58	0	0	2	2	0	0	1.45	-2.4	0	0					618568	377036	0	0	270 - 279
Protein that associates with ribosomes and is involved in ribosome biogenesis; putative metalloprotease	TMA108	F2R077_PICP7	K.LTEYALDVASK.S	81.2	58.2	62.9	0	605.322	605.32	605.322	0	1208.63	1208.63	1208.63	0	2	2	2	0	-0.18	-3.49	0.97	0					303968	376992	200340	0	285 - 295
Ribosomal 60S subunit protein L20A; homologous to mammalian ribosomal protein L18A, no bacterial homolog; RPL20A has a paralog, RPL20B, that arose from the whole genome duplication	RPL20A	F2QXK2_PICP7	R.YWYFLQK.L	30.2	18.4	27	0	1047.53	524.271	1047.53	0	1046.52	1046.52	1046.52	0	1	2	1	0	1.12	4.86	3.6	0					236012	376680	120832	0	50 - 56
Protein component of the small (40S) ribosomal subunit; required for ribosome assembly and 20S pre-rRNA processing; mutations confer cryptopleurine resistance; homologous to mammalian ribosomal protein S14 and bacterial S11; RPS14A has a paralog, RPS14B, that arose from the whole genome duplication	RPS14A	F2QSW8_PICP7	K.ADRDESSPYAAMLAAQDVAAK.C	0	46.1	0	0	0	727.351	0	0	0	2179.02	0	0	0	3	0	0	0	3.72	0	0					0	376236	0	0	57 - 77
P-loop ATPase with similarity to human OLA1 and bacterial YchF; identified as specifically interacting with the proteasome; protein abundance increases in response to hydrogen peroxide and to DNA replication stress	OLA1	F2QZV7_PICP7	R.DLEIISNELR.L	46.5	32.4	0	0	601.326	601.325	0	0	1200.63	1200.63	0	0	2	2	0	0	2.52	1.02	0	0					398648	375212	0	0	143 - 152
Dihydroxyacetone synthase variant 1 (Pichia pastoris)	DAS1	F2QV92_PICP7	K.YGFNPAQK.F	48.4	21.6	13.1	24.4	924.462	462.734	462.733	462.731	923.45	923.45	923.45	923.45	1	2	2	2	5.31	3.6	1.87	-2.45					9522232	372640	72152	218200	290 - 297
Alpha subunit of the F1 sector of mitochondrial F1F0 ATP synthase, which is a large, evolutionarily conserved enzyme complex required for ATP synthesis; F1 translationally regulates ATP6 and ATP8 expression to achieve a balanced output of ATP synthase genes encoded in nucleus and mitochondria; phosphorylated	ATP1	F2QW09_PICP7	K.SNETEVLEAIR.V	64.5	55	0	0	630.827	630.826	0	0	1259.64	1259.64	0	0	2	2	0	0	2.46	1.67	0	0					666404	371484	0	0	512 - 522
Bifunctional carbamoylphosphate synthetase (CPSase)-aspartate transcarbamylase (ATCase), catalyzes the first two enzymatic steps in the de novo biosynthesis of pyrimidines; both activities are subject to feedback inhibition by UTP	URA2	F2QR18_PICP7	R.FTDPAQYESLK.N	42.6	62.8	0	0	649.818	649.818	0	0	1297.62	1297.62	0	0	2	2	0	0	2.47	1.86	0	0					388760	369964	0	0	2141 - 2151
GDP-mannose pyrophosphorylase (mannose-1-phosphate guanyltransferase), synthesizes GDP-mannose from GTP and mannose-1-phosphate in cell wall biosynthesis; required for normal cell wall structure	PSA1	F2QV49_PICP7	K.ETFPLLVEK.K	35.5	35.3	0	0	538.307	538.805	0	0	1074.6	1074.6	0	0	2	2	0	0	2.17	928.41	0	0					212284	360712	0	0	197 - 205
Type I HSP40 co-chaperone; involved in regulation of HSP90 and HSP70 functions; critical for determining cell size at Start as a function of growth rate; involved in protein translocation across membranes; member of the DnaJ family	YDJ1	F2QQU0_PICP7	K.GMSHAYEVLSDPQK.R	56.8	83.8	0	0	781.37	781.37	0	0	1560.72	1560.72	0	0	2	2	0	0	1.03	0.51	0	0					452692	360600	0	0	49 - 62
Dihydroxyacetone synthase variant 1 (Pichia pastoris)	DAS1	F2QV92_PICP7	K.YFFNPK.L	39.1	25.3	16.5	16.7	408.21	408.208	408.207	408.205	814.401	814.401	814.401	814.401	2	2	2	2	4.01	-0.4	-3.1	-6.77					378428	359948	1413396	481952	405 - 410
Dihydroxyacetone synthase variant 2 (Pichia pastoris)	DAS2	F2QV90_PICP7	K.YFFNPK.L	39.1	25.3	16.5	16.7	408.21	408.208	408.207	408.205	814.401	814.401	814.401	814.401	2	2	2	2	4.01	-0.4	-3.1	-6.77					378428	359948	1413396	481952	405 - 410
Mitochondrial porin (voltage-dependent anion channel); outer membrane protein required for maintenance of mitochondrial osmotic stability and mitochondrial membrane permeability; couples the glutathione pools of the intermembrane space (IMS) and the cytosol; phosphorylated; protein abundance increases in response to DNA replication stress; POR1 has a paralog, POR2, that arose from the whole genom…	POR1	F2QRS4_PICP7	M.AVPAFSDISK.A	29.4	39.9	0	0	517.78	517.777	0	0	1033.54	1033.54	0	0	2	2	0	0	1	-4.6	0	0					720208	358660	0	0	2 - 11
Ribosomal 60S subunit protein L12B; rpl12a rpl12b double mutant exhibits slow growth and slow translation; homologous to mammalian ribosomal protein L12 and bacterial L11; RPL12B has a paralog, RPL12A, that arose from the whole genome duplication	RPL12B	F2QMK4_PICP7	K.IGPLGLSPK.K	59.8	46.2	49.4	64.5	441.278	441.276	441.276	441.273	880.538	880.538	880.538	880.538	2	2	2	2	3.22	-0.86	-1.54	-6.75					755944	353848	295628	155616	32 - 40
Alpha subunit of the F1 sector of mitochondrial F1F0 ATP synthase, which is a large, evolutionarily conserved enzyme complex required for ATP synthesis; F1 translationally regulates ATP6 and ATP8 expression to achieve a balanced output of ATP synthase genes encoded in nucleus and mitochondria; phosphorylated	ATP1	F2QW09_PICP7	K.TAVALDTILNQK.R	87.1	87	56	66.1	643.87	643.872	643.867	643.867	1285.72	1285.72	1285.72	1285.72	2	2	2	2	0.99	3.79	-3.2	-4.29					1717144	352000	121648	1088236	214 - 225
Acetyl-coA synthetase isoform which, along with Acs2p, is the nuclear source of acetyl-coA for histone acetylation; expressed during growth on nonfermentable carbon sources and under aerobic conditions	ACS1	F2QS15_PICP7	R.TVTYGELLK.D	0	13.8	0	0	0	512.293	0	0	0	1022.56	0	0	0	2	0	0	0	6.67	0	0					0	349884	0	0	123 - 131
Protein component of the small (40S) ribosomal subunit; interacts with Kti11p; deletion causes hypersensitivity to zymocin; homologous to mammalian ribosomal protein S7, no bacterial homolog; RPS7B has a paralog, RPS7A, that arose from the whole genome duplication; protein abundance increases in response to DNA replication stress	RPS7B	F2QZX4_PICP7	R.HVVFLAER.K	39.6	33.3	0	0	485.779	485.777	0	0	969.54	969.54	0	0	2	2	0	0	3.75	0.67	0	0					396180	349760	0	0	87 - 94
Fructose 1,6-bisphosphate aldolase, required for glycolysis and gluconeogenesis; catalyzes conversion of fructose 1,6 bisphosphate to glyceraldehyde-3-P and dihydroxyacetone-P; locates to mitochondrial outer surface upon oxidative stress	FBA1-2	F2QP45_PICP7	K.DYLQSMVGNPQGADKPNK.K	0	41.3	0	46.8	0	654.652	0	654.654	0	1960.93	0	1960.93	0	3	0	3	0	1.02	0	4.83					0	349040	0	231544	311 - 328
Dihydroxyacetone synthase variant 1 (Pichia pastoris)	DAS1	F2QV92_PICP7	K.AVSYNDDIHDLVIK.T	110.4	79.3	50.1	36.6	801.417	801.417	801.415	801.409	1600.81	1600.81	1600.81	1600.81	2	2	2	2	6.21	6.59	4.22	-4.39					14581280	345228	151616	330860	7 - 20
Ran GTPase; GTP binding protein (mammalian Ranp homolog) involved in the maintenance of nuclear organization, RNA processing and transport; regulated by Srm1p, Rna1p, Yrb1p, Yrb2p, Yrp4p, Yrb30p, Cse1p and Kap95p; GSP1 has a paralog, GSP2, that arose from the whole genome duplication	GSP1	F2QT01_PICP7	K.NLQYFDISAK.S	31	42.3	28.3	26.9	599.81	599.809	599.808	599.807	1197.6	1197.6	1197.6	1197.6	2	2	2	2	1.38	0.38	-2.12	-2.95					976320	343656	686320	674596	139 - 148
Translational elongation factor EF-1 alpha; also encoded by TEF1; functions in the binding reaction of aminoacyl-tRNA (AA-tRNA) to ribosomes; may also have a role in tRNA re-export from the nucleus; TEF2 has a paralog, TEF1, that arose from the whole genome duplication	TEF2	F2QQG8_PICP7	K.AGMVVTFAPAGVTTEVK.S	80.8	77.8	44.8	0	847.446	847.45	847.449	0	1692.88	1692.88	1692.88	0	2	2	2	0	1.06	5.3	4.12	0	Oxidation: 3;	Oxidation: 3;	Oxidation: 3;		1355828	343304	139060	0	273 - 289
Transaldolase, enzyme in the non-oxidative pentose phosphate pathway; converts sedoheptulose 7-phosphate and glyceraldehyde 3-phosphate to erythrose 4-phosphate and fructose 6-phosphate; TAL1 has a paralog, NQM1, that arose from the whole genome duplication	TAL1-2	C4R244_PICPG	R.LLVEFGK.K	33.8	45.7	0	0	805.483	403.244	0	0	804.475	804.475	0	0	1	2	0	0	0.97	-1.85	0	0					323272	341256	0	0	82 - 88
Gamma subunit of translational elongation factor eEF1B; stimulates the binding of aminoacyl-tRNA (AA-tRNA) to ribosomes by releasing eEF1A (Tef1p/Tef2p) from the ribosomal complex; contains two ABC cassettes; binds and hydrolyzes ATP; YEF3 has a paralog, HEF3, that arose from the whole genome duplication	YEF3	F2R0F1_PICP7	K.DIEPFIPK.L	28	38.5	0	0	958.524	479.765	0	0	957.517	957.517	0	0	1	2	0	0	0.09	-1.55	0	0					492824	340880	0	0	211 - 218
Saccharopine dehydrogenase (NADP+, L-glutamate-forming); catalyzes the formation of saccharopine from alpha-aminoadipate 6-semialdehyde, the seventh step in lysine biosynthesis pathway; exhibits genetic and physical interactions with TRM112	LYS9	F2QW56_PICP7	R.FQGFPEFVK.V	10.2	11.1	39.1	0	549.786	549.787	549.787	0	1097.55	1097.55	1097.55	0	2	2	2	0	2.61	4.42	3.88	0					186468	336924	415204	0	246 - 254
Protein component of the small (40S) ribosomal subunit; overproduction suppresses mutations affecting RNA polymerase III-dependent transcription; homologous to mammalian ribosomal protein S20 and bacterial S10	RPS20	F2QRD7_PICP7	R.VSANIIANANQR.R	68.9	81.8	0	0	635.849	635.847	0	0	1269.68	1269.68	0	0	2	2	0	0	3.7	0.86	0	0					1429384	335240	0	0	35 - 46
Gamma subunit of translational elongation factor eEF1B, stimulates the binding of aminoacyl-tRNA (AA-tRNA) to ribosomes by releasing eEF1A (Tef1p/Tef2p) from the ribosomal complex	TEF4	F2R087_PICP7	R.LSEFTYLVGER.I	76.8	80.9	71.4	57.2	657.342	657.343	657.343	657.339	1312.67	1312.67	1312.67	1312.67	2	2	2	2	1.92	4.21	4.36	-1.88					1087936	334800	243940	130596	139 - 149
Dihydroxyacetone synthase variant 2 (Pichia pastoris)	DAS2	F2QV90_PICP7	K.YGFDVAR.K	38.6	23	14.9	0	414.208	414.206	414.205	0	826.397	826.397	826.397	0	2	2	2	0	4.7	-0.37	-1.58	0					7944608	332880	244408	0	290 - 296
Chromatin associated high mobility group (HMG) family member; involved in genome maintenance; rDNA-binding component of the Pol I transcription system; associates with a 5'-3' DNA helicase and Fpr1p, a prolyl isomerase; relocalizes to the cytosol in response to hypoxia	HMO1	C4R2A0_PICPG	K.GLPPLSSLEMTHETSK.K	0	29.1	0	0	0	576.296	0	0	0	1725.86	0	0	0	3	0	0	0	3.49	0	0					0	332700	0	0	119 - 134
Poly(A) binding protein, part of the 3'-end RNA-processing complex, mediates interactions between the 5' cap structure and the 3' mRNA poly(A) tail, involved in control of poly(A) tail length, interacts with translation factor eIF-4G	PAB1	F2QU09_PICP7	R.LEEEFKPFGTITSAK.V	0	13.8	48.8	37.4	0	566.3	848.945	566.299	0	1695.87	1695.87	1695.87	0	3	2	3	0	3.31	2.53	1.36					0	331340	277016	407136	352 - 366
Ribosomal 60S subunit protein L28; homologous to mammalian ribosomal protein L27A and bacterial L15; may have peptidyl transferase activity; can mutate to cycloheximide resistance	RPL28	F2QS58_PICP7	K.NSSASSAVVIDTLANGYGK.V	85.7	17.2	0	0	927.465	927.962	0	0	1852.92	1852.92	0	0	2	2	0	0	-1.09	535.21	0	0					622480	330812	0	0	93 - 111
Conserved ribosomal protein P0 of the ribosomal stalk; involved in interaction between translational elongation factors and the ribosome; phosphorylated on serine 302; homologous to mammalian ribosomal protein LP0 and bacterial L10	RPP0	F2QLU5_PICP7	K.SIFIVGVDNVSSQQMHEVR.Q	69.6	64	0	52.9	715.698	715.695	0	715.692	2144.07	2144.07	0	2144.07	3	3	0	3	1.32	-2.31	0	-6.37					387456	330196	0	320592	24 - 42
eIF3b subunit of the core complex of translation initiation factor 3 (eIF3), essential for translation; part of a subcomplex (Prt1p-Rpg1p-Nip1p) that stimulates binding of mRNA and tRNA(i)Met to ribosomes	PRT1	F2QVN1_PICP7	R.LIDFSPDER.Y	50.1	44.6	0	0	546.273	546.273	0	0	1090.53	1090.53	0	0	2	2	0	0	2.34	1.06	0	0					865300	328480	0	0	274 - 282
Subunit of the cytosolic chaperonin Cct ring complex, related to Tcp1p, required for the assembly of actin and tubulins in vivo	CCT3	C4R1Y3_PICPG	R.ILEIEEEQVR.L	15.8	35.6	0	0	629.336	629.337	0	0	1256.66	1256.66	0	0	2	2	0	0	-3.01	-0.78	0	0					917868	327912	0	0	300 - 309
Mitochondrial porin (voltage-dependent anion channel); outer membrane protein required for maintenance of mitochondrial osmotic stability and mitochondrial membrane permeability; couples the glutathione pools of the intermembrane space (IMS) and the cytosol; phosphorylated; protein abundance increases in response to DNA replication stress; POR1 has a paralog, POR2, that arose from the whole genom…	POR1	F2QRS4_PICP7	K.LNLTYAHQAFTAR.T	83.8	75.7	82.6	81.3	502.601	502.603	753.395	753.399	1504.78	1504.78	1504.78	1504.78	3	3	2	2	2.46	4.65	-1.47	3.04					855288	327396	252972	1132244	111 - 123
Peroxisomal membrane protein required for medium-chain fatty acid oxidation and peroxisome proliferation, possibly by inducing membrane curvature; localization regulated by phosphorylation; transcription regulated by Adr1p and Pip2p-Oaf1p	PEX11	F2QSU6_PICP7	K.ETINLIESESK.L	61.8	49.8	0	0	631.83	631.827	0	0	1261.64	1261.64	0	0	2	2	0	0	3.71	-1.2	0	0					2423280	326712	0	0	184 - 194
similarity to eukaryotic translation initiation factor 3 subunit F	PAS_chr1-4_0289	F2QLH1_PICP7	K.AGSFVFSEVPTK.V	29.8	41.1	0	0	634.83	634.832	0	0	1267.64	1267.64	0	0	2	2	0	0	0.78	3.78	0	0					309976	326268	0	0	180 - 191
Protein component of the small (40S) ribosomal subunit; homologous to mammalian ribosomal protein S13 and bacterial S15	RPS13	F2QZ60_PICP7	R.LILIESR.I	48.7	53.4	53.9	54.3	422.268	422.269	422.267	422.268	842.523	842.523	842.523	842.523	2	2	2	2	-0.6	0.11	-4.15	-1.78					228092	324128	105464	208436	115 - 121
ATPase involved in protein folding and NLS-directed nuclear transport; member of HSP70 family; forms chaperone complex with Ydj1p; localized to nucleus, cytoplasm, and cell wall; 98% identical with paralog Ssa2p, but subtle differences between the two proteins provide functional specificity with respect to propagation of yeast [URE3] prions and vacuolar-mediated degradations of gluconeogenesis en…	SSA1	F2QYW1_PICP7	R.TTPSFVAFTDTER.L	50.8	72.6	63.7	50.3	736.358	736.354	736.357	736.358	1470.7	1470.7	1470.7	1470.7	2	2	2	2	2.02	-3.68	0.12	1.48					1001892	322540	212968	228304	34 - 46
Cytoplasmic ATPase that is a ribosome-associated molecular chaperone; functions with J-protein partner Zuo1p; may be involved in the folding of newly-synthesized polypeptide chains; member of the HSP70 family; SSB2 has a paralog, SSB1, that arose from the whole genome duplication	SSB2	F2QVJ7_PICP7	R.VTPSFVAFTPEER.L	72.1	57.4	60.4	60.1	740.378	740.379	740.377	740.374	1478.74	1478.74	1478.74	1478.74	2	2	2	2	0.34	1.28	-1.15	-5.2					944796	318408	141184	2154856	39 - 51
Actin, structural protein involved in cell polarization, endocytosis, and other cytoskeletal functions	ACT1	F2QX11_PICP7	R.YPIEHGIVTNWDDMEK.I	13.4	36.9	44.4	0	973.957	649.639	974.451	0	1945.89	1945.89	1945.89	0	2	3	2	0	6.38	4.29	513.18	0					177620	318104	146896	0	70 - 85
mRNA cap binding protein and translation initiation factor eIF4E; the eIF4E-cap complex is responsible for mediating cap-dependent mRNA translation via interactions with translation initiation factor eIF4G (Tif4631p or Tif4632p); protein abundance increases in response to DNA replication stress; mutants are defective for adhesion and pseudohyphal growth	CDC33	F2QUU1_PICP7	K.LTYQFAYR.K	39.7	22.9	0	39.4	531.777	531.777	0	531.274	1060.53	1060.53	0	1060.53	2	2	0	2	946.47	945.9	0	0.06					202336	317916	0	856940	102 - 109
Beta subunit of fatty acid synthetase, which catalyzes the synthesis of long-chain saturated fatty acids; contains acetyltransacylase, dehydratase, enoyl reductase, malonyl transacylase, and palmitoyl transacylase activities	FAS1	F2QNM8_PICP7	R.GMTMQVAVPR.D	48.6	40.6	51.1	70.8	545.282	545.281	545.278	545.278	1088.55	1088.55	1088.55	1088.55	2	2	2	2	2.55	-0.02	-5.16	-4.97					334876	317156	761984	677700	1853 - 1862
Gamma subunit of translational elongation factor eEF1B; stimulates the binding of aminoacyl-tRNA (AA-tRNA) to ribosomes by releasing eEF1A (Tef1p/Tef2p) from the ribosomal complex; contains two ABC cassettes; binds and hydrolyzes ATP; YEF3 has a paralog, HEF3, that arose from the whole genome duplication	YEF3	F2R0F1_PICP7	K.EALASGQFRPLTR.K	26	29.5	18.3	18.2	482.601	482.599	482.6	482.599	1444.78	1444.78	1444.78	1444.78	3	3	3	3	1.11	-3.24	-1.17	-2.83					332328	315252	326012	459612	867 - 879
Dihydroxyacetone synthase variant 2 (Pichia pastoris)	DAS2	F2QV90_PICP7	K.NYPQEGEELK.A	44.5	30	21.7	33	1206.57	603.788	603.784	603.784	1205.56	1205.56	1205.56	1205.56	1	2	2	2	4.88	3.32	-1.64	-2.47					17939976	314396	53036	62456	332 - 341
Translation initiation factor eIF4A; DEA(D/H)-box RNA helicase that couples ATPase activity to RNA binding and unwinding; forms a dumbbell structure of two compact domains connected by a linker; interacts with eIF4G; protein abundance increases in response to DNA replication stress; TIF2 has a paralog, TIF1, that arose from the whole genome duplication	TIF2	C4R506_PICPG	K.DQLTLEGIK.Q	56.2	45.2	0	0	1017.56	508.787	0	0	1015.55	1015.55	0	0	1	2	0	0	986.02	3.61	0	0					288640	311704	0	0	228 - 236
Component of the septin ring that is required for cytokinesis; septins are GTP-binding proteins that assemble into rod-like hetero-oligomers that can associate with other rods to form filaments; septin rings at the mother-bud neck act as scaffolds for recruiting cell division factors and as barriers to prevent diffusion of specific proteins between mother and daughter cells	CDC12	F2QZN5_PICP7	R.IYSPPIDHEDQGAAEHAR.Q	0	17.8	0	0	0	502.24	0	0	0	2004.93	0	0	0	4	0	0	0	0.96	0	0					0	311152	0	0	198 - 215
Alcohol oxidase (Pichia pastoris)	AOX1	F2QY27_PICP7	K.NEGHVTSNQVELHPDIEYDEEDDK.A	0	27.5	47.4	68.2	0	704.06	938.072	703.807	0	2811.21	2811.21	2811.21	0	4	3	4	0	355.55	-5.46	-3.92					0	309832	183960	2492848	529 - 552
Ribosomal 60S subunit protein L2B; homologous to mammalian ribosomal protein L2 and bacterial L2; RPL2B has a paralog, RPL2A, that arose from the whole genome duplication; expression is upregulated at low temperatures	RPL2B	F2QNU2_PICP7	R.GVIGVVAGGGR.I	45.7	43.7	55.3	52.6	471.28	471.279	471.279	471.279	940.545	940.545	940.545	940.545	2	2	2	2	0.67	-2.94	-3.15	-2.09					834548	307384	80252	208352	164 - 174
Protein component of the small (40S) ribosomal subunit; homologous to mammalian ribosomal protein S4, no bacterial homolog; RPS4B has a paralog, RPS4A, that arose from the whole genome duplication	RPS4B	F2QZT6_PICP7	K.DALENQFVTR.L	66.1	68.3	0	0	596.803	596.8	0	0	1191.59	1191.59	0	0	2	2	0	0	3.05	-2.98	0	0					1384208	303904	0	0	212 - 221
Poly(A) binding protein, part of the 3'-end RNA-processing complex, mediates interactions between the 5' cap structure and the 3' mRNA poly(A) tail, involved in control of poly(A) tail length, interacts with translation factor eIF-4G	PAB1	F2QU09_PICP7	R.MVANKPLYVALAQPK.A	27	55.9	67.8	92.5	548.316	548.315	821.97	821.967	1641.93	1641.93	1641.93	1641.93	3	3	2	2	-0.34	-2.71	-1.21	-4.86					345892	303364	179480	166756	400 - 414
S-adenosylmethionine synthetase; catalyzes transfer of the adenosyl group of ATP to the sulfur atom of methionine; SAM2 has a paralog, SAM1, that arose from the whole genome duplication	SAM2	F2QV42_PICP7	K.TASYGHFTNQENPWEQPK.V	0	41.4	35.4	45.8	0	712.328	711.993	711.99	0	2132.96	2132.96	2132.96	0	3	3	3	0	472.14	1.21	-3.7					0	302520	131108	257028	402 - 419
Conserved ribosomal protein P0 of the ribosomal stalk; involved in interaction between translational elongation factors and the ribosome; phosphorylated on serine 302; homologous to mammalian ribosomal protein LP0 and bacterial L10	RPP0	F2QLU5_PICP7	R.GTIEITSDVK.V	57.6	51.4	27.4	39.3	531.789	531.788	531.787	531.786	1061.56	1061.56	1061.56	1061.56	2	2	2	2	2.06	0.18	-1.14	-3.2					1410312	302344	306904	315412	148 - 157
Protein component of the small (40S) ribosomal subunit; homologous to mammalian ribosomal protein S18 and bacterial S13; RPS18A has a paralog, RPS18B, that arose from the whole genome duplication; protein increases in abundance and relocalizes from cytoplasm to nuclear foci upon DNA replication stress	RPS18A	F2QRZ6_PICP7	K.IPAWFLNR.Q	42.3	45	45.9	41.5	508.789	508.785	508.786	508.787	1015.56	1015.56	1015.56	1015.56	2	2	2	2	2.27	-4.61	-2.84	-1.27					1000076	301696	2394112	1902776	84 - 91
ATPase involved in protein import into the ER, also acts as a chaperone to mediate protein folding in the ER and may play a role in ER export of soluble proteins; regulates the unfolded protein response via interaction with Ire1p	KAR2	F2QTW5_PICP7	K.LIAEDYLGK.K	0	20.5	0	0	0	511.28	0	0	0	1020.55	0	0	0	2	0	0	0	-4.42	0	0					0	298520	0	0	163 - 171
Protein component of the small (40S) ribosomal subunit; overproduction suppresses mutations affecting RNA polymerase III-dependent transcription; homologous to mammalian ribosomal protein S20 and bacterial S10	RPS20	F2QRD7_PICP7	K.TWDTYEMR.I	33.6	20.2	0	0	551.238	551.236	0	0	1100.46	1100.46	0	0	2	2	0	0	1.59	-2.58	0	0					745208	298404	0	0	76 - 83
Gamma subunit of translational elongation factor eEF1B; stimulates the binding of aminoacyl-tRNA (AA-tRNA) to ribosomes by releasing eEF1A (Tef1p/Tef2p) from the ribosomal complex; contains two ABC cassettes; binds and hydrolyzes ATP; YEF3 has a paralog, HEF3, that arose from the whole genome duplication	YEF3	F2R0F1_PICP7	R.DINFQCSLSSR.I	43.8	62.1	16.2	40.2	663.81	663.808	663.81	663.805	1325.6	1325.6	1325.6	1325.6	2	2	2	2	2.15	-2.07	1.09	-5.99	Carbamidomethyl: 6;	Carbamidomethyl: 6;	Carbamidomethyl: 6;	Carbamidomethyl: 6;	1212632	296672	90848	157660	693 - 703
Cytoplasmic ATPase that is a ribosome-associated molecular chaperone; functions with J-protein partner Zuo1p; may be involved in the folding of newly-synthesized polypeptide chains; member of the HSP70 family; SSB2 has a paralog, SSB1, that arose from the whole genome duplication	SSB2	F2QVJ7_PICP7	K.LLSDFFDGK.Q	70	24.7	69.8	56	521.268	521.265	521.263	521.771	1040.52	1040.52	1040.52	1040.52	2	2	2	2	4.21	-2.7	-5.58	968.01					277380	295796	92992	49984	352 - 360
Histone H4, core histone protein required for chromatin assembly and chromosome function; one of two identical histone proteins (see also HHF1); contributes to telomeric silencing; N-terminal domain involved in maintaining genomic integrity	HHF2	F2QQI9_PICP7	R.ISALIYEEVR.A	60.3	51.3	0	0	596.832	596.832	0	0	1191.65	1191.65	0	0	2	2	0	0	-0.08	-0.58	0	0					284052	295672	0	0	47 - 56
3-phosphoglycerate dehydrogenase; catalyzes the first step in serine and glycine biosynthesis; SER3 has a paralog, SER33, that arose from the whole genome duplication	SER3	F2QSD3_PICP7	K.NLISSPQLAAMK.D	0	34.7	34.1	47.9	0	636.849	636.857	636.855	0	1271.69	1271.69	1271.69	0	2	2	2	0	-6.21	6.35	3.05					0	295052	180388	285356	267 - 278
ADP-ribosylation factor; GTPase of the Ras superfamily involved in regulation of coated vesicle formation in intracellular trafficking within the Golgi; ARF1 has a paralog, ARF2, that arose from the whole genome duplication	ARF1	F2QQW3_PICP7	K.IFNDLLGAK.E	42.2	41	32.9	34.3	495.785	495.782	495.783	495.784	989.555	989.555	989.555	989.555	2	2	2	2	1.48	-5.58	-2.96	-2.15					212240	294984	117092	140460	8 - 16
GDP-mannose pyrophosphorylase (mannose-1-phosphate guanyltransferase), synthesizes GDP-mannose from GTP and mannose-1-phosphate in cell wall biosynthesis; required for normal cell wall structure	PSA1	F2QV49_PICP7	R.DIPNLIDR.F	29.3	46.8	0	0	478.266	478.265	0	0	954.513	954.513	0	0	2	2	0	0	4.18	2.3	0	0					250200	294876	0	0	152 - 159
Protein component of the small (40S) subunit; essential for control of translational accuracy; phosphorylation by C-terminal domain kinase I (CTDK-I) enhances translational accuracy; methylated on one or more arginine residues by Hmt1p; homologous to mammalian ribosomal protein S2 and bacterial S5	RPS2	F2QQ33_PICP7	K.MMQLAGVEDVYTSSGGSTR.T	91.2	102.2	40.2	65.9	994.959	994.952	994.956	994.954	1987.9	1987.9	1987.9	1987.9	2	2	2	2	3.18	-4.56	-0.24	-2.15					1972220	291852	69640	71096	195 - 213
Polypeptide release factor (eRF1) in translation termination; mutant form acts as a recessive omnipotent suppressor; methylated by Mtq2p-Trm112p in ternary complex eRF1-eRF3-GTP; mutation of methylation site confers resistance to zymocin; has a role in cytokinesis through interaction with Mlc1p	SUP45	F2QYD2_PICP7	K.MLTDEYGTASNIK.S	79.2	91.1	0	0	721.847	721.845	0	0	1441.68	1441.68	0	0	2	2	0	0	2.6	-0.73	0	0					812044	290944	0	0	53 - 65
Peroxisomal malate dehydrogenase, catalyzes interconversion of malate and oxaloacetate; involved in the glyoxylate cycle	MDH3	F2QY33_PICP7	K.LESYLPENDGLEK.A	27.9	53	0	0	753.871	753.865	0	0	1505.72	1505.72	0	0	2	2	0	0	1.12	-5.77	0	0					249484	290280	0	0	54 - 66
Catalase A, breaks down hydrogen peroxide in the peroxisomal matrix formed by acyl-CoA oxidase (Pox1p) during fatty acid beta-oxidation	CTA1	F2QR06_PICP7	K.SDLGVVNFNNEEAGK.L	63.6	88.1	0	0	796.882	796.88	0	0	1591.75	1591.75	0	0	2	2	0	0	1.4	-0.86	0	0					1872136	289872	0	0	229 - 243
Acetyl-CoA carboxylase, biotin containing enzyme; catalyzes carboxylation of cytosolic acetyl-CoA to form malonyl-CoA and regulates histone acetylation by regulating the availablity of acetyl-CoA; required for de novo biosynthesis of long-chain fatty acids; ACC1 has a paralog, HFA1, that arose from the whole genome duplication	ACC1	F2QLC7_PICP7	K.IIFIGPPGSAMR.S	48.4	39.7	41.7	0	629.853	629.857	629.857	0	1257.69	1257.69	1257.69	0	2	2	2	0	0.7	6.89	6.89	0					342972	287900	356000	0	155 - 166
Dihydroxyacetone synthase variant 1 (Pichia pastoris)	DAS1	F2QV92_PICP7	K.SLPVEDVYK.Y	51.8	60.3	17	0	1049.55	1049.55	525.276	0	1048.54	1048.54	1048.54	0	1	1	2	0	0.33	1.95	-6.31	0					3874684	286216	410340	0	657 - 665
Dihydroxyacetone synthase variant 2 (Pichia pastoris)	DAS2	F2QV90_PICP7	K.SLPVEDVYK.Y	51.8	60.3	17	0	1049.55	1049.55	525.276	0	1048.54	1048.54	1048.54	0	1	1	2	0	0.33	1.95	-6.31	0					3874684	286216	410340	0	657 - 665
Subunit b of the stator stalk of mitochondrial F1F0 ATP synthase; ATP synthase is a large, evolutionarily conserved enzyme complex required for ATP synthesis; contributes to the oligomerization of the complex, which in turn determines the shape of inner membrane cristae; phosphorylated	ATP4	F2QWC4_PICP7	R.QLEQQQLASSVISK.V	69.1	98.8	0	94.8	779.926	779.924	0	779.93	1557.84	1557.84	0	1557.84	2	2	0	2	0.9	-2.3	0	6.03					889068	285704	0	243264	190 - 203
similarity to eukaryotic translation initiation factor 3 subunit F	PAS_chr1-4_0289	F2QLH1_PICP7	K.VPIPQNDTNQLISQLNK.L	48.2	35.5	0	0	961.522	641.353	0	0	1921.03	1921.03	0	0	2	3	0	0	1.02	5.66	0	0					1058832	284364	0	0	214 - 230
Peroxisomal malate dehydrogenase, catalyzes interconversion of malate and oxaloacetate; involved in the glyoxylate cycle	MDH3	F2QY33_PICP7	K.LFGVTTLDCVR.A	57.5	24.2	82.1	81.9	640.838	640.84	640.84	640.833	1279.66	1279.66	1279.66	1279.66	2	2	2	2	1.86	4.36	3.89	-6.41	Carbamidomethyl: 9;	Carbamidomethyl: 9;	Carbamidomethyl: 9;	Carbamidomethyl: 9;	508016	283056	921724	670636	144 - 154
Type II HSP40 co-chaperone that interacts with the HSP70 protein Ssa1p; not functionally redundant with Ydj1p due to due to substrate specificity; has similarity to bacterial DnaJ proteins; protein abundance increases in response to DNA replication stress	SIS1	F2QR25_PICP7	K.SQPIQPTQTINYPGLGMPISK.K	43.9	46.9	0	0	1135.6	757.4	0	0	2269.18	2269.18	0	0	2	3	0	0	1.76	0.36	0	0					469232	282184	0	0	294 - 314
PCI domain, also been called the PINT motif (Proteasome, Int-6, Nip-1 and TRIP-15)	PAS_chr2-2_0120	F2QQZ5_PICP7	K.FDFTTVPSVNK.S	28.5	48.1	0	0	627.823	627.825	0	0	1253.63	1253.63	0	0	2	2	0	0	2.11	4.81	0	0					479560	280708	0	0	260 - 270
Component of mRNP complexes associated with polyribosomes; implicated in secretion and nuclear segregation; multicopy suppressor of BFA (Brefeldin A) sensitivity	BFR1	F2QPL9_PICP7	K.LNSELAELEAK.L	49.5	11.1	0	0	608.828	608.824	0	0	1215.63	1215.63	0	0	2	2	0	0	6.38	-1.67	0	0					229052	280596	0	0	492 - 502
6-phosphogluconate dehydrogenase (decarboxylating); catalyzes an NADPH regenerating reaction in the pentose phosphate pathway; required for growth on D-glucono-delta-lactone; GND2 has a paralog, GND1, that arose from the whole genome duplication	GND2	F2QWW3_PICP7	K.GIHFVGSGVSGGEEGAR.Y	0	40.5	42.5	68.4	0	539.266	539.264	539.263	0	1614.78	1614.78	1614.78	0	3	3	3	0	0.89	-3.75	-4.67					0	280436	899916	1737688	122 - 138
ATPase of the ATP-binding cassette (ABC) family involved in 40S and 60S ribosome biogenesis, has similarity to Gcn20p; shuttles from nucleus to cytoplasm, physically interacts with Tif6p, Lsg1p	ARB1	F2QUZ8_PICP7	K.LGVYSQHSADQLDLTK.N	30.7	29.1	0	0	592.305	592.308	0	0	1773.89	1773.89	0	0	3	3	0	0	1.43	6.83	0	0					515896	279504	0	0	451 - 466
Elongation factor 2 (EF-2), also encoded by EFT1; catalyzes ribosomal translocation during protein synthesis; contains diphthamide, the unique posttranslationally modified histidine residue specifically ADP-ribosylated by diphtheria toxin; EFT2 has a paralog, EFT1, that arose from the whole genome duplication	EFT2	C4QZQ5_PICPG	K.VGEIVLAAR.K	53.9	66.1	61.7	62	464.286	464.285	464.283	464.283	926.555	926.555	926.555	926.555	2	2	2	2	1.86	0.57	-4.38	-4.6					518048	278980	1288280	1591924	815 - 823
Bifunctional carbamoylphosphate synthetase (CPSase)-aspartate transcarbamylase (ATCase), catalyzes the first two enzymatic steps in the de novo biosynthesis of pyrimidines; both activities are subject to feedback inhibition by UTP	URA2	F2QR18_PICP7	K.AFATSPQVLIER.S	0	15.9	0	0	0	666.372	0	0	0	1330.72	0	0	0	2	0	0	0	3.26	0	0					0	276748	0	0	620 - 631
Protein that associates with ribosomes and is involved in ribosome biogenesis; putative metalloprotease	TMA108	F2R077_PICP7	R.IEETDLEDVPYHVPVSIR.L	41	33.4	0	0	704.362	704.365	0	0	2110.06	2110.06	0	0	3	3	0	0	2.66	6.64	0	0					194924	274052	0	0	556 - 573
Cytoplasmic peptidyl-prolyl cis-trans isomerase (cyclophilin); catalyzes the cis-trans isomerization of peptide bonds N-terminal to proline residues; binds the drug cyclosporin A; protein abundance increases in response to DNA replication stress	CPR1	F2QNJ7_PICP7	K.TFFDVSSNDQPLGR.I	75	54.9	0	0	791.88	791.883	0	0	1581.74	1581.74	0	0	2	2	0	0	2.6	5.75	0	0					245464	273812	0	0	4 - 17
Conserved ribosomal protein P0 of the ribosomal stalk; involved in interaction between translational elongation factors and the ribosome; phosphorylated on serine 302; homologous to mammalian ribosomal protein LP0 and bacterial L10	RPP0	F2QLU5_PICP7	R.VAAPARPGAIAPLDVFIPAGNTGMEPGK.T	45.6	30.8	27	23.2	906.488	906.483	906.816	906.492	2716.44	2716.44	2716.44	2716.44	3	3	3	3	1.88	-3.19	363.5	6.29					2291536	272356	1403188	271404	105 - 132
Mitochondrial porin (voltage-dependent anion channel); outer membrane protein required for maintenance of mitochondrial osmotic stability and mitochondrial membrane permeability; couples the glutathione pools of the intermembrane space (IMS) and the cytosol; phosphorylated; protein abundance increases in response to DNA replication stress; POR1 has a paralog, POR2, that arose from the whole genom…	POR1	F2QRS4_PICP7	K.LGLGAAIDVLK.L	64.3	40.4	46.9	69.6	535.336	535.337	535.332	535.338	1068.65	1068.65	1068.65	1068.65	2	2	2	2	3.5	4.25	-5.46	5.93					205084	272012	61136	209384	257 - 267
Protein of unknown function involved in vacuolar protein sorting	VPS70-1	F2QVB1_PICP7	R.LPGLVEAIEDK.N	58.2	33.1	0	0	592.333	592.334	0	0	1182.65	1182.65	0	0	2	2	0	0	1.39	2.57	0	0					205628	270808	0	0	804 - 814
Alpha subunit of fatty acid synthetase, which catalyzes the synthesis of long-chain saturated fatty acids; contains the acyl-carrier protein domain and beta-ketoacyl reductase, beta-ketoacyl synthase and self-pantetheinylation activities	FAS2	F2QLH6_PICP7	R.LVAGQIPTGWDAK.R	68.8	44.3	0	55.8	678.37	678.875	0	678.366	1354.72	1354.72	0	1354.72	2	2	0	2	0.26	744.54	0	-4.9					965768	269768	0	184948	1171 - 1183
Ribosomal 60S subunit protein L38; homologous to mammalian ribosomal protein L38, no bacterial homolog	RPL38	F2QPK2_PICP7	R.YLYTLIVEDADK.A	82.7	73.6	0	0	721.875	721.87	0	0	1441.73	1441.73	0	0	2	2	0	0	1.1	-6.24	0	0					690988	269644	0	0	50 - 61
Ribosomal 60S subunit protein L22A; required for the oxidative stress response in yeast; homologous to mammalian ribosomal protein L22, no bacterial homolog; RPL22A has a paralog, RPL22B, that arose from the whole genome duplication	RPL22A	F2R0E7_PICP7	K.TFTVDASAPTEQGVFDPASYAK.Y	75	78.8	34.6	13.9	1151.55	1151.54	1152.05	1151.55	2301.08	2301.08	2301.08	2301.08	2	2	2	2	1.62	-5.67	437.65	3.53					1103624	267876	79532	41752	14 - 35
Mitochondrial amino acid transporter, acts both as a glutamate uniporter and as an aspartate-glutamate exchanger; involved in nitrogen metabolism and nitrogen compound biosynthesis	AGC1	F2QWF3_PICP7	K.LNYYTFR.A	24.4	29.4	0	0	488.749	488.748	0	0	975.481	975.481	0	0	2	2	0	0	1.67	-0.17	0	0					277592	266636	0	0	183 - 189
PCI domain, also been called the PINT motif (Proteasome, Int-6, Nip-1 and TRIP-15)	PAS_chr2-2_0120	F2QQZ5_PICP7	R.IDQPNELVYINK.V	0	56.6	0	0	0	723.383	0	0	0	1444.76	0	0	0	2	0	0	0	-3.7	0	0					0	265388	0	0	325 - 336
Poly(A) binding protein, part of the 3'-end RNA-processing complex, mediates interactions between the 5' cap structure and the 3' mRNA poly(A) tail, involved in control of poly(A) tail length, interacts with translation factor eIF-4G	PAB1	F2QU09_PICP7	R.ALEELNYAEIK.G	48	25.7	0	0	646.842	646.844	0	0	1291.67	1291.67	0	0	2	2	0	0	3.45	5.77	0	0					709032	264360	0	0	109 - 119
Bifunctional carbamoylphosphate synthetase (CPSase)-aspartate transcarbamylase (ATCase), catalyzes the first two enzymatic steps in the de novo biosynthesis of pyrimidines; both activities are subject to feedback inhibition by UTP	URA2	F2QR18_PICP7	R.LAVTDIVSK.L	0	28.1	0	0	0	473.282	0	0	0	944.554	0	0	0	2	0	0	0	-4.23	0	0					0	264264	0	0	1751 - 1759
PCI domain, also been called the PINT motif (Proteasome, Int-6, Nip-1 and TRIP-15)	PAS_chr2-2_0120	F2QQZ5_PICP7	R.VGNISDVSFVK.K	0	29.1	0	0	0	582.814	0	0	0	1163.62	0	0	0	2	0	0	0	-4.45	0	0					0	263036	0	0	187 - 197
Primary component of eisosomes, which are large immobile patch structures at the cell cortex associated with endocytosis, along with Pil1p and Sur7p; null mutants show activation of Pkc1p/Ypk1p stress resistance pathways; member of the BAR domain family	LSP1	F2QX17_PICP7	K.LALIAGYGK.A	59.4	80.3	0	65.7	453.277	453.278	0	453.274	904.538	904.538	0	904.538	2	2	0	2	1.37	3.58	0	-6.35					522120	261788	0	8755688	213 - 221
Translation initiation factor eIF4A; DEA(D/H)-box RNA helicase that couples ATPase activity to RNA binding and unwinding; forms a dumbbell structure of two compact domains connected by a linker; interacts with eIF4G; protein abundance increases in response to DNA replication stress; TIF2 has a paralog, TIF1, that arose from the whole genome duplication	TIF2	C4R506_PICPG	R.DTIMQEFR.T	45.6	41.6	0	0	520.248	520.246	0	0	1038.48	1038.48	0	0	2	2	0	0	1.75	-2.67	0	0					357696	261496	0	0	301 - 308
Elongation factor 2 (EF-2), also encoded by EFT1; catalyzes ribosomal translocation during protein synthesis; contains diphthamide, the unique posttranslationally modified histidine residue specifically ADP-ribosylated by diphtheria toxin; EFT2 has a paralog, EFT1, that arose from the whole genome duplication	EFT2	C4QZQ5_PICPG	K.AELMVYISK.M	0	33.7	22.8	16.9	0	527.284	527.285	527.29	0	1052.56	1052.56	1052.56	0	2	2	2	0	-3.39	-1.49	6.85					0	261208	99088	115524	376 - 384
Hsp70 protein that interacts with Zuo1p (a DnaJ homolog) to form a ribosome-associated complex that binds the ribosome via the Zuo1p subunit; also involved in pleiotropic drug resistance via sequential activation of PDR1 and PDR5; binds ATP	SSZ1	F2QNR1_PICP7	R.NPQNTIINFR.D	47.2	35.6	0	29.8	608.827	608.828	0	608.823	1215.64	1215.64	0	1215.64	2	2	0	2	2.32	3.8	0	-3.43					363680	260616	0	153792	60 - 69
P-loop ATPase with similarity to human OLA1 and bacterial YchF; identified as specifically interacting with the proteasome; protein abundance increases in response to hydrogen peroxide and to DNA replication stress	OLA1	F2QZV7_PICP7	R.AVDAVFQVVR.C	53.5	41.3	45.3	45.9	552.315	552.311	552.312	552.314	1102.61	1102.61	1102.61	1102.61	2	2	2	2	1.77	-5.11	-2.76	0.5					206300	260452	466932	394064	115 - 124
Essential RNA-binding G protein effector of mating response pathway, mainly associated with nuclear envelope and ER, interacts in mRNA-dependent manner with translating ribosomes via multiple KH domains, similar to vertebrate vigilins	SCP160	F2QLS1_PICP7	K.NYSSYSLDISK.A	0	24.8	0	0	0	638.804	0	0	0	1275.6	0	0	0	2	0	0	0	-3.01	0	0					0	259968	0	0	378 - 388
Alcohol oxidase (Pichia pastoris)	AOX1	F2QY27_PICP7	R.ACNNPDIHGFEGPIK.V	72.2	78	45.3	0	834.895	834.895	556.929	0	1667.77	1667.77	1667.77	0	2	2	3	0	1.23	1.23	-4.98	0	Carbamidomethyl: 2;	Carbamidomethyl: 2;	Carbamidomethyl: 2;		992660	257056	266252	0	135 - 149
Histone H4, core histone protein required for chromatin assembly and chromosome function; one of two identical histone proteins (see also HHF1); contributes to telomeric silencing; N-terminal domain involved in maintaining genomic integrity	HHF2	F2QQI9_PICP7	K.TVTSLDVVYALK.R	80.8	73.2	78.8	0	654.876	654.875	654.878	0	1307.73	1307.73	1307.73	0	2	2	2	0	2.43	1.66	6.24	0					820912	256404	253956	0	81 - 92
Calnexin; integral membrane ER chaperone involved in folding and quality control of glycoproteins; chaperone activity is inhibited by Mpd1p, with which Cne1p interacts; 24% identical to mammalian calnexin; Ca+ binding not yet shown in yeast	CNE1	F2QTD2_PICP7	K.WSPPLIENPDYK.G	30.8	48.2	0	44.1	729.868	729.872	0	729.871	1457.72	1457.72	0	1457.72	2	2	0	2	1.35	6.55	0	6.01					473900	255320	0	88664	344 - 355
Triose phosphate isomerase, abundant glycolytic enzyme; mRNA half-life is regulated by iron availability; transcription is controlled by activators Reb1p, Gcr1p, and Rap1p through binding sites in the 5' non-coding region; inhibition of Tpi1p activity by PEP (phosphoenolpyruvate) stimulates redox metabolism in respiring cells; E104D mutation in human TPI causes a rare autosomal disease	TPI1	C4R626_PICPG	K.QANITLDVVK.R	20.7	42.1	51.7	52.5	550.819	550.817	550.816	550.818	1099.62	1099.62	1099.62	1099.62	2	2	2	2	0.48	-3.16	-5.88	-2.07					479788	255124	1306092	124168	135 - 144
GDP-mannose pyrophosphorylase (mannose-1-phosphate guanyltransferase), synthesizes GDP-mannose from GTP and mannose-1-phosphate in cell wall biosynthesis; required for normal cell wall structure	PSA1	F2QU14_PICP7	K.LPDDGTTYVYEYK.G	43.9	56.3	0	0	782.366	782.362	0	0	1562.71	1562.71	0	0	2	2	0	0	1.91	-2.31	0	0					350756	255056	0	0	247 - 259
ATPase involved in protein folding and NLS-directed nuclear transport; member of HSP70 family; forms chaperone complex with Ydj1p; localized to nucleus, cytoplasm, and cell wall; 98% identical with paralog Ssa2p, but subtle differences between the two proteins provide functional specificity with respect to propagation of yeast [URE3] prions and vacuolar-mediated degradations of gluconeogenesis en…	SSA1	F2QYW1_PICP7	K.DAGLIAGLNVMR.I	62.1	55	64.6	60	615.338	615.337	615.338	615.34	1228.66	1228.66	1228.66	1228.66	2	2	2	2	1.83	-0.93	1.67	5.25					490720	254508	257492	448804	157 - 168
Protein component of the small (40S) ribosomal subunit; homologous to mammalian ribosomal protein S10, no bacterial homolog; RPS10A has a paralog, RPS10B, that arose from the whole genome duplication	RPS10A	F2QXR5_PICP7	K.KDFEIQHEEIGTK.N	61.6	14.3	0	0	787.398	525.268	0	0	1572.78	1572.78	0	0	2	3	0	0	2.45	2.78	0	0					357040	254492	0	0	25 - 37
Transaldolase, enzyme in the non-oxidative pentose phosphate pathway; converts sedoheptulose 7-phosphate and glyceraldehyde 3-phosphate to erythrose 4-phosphate and fructose 6-phosphate; TAL1 has a paralog, NQM1, that arose from the whole genome duplication	TAL1-2	C4R244_PICPG	R.FELNEDQMATEK.L	70.7	79.9	0	0	727.828	727.827	0	0	1453.64	1453.64	0	0	2	2	0	0	1.19	-0.32	0	0					612512	252280	0	0	293 - 304
Plasma membrane H+-ATPase, pumps protons out of the cell; major regulator of cytoplasmic pH and plasma membrane potential; P2-type ATPase; Hsp30p plays a role in Pma1p regulation; interactions with Std1p appear to propagate [GAR+]	PMA1	F2QNM0_PICP7	R.GYLVAMTGDGVNDAPSLK.K	76.6	103.1	0	89.5	904.449	904.448	0	904.443	1806.88	1806.88	0	1806.88	2	2	0	2	0.47	-0.19	0	-5.72					670984	252088	0	245588	604 - 621
Nucleolar protein, component of the small subunit processome complex, which is required for processing of pre-18S rRNA; has similarity to mammalian fibrillarin	NOP1	C4R903_PICPG	R.IKPLEQLTLEPYER.D	0	48.9	0	0	0	577.325	0	0	0	1727.95	0	0	0	3	0	0	0	582.67	0	0					0	250472	0	0	294 - 307
S-adenosylmethionine synthetase; catalyzes transfer of the adenosyl group of ATP to the sulfur atom of methionine; SAM2 has a paralog, SAM1, that arose from the whole genome duplication	SAM2	F2QV42_PICP7	K.YDNGAVIPLR.V	28.9	18.2	0	0	559.304	559.304	0	0	1116.59	1116.59	0	0	2	2	0	0	-0.1	0.79	0	0					219948	249904	0	0	218 - 227
Acetyl-CoA carboxylase, biotin containing enzyme; catalyzes carboxylation of cytosolic acetyl-CoA to form malonyl-CoA and regulates histone acetylation by regulating the availablity of acetyl-CoA; required for de novo biosynthesis of long-chain fatty acids; ACC1 has a paralog, HFA1, that arose from the whole genome duplication	ACC1	F2QLC7_PICP7	K.IIEEAPVTIAK.Q	20.1	31.4	0	0	592.347	592.349	0	0	1182.69	1182.69	0	0	2	2	0	0	-5.86	-1.64	0	0					388408	249088	0	0	313 - 323
Peroxisome membrane protein 47 (PMP47 Candida boidinii), experimentally verified in C. boidinii	PMP47	F2QXF4_PICP7	R.IATNPIWVANTR.M	71.2	79.1	44.7	39.7	678.378	678.378	678.375	678.373	1354.74	1354.74	1354.74	1354.74	2	2	2	2	3.77	3.62	0.53	-3.75					10437576	248392	196676	439344	141 - 152
Mitochondrial amino acid transporter, acts both as a glutamate uniporter and as an aspartate-glutamate exchanger; involved in nitrogen metabolism and nitrogen compound biosynthesis	AGC1	F2QWF3_PICP7	R.NIVSSIYSSR.L	26	11.7	39.3	0	563.298	563.3	563.297	0	1124.58	1124.58	1124.58	0	2	2	2	0	-1.01	1.83	-3.5	0					493616	248332	626752	0	139 - 148
Beta subunit of the F1 sector of mitochondrial F1F0 ATP synthase, which is a large, evolutionarily conserved enzyme complex required for ATP synthesis; F1 translationally regulates ATP6 and ATP8 expression to achieve a balanced output of ATP synthase genes encoded in nucleus and mitochondria; phosphorylated	ATP2	F2QR41_PICP7	K.IGLFGGAGVGK.T	21.9	52.4	39.3	54.8	488.285	488.283	488.288	488.283	974.555	974.555	974.555	974.555	2	2	2	2	1.16	-2.94	6.69	-3.76					209448	248236	2452972	5375428	178 - 188
Cytoplasmic ATPase that is a ribosome-associated molecular chaperone; functions with J-protein partner Zuo1p; may be involved in the folding of newly-synthesized polypeptide chains; member of the HSP70 family; SSB2 has a paralog, SSB1, that arose from the whole genome duplication	SSB2	F2QVJ7_PICP7	R.IINEPTAAAIAYGLGAGK.S	80	83.5	91.6	103.8	865.48	865.473	865.472	865.473	1728.94	1728.94	1728.94	1728.94	2	2	2	2	2.2	-5.54	-6.35	-5.31					2301724	246576	2724508	2228040	174 - 191
ATP-dependent RNA helicase of the DEAD-box protein family; has a strong preference for dsRNA; interacts with YRA1; required for the assembly of Yra1p, Nab2p and Mex67p onto mRNA and formation of nuclear mRNP; involved in mRNA decay and rRNA processing; may be involved in suppression of transcription from cryptic initiation sites	DBP2	F2QZY4_PICP7	R.MADDLVPILK.E	32.2	21.7	0	0	558.315	557.809	0	0	1113.61	1113.61	0	0	2	2	0	0	901.08	-6.04	0	0					120424	246384	0	0	458 - 467
Peroxisomal membrane signal receptor for the C-terminal tripeptide signal sequence (PTS1) of peroxisomal matrix proteins, required for peroxisomal matrix protein import; also proposed to have PTS1-receptor independent functions	PEX5	F2QR64_PICP7	R.ALQLNPNFVR.A	39	20.2	0	10.2	586.334	586.337	0	586.33	1170.65	1170.65	0	1170.65	2	2	0	2	2.31	6.57	0	-5.03					326888	246168	0	150736	482 - 491
Protein component of the small (40S) ribosomal subunit; homologous to mammalian ribosomal protein S13 and bacterial S15	RPS13	F2QZ60_PICP7	R.KGLTPSQIGVLLR.D	30.9	34.3	51.8	72.3	691.432	461.29	691.434	691.434	1380.85	1380.85	1380.85	1380.85	2	3	2	2	2.43	2.52	6.05	5.76					217104	245796	838980	447624	43 - 55
eIF3b subunit of the core complex of translation initiation factor 3 (eIF3), essential for translation; part of a subcomplex (Prt1p-Rpg1p-Nip1p) that stimulates binding of mRNA and tRNA(i)Met to ribosomes	PRT1	F2QVN1_PICP7	K.MNVSFYAPEISK.G	40.8	52.9	45.7	36.4	693.343	693.341	693.341	693.338	1384.67	1384.67	1384.67	1384.67	2	2	2	2	0.84	-0.89	-1.9	-5.51					550260	245692	142972	147232	524 - 535
Ribosomal 60S subunit protein L13B; not essential for viability; homologous to mammalian ribosomal protein L13, no bacterial homolog; RPL13B has a paralog, RPL13A, that arose from the whole genome duplication	RPL13B	F2QZA6_PICP7	R.TVGIAVDTR.R	28.6	52.1	48.4	68	466.265	466.264	466.263	466.263	930.513	930.513	930.513	930.513	2	2	2	2	3	-1.07	-2.14	-2.57					1256732	245504	368328	1012364	92 - 100
eIF3a subunit of the core complex of translation initiation factor 3 (eIF3), essential for translation; part of a Prt1p-Rpg1p-Nip1p subcomplex that stimulates binding of mRNA and tRNA(i)Met to ribosomes; involved in translation reinitiation	RPG1	F2QWP9_PICP7	R.ALVNPWIR.F	34.4	39.8	0	0	484.79	484.784	0	0	967.56	967.56	0	0	2	2	0	0	5.27	-6.69	0	0					368240	243828	0	0	152 - 159
Hsp90 chaperone; redundant in function with Hsc82p; required for pheromone signaling, negative regulation of Hsf1p; docks with Tom70p for mitochondrial preprotein delivery; promotes telomerase DNA binding, nucleotide addition; protein abundance increases in response to DNA replication stress; contains two acid-rich unstructured regions that promote solubility of chaperone-substrate complexes; HSP…	HSP82	F2QN77_PICP7	K.GVVDSEDLPLNLSR.E	90.9	86.8	19.1	0	757.398	757.397	757.395	0	1512.78	1512.78	1512.78	0	2	2	2	0	2.55	0.7	-1.41	0					6468208	243240	95760	0	365 - 378
Beta subunit of fatty acid synthetase, which catalyzes the synthesis of long-chain saturated fatty acids; contains acetyltransacylase, dehydratase, enoyl reductase, malonyl transacylase, and palmitoyl transacylase activities	FAS1	F2QNM8_PICP7	R.GLVYPPSALLNAGK.S	38.2	39.3	45.2	0	700.401	700.402	700.399	0	1398.79	1398.79	1398.79	0	2	2	2	0	0.82	0.96	-2.18	0					569048	242316	416780	0	145 - 158
AAA ATPase involved in multiple processes; subunit of polyubiquitin-selective segregase complex involved in ERAD, cell wall integrity during heat stress, mitotic spindle disassembly; subunit of complex involved in mitochondria-associated degradation; role in mobilizing membrane bound transcription factors by regulated ubiquitin/proteasome-dependent processing; roles in macroautophagy, PMN, RAD, r…	CDC48	F2QXS9_PICP7	K.GILMYGPPGTGK.T	0	38.1	35.2	0	0	595.816	595.815	0	0	1189.62	1189.62	0	0	2	2	0	0	1.27	-0.91	0					0	241860	154852	0	250 - 261
Gamma subunit of translational elongation factor eEF1B, stimulates the binding of aminoacyl-tRNA (AA-tRNA) to ribosomes by releasing eEF1A (Tef1p/Tef2p) from the ribosomal complex	TEF4	F2R087_PICP7	K.LAIDEWK.R	33	31.2	0	0	437.737	437.739	0	0	873.46	873.46	0	0	2	2	0	0	-0.65	3.69	0	0					143876	239772	0	0	260 - 266
ATP-dependent RNA helicase of the DEAD-box protein family; has a strong preference for dsRNA; interacts with YRA1; required for the assembly of Yra1p, Nab2p and Mex67p onto mRNA and formation of nuclear mRNP; involved in mRNA decay and rRNA processing; may be involved in suppression of transcription from cryptic initiation sites	DBP2	F2QZY4_PICP7	R.VTYLVLDEADR.M	59.2	68.4	0	0	647.34	647.342	0	0	1292.66	1292.66	0	0	2	2	0	0	3.72	5.73	0	0					726344	239764	0	0	248 - 258
eIF3a subunit of the core complex of translation initiation factor 3 (eIF3), essential for translation; part of a Prt1p-Rpg1p-Nip1p subcomplex that stimulates binding of mRNA and tRNA(i)Met to ribosomes; involved in translation reinitiation	RPG1	F2QWP9_PICP7	R.YHLLGVQPQQGIVK.N	0	21.4	0	0	0	527.635	0	0	0	1578.89	0	0	0	3	0	0	0	629.72	0	0					0	239272	0	0	211 - 224
similarity to translation initiation factor eIF-3 subunit 3 [Ogataea parapolymorpha DL-1]	PAS_chr3_0948	F2QUW7_PICP7	R.TAELTFSNLLK.E	33.4	29	0	0	618.846	618.844	0	0	1235.68	1235.68	0	0	2	2	0	0	1.21	-2.02	0	0					385324	239072	0	0	169 - 179
Polypeptide release factor (eRF1) in translation termination; mutant form acts as a recessive omnipotent suppressor; methylated by Mtq2p-Trm112p in ternary complex eRF1-eRF3-GTP; mutation of methylation site confers resistance to zymocin; has a role in cytokinesis through interaction with Mlc1p	SUP45	F2QYD2_PICP7	K.VSEVAVQNFITGDK.V	44.1	70.4	0	0	753.892	753.894	0	0	1505.77	1505.77	0	0	2	2	0	0	-1.94	-0.08	0	0					234384	238648	0	0	207 - 220
Protein component of the small (40S) ribosomal subunit; homologous to mammalian ribosomal protein S12, no bacterial homolog	RPS12	F2QVZ9_PICP7	R.HVLLDYFSSN.-	47	16.5	32.5	0	597.795	597.793	597.792	0	1193.57	1193.57	1193.57	0	2	2	2	0	2.98	0.47	-1.87	0					294976	238584	137160	0	135 - 144
Ribosomal 60S subunit protein L19B; rpl19a and rpl19b single null mutations result in slow growth, while the double null mutation is lethal; homologous to mammalian ribosomal protein L19, no bacterial homolog; RPL19B has a paralog, RPL19A, that arose from the whole genome duplication	RPL19B	F2QXG1_PICP7	K.VWLDPNETEQIAQANSR.E	96.9	35	0	0	985.982	657.659	0	0	1969.95	1969.95	0	0	2	3	0	0	0.45	3.7	0	0					1290336	238176	0	0	37 - 53
Peroxisomal membrane protein (PMP) required for proper localization and stability of PMPs; anchors peroxisome retention factor Inp1p at the peroxisomal membrane; interacts with Pex19p	PEX3	F2QUI8_PICP7	K.IEPCVEQHFGGINPR.Q	0	18.2	0	0	0	584.954	0	0	0	1751.84	0	0	0	3	0	0	0	-1.18	0	0		Carbamidomethyl: 4;			0	237996	0	0	239 - 253
Beta subunit of the F1 sector of mitochondrial F1F0 ATP synthase, which is a large, evolutionarily conserved enzyme complex required for ATP synthesis; F1 translationally regulates ATP6 and ATP8 expression to achieve a balanced output of ATP synthase genes encoded in nucleus and mitochondria; phosphorylated	ATP2	F2QR41_PICP7	R.GISELGIYPAVDPLDSK.S	61.5	55.8	10.4	12.2	887.47	887.472	888.465	888.471	1772.92	1772.92	1772.92	1772.92	2	2	2	2	3.16	5.31	1123.99	1130.64					2023724	237568	18032	35568	363 - 379
ATPase involved in protein folding and NLS-directed nuclear transport; member of HSP70 family; forms chaperone complex with Ydj1p; localized to nucleus, cytoplasm, and cell wall; 98% identical with paralog Ssa2p, but subtle differences between the two proteins provide functional specificity with respect to propagation of yeast [URE3] prions and vacuolar-mediated degradations of gluconeogenesis en…	SSA1	F2QYW1_PICP7	K.ELEGVANPIMTK.F	43.6	41.5	0	0	651.341	651.343	0	0	1300.67	1300.67	0	0	2	2	0	0	-2.03	1.66	0	0					268696	236352	0	0	595 - 606
Beta subunit of fatty acid synthetase, which catalyzes the synthesis of long-chain saturated fatty acids; contains acetyltransacylase, dehydratase, enoyl reductase, malonyl transacylase, and palmitoyl transacylase activities	FAS1	F2QNM8_PICP7	R.ALVEQWAAQNVATR.V	55.2	82.1	65.7	50.3	778.913	778.91	778.91	778.916	1555.81	1555.81	1555.81	1555.81	2	2	2	2	0.1	-3.75	-3.88	3.82					890784	235772	386896	246844	1607 - 1620
ATP-dependent Lon protease, contains PTS1 peroxisomal targeting signal	PIM1-2	F2QMI9_PICP7	R.VLIEDIQGTSR.R	67	62.1	0	0	615.837	615.841	0	0	1229.66	1229.66	0	0	2	2	0	0	-2.37	4.45	0	0					235560	235504	0	0	372 - 382
Triose phosphate isomerase, abundant glycolytic enzyme; mRNA half-life is regulated by iron availability; transcription is controlled by activators Reb1p, Gcr1p, and Rap1p through binding sites in the 5' non-coding region; inhibition of Tpi1p activity by PEP (phosphoenolpyruvate) stimulates redox metabolism in respiring cells; E104D mutation in human TPI causes a rare autosomal disease	TPI1	C4R626_PICPG	K.FALDQGLK.V	33.7	31.3	0	0	892.494	446.248	0	0	890.486	890.486	0	0	1	2	0	0	1122.34	-5.96	0	0					292296	234204	0	0	115 - 122
Subunit g of the mitochondrial F1F0 ATP synthase; reversibly phosphorylated on two residues; unphosphorylated form is required for dimerization of the ATP synthase complex, which in turn determines oligomerization of the complex and the shape of inner membrane cristae	ATP20	F2QVA7_PICP7	K.ALESFANPQAAFQSVK.E	90.3	87.2	87.8	80.9	854.439	854.437	854.438	854.938	1706.86	1706.86	1706.86	1706.86	2	2	2	2	0.15	-2.3	-1.13	584.16					984404	232696	550264	388272	79 - 94
Dihydroxyacetone synthase variant 1 (Pichia pastoris)	DAS1	F2QV92_PICP7	R.YIEFGIR.E	36.8	41.1	34.4	30.2	897.485	449.247	449.244	449.246	896.476	896.476	896.476	896.476	1	2	2	2	2.59	4.06	-1.95	1.61					2735244	232428	291496	1799760	425 - 431
Dihydroxyacetone synthase variant 2 (Pichia pastoris)	DAS2	F2QV90_PICP7	R.YIEFGIR.E	36.8	41.1	34.4	30.2	897.485	449.247	449.244	449.246	896.476	896.476	896.476	896.476	1	2	2	2	2.59	4.06	-1.95	1.61					2735244	232428	291496	1799760	425 - 431
eIF3b subunit of the core complex of translation initiation factor 3 (eIF3), essential for translation; part of a subcomplex (Prt1p-Rpg1p-Nip1p) that stimulates binding of mRNA and tRNA(i)Met to ribosomes	PRT1	F2QVN1_PICP7	K.VAVVQVPTNSIVR.T	51.3	37.9	58.6	23.7	691.412	691.413	691.416	691.408	1380.81	1380.81	1380.81	1380.81	2	2	2	2	0.98	1.55	6.47	-5.24					616520	229868	242340	174288	424 - 436
Protein component of the small (40S) ribosomal subunit; homologous to mammalian ribosomal protein S25, no bacterial homolog; RPS25A has a paralog, RPS25B, that arose from the whole genome duplication	RPS25A	F2QRL2_PICP7	K.AQHAVILEQDKYDR.I	74.4	73.6	0	29.8	562.627	562.627	0	562.626	1684.85	1684.85	0	1684.85	3	3	0	3	2.78	4.2	0	1.36					1432208	229836	0	55960	36 - 49
Dihydroxyacetone synthase variant 1 (Pichia pastoris)	DAS1	F2QV92_PICP7	K.AETERPTLINVR.T	52	46.3	22	28.9	699.89	699.889	466.928	466.926	1397.76	1397.76	1397.76	1397.76	2	2	3	3	2.55	1.26	-1	-5.07					3642316	229828	318312	440272	247 - 258
Subunit of vacuolar transporter chaperone (VTC) complex; involved in membrane trafficking, vacuolar polyphosphate accumulation, microautophagy and non-autophagic vacuolar fusion; VTC2 has a paralog, VTC3, that arose from the whole genome duplication	VTC2	F2QSC1_PICP7	K.FDLSEFR.K	0	51.5	0	0	0	457.224	0	0	0	912.434	0	0	0	2	0	0	0	0.34	0	0					0	229808	0	0	102 - 108
NAD(+)-dependent glutamate dehydrogenase, degrades glutamate to ammonia and alpha-ketoglutarate; expression sensitive to nitrogen catabolite repression and intracellular ammonia levels	GDH2	F2QTE3_PICP7	R.NLFDENYNLASTQQR.K	0	30.2	0	0	0	604.956	0	0	0	1811.84	0	0	0	3	0	0	0	1.78	0	0					0	229604	0	0	546 - 560
mRNA cap binding protein and translation initiation factor eIF4E; the eIF4E-cap complex is responsible for mediating cap-dependent mRNA translation via interactions with translation initiation factor eIF4G (Tif4631p or Tif4632p); protein abundance increases in response to DNA replication stress; mutants are defective for adhesion and pseudohyphal growth	CDC33	F2QUU1_PICP7	K.NVPSFSI.-	0	23.1	0	0	0	763.401	0	0	0	762.391	0	0	0	1	0	0	0	3.56	0	0					0	229264	0	0	196 - 202
Translational elongation factor EF-1 alpha; also encoded by TEF1; functions in the binding reaction of aminoacyl-tRNA (AA-tRNA) to ribosomes; may also have a role in tRNA re-export from the nucleus; TEF2 has a paralog, TEF1, that arose from the whole genome duplication	TEF2	F2QQG8_PICP7	K.FDELIEK.I	41.2	13.2	0	0	893.464	447.235	0	0	892.454	892.454	0	0	1	2	0	0	2.71	1.62	0	0					3613624	228464	0	0	371 - 377
Protein component of the small (40S) ribosomal subunit; homologous to mammalian ribosomal protein S24, no bacterial homolog; RPS24A has a paralog, RPS24B, that arose from the whole genome duplication	RPS24A	F2QZN6_PICP7	K.DAVSVFGFR.T	0	36.4	0	0	0	499.262	0	0	0	996.503	0	0	0	2	0	0	0	6.18	0	0					0	228040	0	0	53 - 61
Dihydroxyacetone synthase variant 2 (Pichia pastoris)	DAS2	F2QV90_PICP7	K.VAAYVNSIK.A	56.2	40.4	0	0	964.55	482.776	0	0	963.539	963.539	0	0	1	2	0	0	3.72	-1.54	0	0					19661484	227728	0	0	678 - 686
Subunit of the cytosolic chaperonin Cct ring complex, related to Tcp1p, required for the assembly of actin and tubulins in vivo	CCT3	C4R1Y3_PICPG	K.HATGEYNWGIDGEQGK.V	0	23	0	0	0	587.932	0	0	0	1760.78	0	0	0	3	0	0	0	-0.37	0	0					0	227396	0	0	503 - 518
Translational elongation factor EF-1 alpha; also encoded by TEF1; functions in the binding reaction of aminoacyl-tRNA (AA-tRNA) to ribosomes; may also have a role in tRNA re-export from the nucleus; TEF2 has a paralog, TEF1, that arose from the whole genome duplication	TEF2	F2QQG8_PICP7	K.SVEMHHEQLEQGVPGDNVGFNVK.N	20.7	35.2	42.5	39.5	856.074	642.307	642.303	642.304	2565.19	2565.19	2565.19	2565.19	3	4	4	4	2.79	2.45	-2.84	-2.53	Oxidation: 4;	Oxidation: 4;	Oxidation: 4;	Oxidation: 4;	128428	226864	699452	205656	290 - 312
ATP-dependent DEAD (Asp-Glu-Ala-Asp)-box RNA helicase; required for translation initiation of all yeast mRNAs; mutations in human DEAD-box DBY are a frequent cause of male infertility; DED1 has a paralog, DBP1, that arose from the whole genome duplication	DED1	F2R049_PICP7	R.MLDMGFEPQIR.H	62.7	60	0	62.3	668.824	668.825	0	668.821	1335.63	1335.63	0	1335.63	2	2	0	2	1.14	3.53	0	-3.05					1351108	226560	0	103104	308 - 318
ATP-dependent RNA helicase of the DEAD-box protein family; has a strong preference for dsRNA; interacts with YRA1; required for the assembly of Yra1p, Nab2p and Mex67p onto mRNA and formation of nuclear mRNP; involved in mRNA decay and rRNA processing; may be involved in suppression of transcription from cryptic initiation sites	DBP2	F2QZY4_PICP7	R.MLDMGFEPQIR.K	62.7	60	0	62.3	668.824	668.825	0	668.821	1335.63	1335.63	0	1335.63	2	2	0	2	1.14	3.53	0	-3.05					1351108	226560	0	103104	259 - 269
Subunit d of the stator stalk of mitochondrial F1F0 ATP synthase, which is a large, evolutionarily conserved enzyme complex required for ATP synthesis	ATP7	F2QNT0_PICP7	K.QQPTTVDVEFYK.S	38.2	45	0	42.1	727.864	727.862	0	727.86	1453.71	1453.71	0	1453.71	2	2	0	2	2.57	0.92	0	-2.24					934316	226224	0	194584	50 - 61
Ribosomal 60S subunit protein L12B; rpl12a rpl12b double mutant exhibits slow growth and slow translation; homologous to mammalian ribosomal protein L12 and bacterial L11; RPL12B has a paralog, RPL12A, that arose from the whole genome duplication	RPL12B	F2QMK4_PICP7	K.HSGNIPLEEIIDIAR.Q	10.1	21.3	24.6	0	838.949	559.973	838.952	0	1675.89	1675.89	1675.89	0	2	3	2	0	-3.75	601.19	-0.53	0					194972	226188	282832	0	100 - 114
Mitochondrial porin (voltage-dependent anion channel); outer membrane protein required for maintenance of mitochondrial osmotic stability and mitochondrial membrane permeability; couples the glutathione pools of the intermembrane space (IMS) and the cytosol; phosphorylated; protein abundance increases in response to DNA replication stress; POR1 has a paralog, POR2, that arose from the whole genom…	POR1	F2QRS4_PICP7	K.APDYSISLSALDNVK.L	92.7	44.6	86.5	66.1	796.912	796.909	796.911	796.914	1591.81	1591.81	1591.81	1591.81	2	2	2	2	0.18	-3.2	-1.32	2.32					362824	225380	190884	101072	171 - 185
ATPase involved in protein folding and NLS-directed nuclear transport; member of HSP70 family; forms chaperone complex with Ydj1p; localized to nucleus, cytoplasm, and cell wall; 98% identical with paralog Ssa2p, but subtle differences between the two proteins provide functional specificity with respect to propagation of yeast [URE3] prions and vacuolar-mediated degradations of gluconeogenesis en…	SSA1	F2QYW1_PICP7	K.NQAAMNPANTVFDAK.R	67.6	81.8	0	0	796.382	796.379	0	0	1590.75	1590.75	0	0	2	2	0	0	2.39	-1.38	0	0					1160452	224404	0	0	54 - 68
Major isoform of large subunit of ribonucleotide-diphosphate reductase; the RNR complex catalyzes rate-limiting step in dNTP synthesis, regulated by DNA replication and DNA damage checkpoint pathways via localization of small subunits; relative distribution to the nucleus increases upon DNA replication stress; RNR1 has a paralog, RNR3, that arose from the whole genome duplication	RNR1	F2QP07_PICP7	K.ELYEYINPK.N	35.4	36	0	0	584.799	584.799	0	0	1167.58	1167.58	0	0	2	2	0	0	1.42	1.25	0	0					363956	223744	0	0	100 - 108
Subunit d of the stator stalk of mitochondrial F1F0 ATP synthase, which is a large, evolutionarily conserved enzyme complex required for ATP synthesis	ATP7	F2QNT0_PICP7	K.LDWATIISK.L	20	33.1	48	34.2	523.798	523.801	523.798	523.797	1045.58	1045.58	1045.58	1045.58	2	2	2	2	1.38	5.58	0.81	-1.86					230140	223172	477188	385740	12 - 20
similarity to translation initiation factor eIF-3 subunit 3 [Ogataea parapolymorpha DL-1]	PAS_chr3_0948	F2QUW7_PICP7	K.AYILSPQLIQTSQMR.E	52.3	24.7	0	0	874.974	584.319	0	0	1747.93	1747.93	0	0	2	3	0	0	2.38	1145.88	0	0					435584	222836	0	0	145 - 159
Ribosomal 60S subunit protein L38; homologous to mammalian ribosomal protein L38, no bacterial homolog	RPL38	F2QPK2_PICP7	K.LVQSLPPQLK.V	25.4	20.6	0	0	561.848	561.845	0	0	1121.68	1121.68	0	0	2	2	0	0	1.07	-4.27	0	0					163728	222708	0	0	65 - 74
Acetyl-coA synthetase isoform which, along with Acs2p, is the nuclear source of acetyl-coA for histone acetylation; expressed during growth on nonfermentable carbon sources and under aerobic conditions	ACS1	F2QS15_PICP7	K.GNNVEGVLAIR.N	0	20.6	55.7	55.6	0	571.822	571.317	571.318	0	1140.63	1140.63	1140.63	0	2	2	2	0	878.95	-4.27	-2.51					0	222036	359972	118256	474 - 484
conserved domains: Thioesterase superfamily (deacylate long-chain fatty acids by hydrolyzing acyl-CoA thioesters to free fatty acids and CoA-SH)	PAS_chr2-1_0701	F2QS87_PICP7	R.FVSLDSTTFK.A	54.5	66.5	0	0	572.798	572.801	0	0	1143.58	1143.58	0	0	2	2	0	0	0.92	4.59	0	0					210448	221900	0	0	363 - 372
Phosphoribosylpyrophosphate amidotransferase (PRPPAT; amidophosphoribosyltransferase), catalyzes first step of the 'de novo' purine nucleotide biosynthetic pathway	ADE4	F2QMT5_PICP7	R.FTSQSLNVVR.E	35.8	63.2	0	0	575.816	575.814	0	0	1149.61	1149.61	0	0	2	2	0	0	1.93	0.2	0	0					339872	221336	0	0	300 - 309
Essential iron-sulfur protein required for ribosome biogenesis and translation initiation and termination; facilitates binding of a multifactor complex (MFC) of initiation factors to the small ribosomal subunit; predicted ABC family ATPase; forms a complex with Lto1p and Yae1p that may be involved in protection of the ribosome from damage due to reactive oxygen species	RLI1	F2QU10_PICP7	K.NAVANRPETLLTGCNR.F	0	34	0	0	0	595.972	0	0	0	1784.9	0	0	0	3	0	0	0	-0.56	0	0		Carbamidomethyl: 14;			0	220824	0	0	546 - 561
Alpha subunit of fatty acid synthetase, which catalyzes the synthesis of long-chain saturated fatty acids; contains the acyl-carrier protein domain and beta-ketoacyl reductase, beta-ketoacyl synthase and self-pantetheinylation activities	FAS2	F2QLH6_PICP7	K.MAQQEWGNEFWK.N	0	36	0	0	0	777.344	0	0	0	1552.68	0	0	0	2	0	0	0	-2.73	0	0					0	220524	0	0	1494 - 1505
Type I HSP40 co-chaperone; involved in regulation of HSP90 and HSP70 functions; critical for determining cell size at Start as a function of growth rate; involved in protein translocation across membranes; member of the DnaJ family	YDJ1	F2QQU0_PICP7	K.HSISCTLEELYK.G	22.4	18.7	46.5	0	740.362	493.909	740.358	0	1478.71	1478.71	1478.71	0	2	3	2	0	1.97	-1.39	-4.11	0	Carbamidomethyl: 5;	Carbamidomethyl: 5;	Carbamidomethyl: 5;		209680	219692	109164	0	114 - 125
Prolyl-tRNA synthetase; N-terminal domain shows weak homology to prokaryotic posttransfer editing domain, but does not possess posttransfer editing activity; may interact with ribosomes, based on co-purification experiments	YHR020W	F2QMP8_PICP7	R.GIQGATSHCLGQNFSK.M	0	40.3	20.5	27	0	568.941	568.941	568.941	0	1703.81	1703.81	1703.81	0	3	3	3	0	-1.69	-1.51	-1.51		Carbamidomethyl: 9;	Carbamidomethyl: 9;	Carbamidomethyl: 9;	0	218996	131680	66588	395 - 410
Catalase A, breaks down hydrogen peroxide in the peroxisomal matrix formed by acyl-CoA oxidase (Pox1p) during fatty acid beta-oxidation	CTA1	F2QR06_PICP7	K.VGPLLLQDFQLIDSLAHFDR.E	56.4	68.2	104.6	75.4	766.417	766.418	766.414	766.415	2296.22	2296.22	2296.22	2296.22	3	3	3	3	2.92	4.35	-0.35	0.83					218396	218616	766512	792424	38 - 57
P-loop ATPase with similarity to human OLA1 and bacterial YchF; identified as specifically interacting with the proteasome; protein abundance increases in response to hydrogen peroxide and to DNA replication stress	OLA1	F2QZV7_PICP7	K.LIALLEDGQR.V	77.3	75.6	0	0	564.327	564.326	0	0	1126.63	1126.63	0	0	2	2	0	0	3.39	2.33	0	0					848744	218476	0	0	192 - 201
Ribosomal 60S subunit protein L21B; homologous to mammalian ribosomal protein L21, no bacterial homolog; RPL21B has a paralog, RPL21A, that arose from the whole genome duplication	RPL21B	F2QPL4_PICP7	K.HGAVPMSTYLR.L	48.1	48.6	0	0	616.319	411.214	0	0	1230.62	1230.62	0	0	2	3	0	0	4.8	1.82	0	0					532800	218288	0	0	49 - 59
high similarity to Eukaryotic translation initiation factor 3 subunit D [Ogataea parapolymorpha DL-1]	PAS_chr3_0747	F2QVI0_PICP7	R.TFGSVPLYQK.T	14.7	15.7	0	0	570.308	570.306	0	0	1138.6	1138.6	0	0	2	2	0	0	-0.36	-4.04	0	0					482000	217984	0	0	207 - 216
Cytoplasmic ATPase that is a ribosome-associated molecular chaperone; functions with J-protein partner Zuo1p; may be involved in the folding of newly-synthesized polypeptide chains; member of the HSP70 family; SSB2 has a paralog, SSB1, that arose from the whole genome duplication	SSB2	F2QVJ7_PICP7	K.VDDVVLVGGSTR.I	34.1	68.2	75.1	74.9	608.834	608.831	608.827	608.827	1215.65	1215.65	1215.65	1215.65	2	2	2	2	6.35	0.93	-4.66	-4.98					248564	216424	128172	350028	334 - 345
Cytoplasmic DExD/H-box helicase, stimulates mRNA decapping; coordinates distinct steps in mRNA function and decay, interacts with both the decapping and deadenylase complexes, may have a role in mRNA export and translation; C-terminus of Dhh1p interacts with Ngr1p and promotes POR1, but not EDC1 mRNA decay; forms cytoplasmic foci upon DNA replication stress	DHH1	F2QMW5_PICP7	R.NLVCSDLLTR.G	0	14.5	0	0	0	596.815	0	0	0	1189.61	0	0	0	2	0	0	0	1680.34	0	0		Carbamidomethyl: 4;			0	215920	0	0	325 - 334
Homocitrate synthase isozyme; catalyzes the condensation of acetyl-CoA and alpha-ketoglutarate to form homocitrate, which is the first step in the lysine biosynthesis pathway; LYS20 has a paralog, LYS21, that arose from the whole genome duplication	LYS20	F2QPL2_PICP7	R.NGITPLGGLMAR.M	0	16.5	0	0	0	600.331	0	0	0	1198.65	0	0	0	2	0	0	0	-2.15	0	0					0	215496	0	0	260 - 271
Cytosolic leucyl tRNA synthetase, ligates leucine to the appropriate tRNA	CDC60	F2QZC6_PICP7	K.GSVQFAAFPR.A	52.8	12	0	0	540.286	540.788	0	0	1078.56	1078.56	0	0	2	2	0	0	2.1	931.42	0	0					129508	215100	0	0	898 - 907
Bifunctional carbamoylphosphate synthetase (CPSase)-aspartate transcarbamylase (ATCase), catalyzes the first two enzymatic steps in the de novo biosynthesis of pyrimidines; both activities are subject to feedback inhibition by UTP	URA2	F2QR18_PICP7	R.SVLSVNQFSR.K	0	44.5	0	0	0	568.804	0	0	0	1135.6	0	0	0	2	0	0	0	-3.98	0	0					0	214344	0	0	1913 - 1922
Major ADP/ATP carrier of the mitochondrial inner membrane; exchanges cytosolic ADP for mitochondrially synthesized ATP; also imports heme and ATP; phosphorylated; required for viability in many lab strains that carry a sal1 mutation; PET9 has a paralog, AAC3, that arose from the whole genome duplication	PET9	C4R760_PICPG	K.KYDGIAECFK.R	60.9	65.6	0	0	615.797	615.795	0	0	1229.58	1229.58	0	0	2	2	0	0	2.91	-0.33	0	0	Carbamidomethyl: 8;	Carbamidomethyl: 8;			453788	213808	0	0	52 - 61
PCI domain, also been called the PINT motif (Proteasome, Int-6, Nip-1 and TRIP-15)	PAS_chr2-2_0120	F2QQZ5_PICP7	K.FADIASALSVER.E	67.8	54.4	0	0	639.838	639.841	0	0	1277.66	1277.66	0	0	2	2	0	0	0.38	5.22	0	0					487732	212760	0	0	294 - 305
Subunit g of the mitochondrial F1F0 ATP synthase; reversibly phosphorylated on two residues; unphosphorylated form is required for dimerization of the ATP synthase complex, which in turn determines oligomerization of the complex and the shape of inner membrane cristae	ATP20	F2QVA7_PICP7	R.QIVGYPSFGPK.A	58.5	82.7	0	69.2	596.823	596.823	0	596.822	1191.63	1191.63	0	1191.63	2	2	0	2	2.21	2.71	0	1.2					332368	212436	0	155124	129 - 139
Ribosomal 60S subunit protein L5; homologous to mammalian ribosomal protein L5 and bacterial L18; binds 5S rRNA and is required for 60S subunit assembly	RPL5	F2QP67_PICP7	K.GASDGGLYIPHSPNR.F	109.9	101.4	0	0	770.881	770.877	0	0	1539.74	1539.74	0	0	2	2	0	0	3.53	-2.57	0	0					477060	212296	0	0	165 - 179
Protein component of the small (40S) ribosomal subunit; homologous to mammalian ribosomal protein S11 and bacterial S17; RPS11B has a paralog, RPS11A, that arose from the whole genome duplication	RPS11B	F2QSL1_PICP7	K.ILTGTVISTK.M	50.2	32.6	69.1	33.9	516.819	516.818	516.816	516.816	1031.62	1031.62	1031.62	1031.62	2	2	2	2	1.15	-0.4	-5.24	-5.62					282736	211584	482368	182232	70 - 79
Cytoplasmic ATPase that is a ribosome-associated molecular chaperone; functions with J-protein partner Zuo1p; may be involved in the folding of newly-synthesized polypeptide chains; member of the HSP70 family; SSB2 has a paralog, SSB1, that arose from the whole genome duplication	SSB2	F2QVJ7_PICP7	K.AVVTVPAYFNDAQR.Q	72.3	47.7	53.4	52.6	775.903	775.903	775.904	775.904	1549.79	1549.79	1549.79	1549.79	2	2	2	2	1.9	2.16	2.68	2.55					943824	211568	1433780	1291716	144 - 157
NAD(+)-dependent formate dehydrogenase, may protect cells from exogenous formate	FDH1	F2QUY2_PICP7	K.GGHELVTTSDKEGENSELEK.H	61.4	22	0	13.1	720.345	540.51	0	720.674	2158	2158	0	2158	3	4	0	3	5.18	3.47	0	461.9					1384984	210984	0	47056	37 - 56
P-loop ATPase with similarity to human OLA1 and bacterial YchF; identified as specifically interacting with the proteasome; protein abundance increases in response to hydrogen peroxide and to DNA replication stress	OLA1	F2QZV7_PICP7	K.STFFQAITR.S	33.8	39.9	39.2	39.5	535.786	535.783	535.781	535.784	1069.56	1069.56	1069.56	1069.56	2	2	2	2	2.24	-4.48	-6.9	-1.86					225600	210900	482352	372916	34 - 42
Acetyl-CoA carboxylase, biotin containing enzyme; catalyzes carboxylation of cytosolic acetyl-CoA to form malonyl-CoA and regulates histone acetylation by regulating the availablity of acetyl-CoA; required for de novo biosynthesis of long-chain fatty acids; ACC1 has a paralog, HFA1, that arose from the whole genome duplication	ACC1	F2QLC7_PICP7	R.ALINNVSGYVVK.S	35.9	33.8	0	39.4	638.867	638.866	0	638.867	1275.72	1275.72	0	1275.72	2	2	0	2	0.44	-1.44	0	0.6					687644	210540	0	328504	1438 - 1449
Component of the TREX complex required for nuclear mRNA export; member of the DEAD-box RNA helicase superfamily and is involved in early and late steps of spliceosome assembly; homolog of the human splicing factor hUAP56; relocalizes from nucleus to cytoplasm upon DNA replication stress	SUB2	F2QNN9_PICP7	R.ICVATDVLGR.G	55.4	77.6	53.3	53	552.298	552.299	552.296	552.301	1102.58	1102.58	1102.58	1102.58	2	2	2	2	0.51	3.05	-2.38	6.13	Carbamidomethyl: 2;	Carbamidomethyl: 2;	Carbamidomethyl: 2;	Carbamidomethyl: 2;	405528	209904	642916	412224	348 - 357
Ribosomal 60S subunit protein L16A; N-terminally acetylated, binds 5.8 S rRNA; transcriptionally regulated by Rap1p; homologous to mammalian ribosomal protein L13A and bacterial L13; RPL16A has a paralog, RPL16B, that arose from the whole genome duplication; protein abundance increases in response to DNA replication stress	RPL16A	F2QZX6_PICP7	K.QLAAFGY.-	21.9	28.8	0	0	769.388	769.39	0	0	768.381	768.381	0	0	1	1	0	0	0.37	3.36	0	0					457928	209156	0	0	193 - 199
Putative protein of unknown function; green fluorescent protein (GFP)-fusion protein localizes to the endoplasmic reticulum; YNR021W is not an essential gene	YNR021W	F2QWC0_PICP7	K.AILFTNFPSTASELK.A	24.8	11.3	35.7	29.8	819.944	819.94	820.443	819.935	1637.87	1637.87	1637.87	1637.87	2	2	2	2	3.89	-1.11	612.35	-6.6					591828	208772	426760	100828	258 - 272
Catalase A, breaks down hydrogen peroxide in the peroxisomal matrix formed by acyl-CoA oxidase (Pox1p) during fatty acid beta-oxidation	CTA1	F2QR06_PICP7	R.DGSMTVNGNLGSTPNYK.S	58.2	40.1	0	0	877.907	878.4	0	0	1753.79	1753.79	0	0	2	2	0	0	2.58	564.72	0	0					234916	208256	0	0	380 - 396
Ribosomal 60S subunit protein L13B; not essential for viability; homologous to mammalian ribosomal protein L13, no bacterial homolog; RPL13B has a paralog, RPL13A, that arose from the whole genome duplication	RPL13B	F2QZA6_PICP7	K.AVGLNANYAR.T	71.6	52.2	71.9	62	524.781	524.781	524.78	524.778	1047.55	1047.55	1047.55	1047.55	2	2	2	2	0.86	1.43	-1.23	-4.66					2446372	208068	1475620	426516	82 - 91
eIF3b subunit of the core complex of translation initiation factor 3 (eIF3), essential for translation; part of a subcomplex (Prt1p-Rpg1p-Nip1p) that stimulates binding of mRNA and tRNA(i)Met to ribosomes	PRT1	F2QVN1_PICP7	R.YLVTLSPEPITLPAK.N	56.9	20.2	57.7	34.7	821.478	821.471	821.477	821.475	1640.94	1640.94	1640.94	1640.94	2	2	2	2	1.79	-6.37	0.94	-2.72					765296	207956	195404	102436	283 - 297
Ribosomal protein 51 (rp51) of the small (40s) subunit; homologous to mammalian ribosomal protein S17, no bacterial homolog; RPS17B has a paralog, RPS17A, that arose from the whole genome duplication; protein abundance increases in response to DNA replication stress	RPS17B	F2QS01_PICP7	R.KDQYVPEVSALDLSNTK.D	0	49.4	37	35.2	0	636.329	636.329	636.327	0	1905.97	1905.97	1905.97	0	3	3	3	0	-2.15	-1.36	-5.61					0	207740	529896	630748	81 - 97
Membrane protein that interacts with Yip1p to mediate membrane traffic; interacts with Sey1p to maintain ER morphology; overexpression leads to cell death and accumulation of internal cell membranes; mutants have reduced phosphatidylserine transfer between the ER and mitochondria; forms ER foci upon DNA replication stress	YOP1	F2QSR0_PICP7	K.YVTNNNVSDDLLNK.V	65.2	78.8	0	0	804.898	804.895	0	0	1607.78	1607.78	0	0	2	2	0	0	1.45	-2.78	0	0					464888	206992	0	0	147 - 160
Ribosomal 60S subunit protein L7A; contains a conserved C-terminal Nucleic acid Binding Domain (NDB2); homologous to mammalian ribosomal protein L7 and bacterial L30; RPL7A has a paralog, RPL7B, that arose from the whole genome duplication	RPL7A	F2QU82_PICP7	K.VLGQYGIISIEDLIHEIYTVGPNFK.Q	15.3	41.5	29.9	26.7	940.174	940.511	940.17	940.17	2817.5	2817.5	2817.5	2817.5	3	3	3	3	2.05	359.97	-1.99	-2.73					96800	205684	33768	75876	171 - 195
Alpha subunit of the F1 sector of mitochondrial F1F0 ATP synthase, which is a large, evolutionarily conserved enzyme complex required for ATP synthesis; F1 translationally regulates ATP6 and ATP8 expression to achieve a balanced output of ATP synthase genes encoded in nucleus and mitochondria; phosphorylated	ATP1	F2QW09_PICP7	K.SVDALVPVGR.G	51.4	42.3	37.7	19.5	506.793	507.295	506.792	506.793	1011.57	1011.57	1011.57	1011.57	2	2	2	2	0.35	991.09	-1.82	0.94					609156	205160	248824	312840	190 - 199
Hsp90 chaperone; redundant in function with Hsc82p; required for pheromone signaling, negative regulation of Hsf1p; docks with Tom70p for mitochondrial preprotein delivery; promotes telomerase DNA binding, nucleotide addition; protein abundance increases in response to DNA replication stress; contains two acid-rich unstructured regions that promote solubility of chaperone-substrate complexes; HSP…	HSP82	F2QN77_PICP7	K.NIYFITGESVK.A	44	42	50.3	67.8	635.837	635.835	635.84	635.833	1269.66	1269.66	1269.66	1269.66	2	2	2	2	-0.04	-4.13	3.73	-6.65					323508	204540	934340	539888	468 - 478
ATP-dependent RNA helicase of the DEAD-box protein family; has a strong preference for dsRNA; interacts with YRA1; required for the assembly of Yra1p, Nab2p and Mex67p onto mRNA and formation of nuclear mRNP; involved in mRNA decay and rRNA processing; may be involved in suppression of transcription from cryptic initiation sites	DBP2	F2QZY4_PICP7	K.ILVFASTK.R	0	45	67.6	67.9	0	439.768	439.77	440.272	0	877.527	877.527	877.527	0	2	2	2	0	-6.43	-1.43	1138.48					0	204264	842296	329876	350 - 357
Guanine nucleotide exchange factor for Gpa1p; amplifies G protein signaling; subunit of the GET complex, which is involved in Golgi to ER trafficking and insertion of proteins into the ER membrane; has low-level ATPase activity; protein abundance increases in response to DNA replication stress	GET3	F2QZB4_PICP7	R.FLQLPSTLEK.L	0	16.3	0	0	0	588.339	0	0	0	1174.66	0	0	0	2	0	0	0	3.29	0	0					0	204208	0	0	167 - 176
Protein of unknown function involved in vacuolar protein sorting	VPS70-1	F2QVB1_PICP7	K.EGLSVPDSWK.G	0	43.4	0	0	0	559.278	0	0	0	1116.55	0	0	0	2	0	0	0	-3.48	0	0					0	203488	0	0	309 - 318
ATP-dependent RNA helicase of the DEAD-box protein family; has a strong preference for dsRNA; interacts with YRA1; required for the assembly of Yra1p, Nab2p and Mex67p onto mRNA and formation of nuclear mRNP; involved in mRNA decay and rRNA processing; may be involved in suppression of transcription from cryptic initiation sites	DBP2	F2QZY4_PICP7	R.QTLMWSATWPK.S	0	34.8	35.8	0	0	674.839	674.84	0	0	1347.66	1347.66	0	0	2	2	0	0	-0.22	0.52	0					0	203228	104140	0	280 - 290
Ribosomal 60S subunit protein L16A; N-terminally acetylated, binds 5.8 S rRNA; transcriptionally regulated by Rap1p; homologous to mammalian ribosomal protein L13A and bacterial L13; RPL16A has a paralog, RPL16B, that arose from the whole genome duplication; protein abundance increases in response to DNA replication stress	RPL16A	F2QZX6_PICP7	R.LDAASAEFAQTEEGK.Q	109.6	95.5	0	95.2	783.869	783.87	0	783.862	1565.72	1565.72	0	1565.72	2	2	0	2	1.86	2.24	0	-6.69					462436	203112	0	206956	178 - 192
NADH-ubiquinone oxidoreductase, NI8M (B8) subunit of mitochondrialNADH:ubiquinone oxidoreductase (complex I) [Komagataella pastoris]	NI8M	F2QQ19_PICP7	K.ANPTLPILIR.E	0	22	0	0	0	554.351	0	0	0	1106.68	0	0	0	2	0	0	0	4.93	0	0					0	202508	0	0	140 - 149
NADH-ubiquinone oxidoreductase, NI8M (B8) subunit of mitochondrialNADH:ubiquinone oxidoreductase (complex I) [Komagataella pastoris]	NI8M	F2QQ19_PICP7	K.TNLEGFSADQIAK.T	0	32	0	0	0	697.347	0	0	0	1392.69	0	0	0	2	0	0	0	-6.35	0	0					0	202332	0	0	170 - 182
S-adenosylmethionine synthetase; catalyzes transfer of the adenosyl group of ATP to the sulfur atom of methionine; SAM2 has a paralog, SAM1, that arose from the whole genome duplication	SAM2	F2QV42_PICP7	K.VIPSHLLDEK.T	32.8	32.8	0	0	575.828	575.823	0	0	1149.64	1149.64	0	0	2	2	0	0	1.97	-6.71	0	0					1178512	202204	0	0	258 - 267
Ribosomal 60S subunit protein L19B; rpl19a and rpl19b single null mutations result in slow growth, while the double null mutation is lethal; homologous to mammalian ribosomal protein L19, no bacterial homolog; RPL19B has a paralog, RPL19A, that arose from the whole genome duplication	RPL19B	F2QXG1_PICP7	K.TLYHTLYR.E	27.8	33.1	0	0	533.789	533.788	0	0	1065.56	1065.56	0	0	2	2	0	0	3.11	1.23	0	0					171984	201852	0	0	133 - 140
Ribosomal 60S subunit protein L6B; binds 5.8S rRNA; homologous to mammalian ribosomal protein L6, no bacterial homolog; RPL6B has a paralog, RPL6A, that arose from the whole genome duplication	RPL6B	F2R058_PICP7	K.SGNEEDKSEADFFGDK.A	68.4	51.9	0	0	592.253	592.254	0	0	1773.73	1773.73	0	0	3	3	0	0	1.53	3.22	0	0					453512	201828	0	0	100 - 115
Ribosomal 60S subunit protein L4A; N-terminally acetylated; homologous to mammalian ribosomal protein L4 and bacterial L4; RPL4A has a paralog, RPL4B, that arose from the whole genome duplication	RPL4A	F2QLR1_PICP7	R.RGPLIVFNEDK.G	49.1	48	20	0	644.357	644.355	429.904	0	1286.7	1286.7	1286.7	0	2	2	3	0	1.37	-1.58	-5.13	0					585936	201680	147144	0	204 - 214
Beta subunit of fatty acid synthetase, which catalyzes the synthesis of long-chain saturated fatty acids; contains acetyltransacylase, dehydratase, enoyl reductase, malonyl transacylase, and palmitoyl transacylase activities	FAS1	F2QNM8_PICP7	K.TTGQALLELPSK.E	0	60.9	0	0	0	629.356	0	0	0	1256.7	0	0	0	2	0	0	0	0.02	0	0					0	200628	0	0	1498 - 1509
Aspartyl-tRNA synthetase, primarily cytoplasmic; homodimeric enzyme that catalyzes the specific aspartylation of tRNA(Asp); class II aminoacyl tRNA synthetase; binding to its own mRNA may confer autoregulation; shares five highly conserved amino acids with human that when mutated cause leukoencephalopathy characterized by hypomyelination with brain stem and spinal cord involvement and leg spastic…	DPS1	F2QN49_PICP7	K.AFLAQSPQLYK.Q	0	18.3	0	0	0	633.351	0	0	0	1264.68	0	0	0	2	0	0	0	4.01	0	0					0	200380	0	0	294 - 304
Protein component of the small (40S) ribosomal subunit; homologous to mammalian ribosomal protein S8, no bacterial homolog; RPS8A has a paralog, RPS8B, that arose from the whole genome duplication	RPS8A	F2QMU3_PICP7	R.IAGVVYHPSSNELVR.T	41.3	34.6	25.7	36.4	547.632	820.938	547.629	820.938	1639.87	1639.87	1639.87	1639.87	3	2	3	2	3.45	-4.6	-2.76	-3.51					1030236	200168	760192	152568	78 - 92
Lysyl-tRNA synthetase	KRS1	F2QUW6_PICP7	R.YLDLIMNDATR.D	43.7	58.4	31.2	0	662.834	662.833	662.828	0	1323.65	1323.65	1323.65	0	2	2	2	0	2.99	1.93	-5.16	0					335696	199612	102444	0	233 - 243
Long chain fatty acyl-CoA synthetase; activates imported fatty acids with a preference for C12:0-C16:0 chain lengths; functions in long chain fatty acid import; accounts for most acyl-CoA synthetase activity; localized to lipid particles; involved in sphingolipid-to-glycerolipid metabolism; forms ER foci upon DNA replication stress; FAA1 has a paralog, FAA4, that arose from the whole genome dupli…	FAA1	F2QRZ4_PICP7	K.LASAVDEVDLAK.V	49.4	50.2	0	0	615.832	615.832	0	0	1229.65	1229.65	0	0	2	2	0	0	-0.56	-0.88	0	0					699188	198412	0	0	616 - 627
Gamma subunit of translational elongation factor eEF1B, stimulates the binding of aminoacyl-tRNA (AA-tRNA) to ribosomes by releasing eEF1A (Tef1p/Tef2p) from the ribosomal complex	TEF4	F2R087_PICP7	R.IFLPLLGK.A	32.3	40.5	32.9	36.6	450.801	450.801	450.801	450.8	899.584	899.584	899.584	899.584	2	2	2	2	2.69	3.35	3.13	2.02					77008	197968	634396	261032	106 - 113
ATP-dependent DEAD (Asp-Glu-Ala-Asp)-box RNA helicase; required for translation initiation of all yeast mRNAs; mutations in human DEAD-box DBY are a frequent cause of male infertility; DED1 has a paralog, DBP1, that arose from the whole genome duplication	DED1	F2R049_PICP7	K.YLILDEADR.M	64.1	37	0	0	554.289	554.288	0	0	1106.56	1106.56	0	0	2	2	0	0	1.86	-0.13	0	0					377424	197864	0	0	299 - 307
Plasma membrane H+-ATPase, pumps protons out of the cell; major regulator of cytoplasmic pH and plasma membrane potential; P2-type ATPase; Hsp30p plays a role in Pma1p regulation; interactions with Std1p appear to propagate [GAR+]	PMA1	F2QNM0_PICP7	K.LEDGVVIPADGR.L	37.2	50.8	0	0	620.831	620.828	0	0	1239.65	1239.65	0	0	2	2	0	0	0.59	-2.79	0	0					363956	197644	0	0	182 - 193
Subunit d of the stator stalk of mitochondrial F1F0 ATP synthase, which is a large, evolutionarily conserved enzyme complex required for ATP synthesis	ATP7	F2QNT0_PICP7	K.IVSQVESDLK.A	74.9	50.4	0	31.6	559.31	559.307	0	559.307	1116.6	1116.6	0	1116.6	2	2	0	2	3.03	-2.15	0	-3.22					876136	196464	0	105864	69 - 78
Peroxiredoxin; peroxisomal membrane associated protein 20 (PMP20 Candida boidinii), experimentally verified in C. boidinii	PMP20	C4QYS9_PICPG	K.NLPTFLK.K	37.9	37.4	0	0	832.494	832.496	0	0	831.485	831.485	0	0	1	1	0	0	1.3	4.43	0	0					2467624	196308	0	0	68 - 74
Protein component of the small (40S) ribosomal subunit; homologous to mammalian ribosomal protein S25, no bacterial homolog; RPS25A has a paralog, RPS25B, that arose from the whole genome duplication	RPS25A	F2QRL2_PICP7	R.QLENDGVIKPVLLHSK.Q	32.5	18.6	0	31.6	597.344	597.344	0	448.259	1789.01	1789.01	0	1789.01	3	3	0	4	0.72	0.05	0	-1.17					217428	195700	0	1089496	82 - 97
Alpha subunit of fatty acid synthetase, which catalyzes the synthesis of long-chain saturated fatty acids; contains the acyl-carrier protein domain and beta-ketoacyl reductase, beta-ketoacyl synthase and self-pantetheinylation activities	FAS2	F2QLH6_PICP7	R.SEGNPVFGVFQK.Y	35.3	22.1	0	0	654.832	654.833	0	0	1307.65	1307.65	0	0	2	2	0	0	-0.58	0.95	0	0					448636	195644	0	0	1558 - 1569
Hsp70 protein that interacts with Zuo1p (a DnaJ homolog) to form a ribosome-associated complex that binds the ribosome via the Zuo1p subunit; also involved in pleiotropic drug resistance via sequential activation of PDR1 and PDR5; binds ATP	SSZ1	F2QNR1_PICP7	K.NADGEFIQIISR.E	64.8	48.4	0	0	681.855	681.855	0	0	1361.69	1361.69	0	0	2	2	0	0	1.7	1.41	0	0					240964	195188	0	0	414 - 425
eIF3a subunit of the core complex of translation initiation factor 3 (eIF3), essential for translation; part of a Prt1p-Rpg1p-Nip1p subcomplex that stimulates binding of mRNA and tRNA(i)Met to ribosomes; involved in translation reinitiation	RPG1	F2QWP9_PICP7	K.LASLLNSSTIPSR.E	87.1	58.8	90.5	0	679.885	679.883	679.89	0	1357.76	1357.76	1357.76	0	2	2	2	0	-0.5	-4.47	6.85	0					612632	195184	163928	0	355 - 367
Multifunctional enzyme of the peroxisomal fatty acid beta-oxidation pathway; has 3-hydroxyacyl-CoA dehydrogenase and enoyl-CoA hydratase activities	FOX2	F2QS05_PICP7	K.VVVNDLGGTLGGAGTSSR.A	51.2	74.6	0	0	830.437	830.437	0	0	1658.86	1658.86	0	0	2	2	0	0	0.05	0.41	0	0					342120	194472	0	0	35 - 52
Ribosomal 60S subunit protein L20A; homologous to mammalian ribosomal protein L18A, no bacterial homolog; RPL20A has a paralog, RPL20B, that arose from the whole genome duplication	RPL20A	F2QXK2_PICP7	R.VGAVQGMYQDLASR.H	44	91.2	0	0	755.871	755.871	0	0	1509.72	1509.72	0	0	2	2	0	0	1.9	1.63	0	0	Oxidation: 7;	Oxidation: 7;			168948	194344	0	0	109 - 122
eIF3b subunit of the core complex of translation initiation factor 3 (eIF3), essential for translation; part of a subcomplex (Prt1p-Rpg1p-Nip1p) that stimulates binding of mRNA and tRNA(i)Met to ribosomes	PRT1	F2QVN1_PICP7	K.FIIVDGAPIAPESK.V	47.5	60.3	0	0	728.907	728.91	0	0	1455.8	1455.8	0	0	2	2	0	0	1.18	5.16	0	0					510408	193152	0	0	79 - 92
Core subunit of the ubiquinol-cytochrome c reductase complex (bc1 complex), which is a component of the mitochondrial inner membrane electron transport chain	COR1	F2QMB2_PICP7	K.SLEDASFIR.E	28	19.9	0	0	519.267	519.268	0	0	1036.52	1036.52	0	0	2	2	0	0	1.08	2.62	0	0					149372	193144	0	0	115 - 123
Elongation factor 2 (EF-2), also encoded by EFT1; catalyzes ribosomal translocation during protein synthesis; contains diphthamide, the unique posttranslationally modified histidine residue specifically ADP-ribosylated by diphtheria toxin; EFT2 has a paralog, EFT1, that arose from the whole genome duplication	EFT2	C4QZQ5_PICPG	R.LFAAIMNFK.K	54.7	34.7	0	0	535.79	535.791	0	0	1069.56	1069.56	0	0	2	2	0	0	2.25	3.74	0	0	Oxidation: 6;	Oxidation: 6;			254236	193036	0	0	284 - 292
Mitochondrial porin (voltage-dependent anion channel); outer membrane protein required for maintenance of mitochondrial osmotic stability and mitochondrial membrane permeability; couples the glutathione pools of the intermembrane space (IMS) and the cytosol; phosphorylated; protein abundance increases in response to DNA replication stress; POR1 has a paralog, POR2, that arose from the whole genom…	POR1	F2QRS4_PICP7	K.YAFAVGYK.A	49	43.2	47.2	44	918.472	459.741	918.471	459.739	917.465	917.465	917.465	917.465	1	2	1	2	0.24	2.77	-0.85	-2.02					325980	192608	173468	1088144	163 - 170
Ribosomal 60S subunit protein L6A; N-terminally acetylated; binds 5.8S rRNA; homologous to mammalian ribosomal protein L6, no bacterial homolog; RPL6A has a paralog, RPL6B, that arose from the whole genome duplication	RPL6A	F2QRA8_PICP7	K.QVSAEHVIVTSTK.V	86.1	26.7	54.8	32.4	699.885	466.924	699.884	466.924	1397.75	1397.75	1397.75	1397.75	2	3	2	3	3	-0.69	1	-1.77					712324	191776	68688	510904	58 - 70
similarity to eukaryotic translation initiation factor 3 subunit F	PAS_chr1-4_0289	F2QLH1_PICP7	R.IIGTLLGSR.S	0	44.4	0	0	0	465.292	0	0	0	928.571	0	0	0	2	0	0	0	-0.34	0	0					0	191336	0	0	51 - 59
ATPase involved in protein import into the ER, also acts as a chaperone to mediate protein folding in the ER and may play a role in ER export of soluble proteins; regulates the unfolded protein response via interaction with Ire1p	KAR2	F2QTW5_PICP7	R.IVNEPTAAALAYGLDK.T	0	58.7	0	0	0	823.442	0	0	0	1644.87	0	0	0	2	0	0	0	-1.97	0	0					0	191260	0	0	206 - 221
Putative pyridoxine 4-dehydrogenase; differentially expressed during alcoholic fermentation; expression activated by transcription factor YRM1/YOR172W; green fluorescent protein (GFP)-fusion protein localizes to both the cytoplasm and the nucleus	YPR127W	F2QYW3_PICP7	R.GFLTGTINSK.A	0	19.5	45.2	60.6	0	519.284	519.784	519.284	0	1036.56	1036.56	1036.56	0	2	2	2	0	-1.02	961.84	-1.41					0	190908	92724	143880	206 - 215
Major ADP/ATP carrier of the mitochondrial inner membrane; exchanges cytosolic ADP for mitochondrially synthesized ATP; also imports heme and ATP; phosphorylated; required for viability in many lab strains that carry a sal1 mutation; PET9 has a paralog, AAC3, that arose from the whole genome duplication	PET9	C4R760_PICPG	K.YDGIAECFK.R	0	20	0	0	0	551.75	0	0	0	1101.48	0	0	0	2	0	0	0	5.21	0	0		Carbamidomethyl: 7;			0	190288	0	0	53 - 61
Peroxiredoxin; peroxisomal membrane associated protein 20 (PMP20 Candida boidinii), experimentally verified in C. boidinii	PMP20	C4QYS9_PICPG	K.LGLTLDLSVAGLGQR.T	40.2	95.6	88.7	103	756.941	756.943	756.942	756.941	1511.87	1511.87	1511.87	1511.87	2	2	2	2	-0.46	3.5	0.99	0.73					131776	189772	28040	82712	119 - 133
Protein that interacts with mitotic cyclin Clb2p; required for the regulation of microtubule dynamics during mitosis; controls bud morphogenesis; involved in the transport of H2A and H2B histones to the nucleus; phosphorylated by CK2; protein abundance increases in response to DNA replication stress	NAP1	F2QR48_PICP7	K.ELGYSGDFIYDHAEGSTIK.W	31.4	21.5	0	0	701.33	701.333	0	0	2100.96	2100.96	0	0	3	3	0	0	1.55	5.68	0	0					281968	189580	0	0	249 - 267
Beta subunit of fatty acid synthetase, which catalyzes the synthesis of long-chain saturated fatty acids; contains acetyltransacylase, dehydratase, enoyl reductase, malonyl transacylase, and palmitoyl transacylase activities	FAS1	F2QNM8_PICP7	R.ALVYLPGQR.G	34.6	21.4	0	0	508.799	508.799	0	0	1015.58	1015.58	0	0	2	2	0	0	1.36	2.34	0	0					460784	189548	0	0	136 - 144
ATPase involved in protein folding and NLS-directed nuclear transport; member of HSP70 family; forms chaperone complex with Ydj1p; localized to nucleus, cytoplasm, and cell wall; 98% identical with paralog Ssa2p, but subtle differences between the two proteins provide functional specificity with respect to propagation of yeast [URE3] prions and vacuolar-mediated degradations of gluconeogenesis en…	SSA1	F2QYW1_PICP7	K.SQVNEIVLVGGSTR.I	61.5	71.4	78.6	91.5	729.898	729.899	729.897	729.898	1457.78	1457.78	1457.78	1457.78	2	2	2	2	-1.75	-0.79	-2.71	-2.3					303016	189516	567592	723688	326 - 339
S-adenosylmethionine synthetase; catalyzes transfer of the adenosyl group of ATP to the sulfur atom of methionine; SAM2 has a paralog, SAM1, that arose from the whole genome duplication	SAM2	F2QV42_PICP7	K.TQVTIEYK.Y	0	50.8	47.7	39.4	0	491.267	491.266	491.266	0	980.518	980.518	980.518	0	2	2	2	0	0.8	-0.22	-1.24					0	189444	411000	348344	210 - 217
Mitochondrial malate dehydrogenase, catalyzes interconversion of malate and oxaloacetate; involved in the tricarboxylic acid (TCA) cycle; phosphorylated	MDH1	F2QTL7_PICP7	R.DDLFNTNASIVR.D	0	14.6	0	29.9	0	682.844	0	682.847	0	1363.67	0	1363.67	0	2	0	2	0	-0.11	0	4.43					0	189220	0	46620	105 - 116
Protein component of the small (40S) ribosomal subunit; homologous to mammalian ribosomal protein S4, no bacterial homolog; RPS4B has a paralog, RPS4A, that arose from the whole genome duplication	RPS4B	F2QZT6_PICP7	R.LAAPSHWMLDK.L	36.9	32.7	33.1	30.5	634.828	634.825	634.826	634.825	1267.64	1267.64	1267.64	1267.64	2	2	2	2	2.3	-1.64	-0.22	-2.11					936064	188160	152028	300692	12 - 22
Elongation factor 2 (EF-2), also encoded by EFT1; catalyzes ribosomal translocation during protein synthesis; contains diphthamide, the unique posttranslationally modified histidine residue specifically ADP-ribosylated by diphtheria toxin; EFT2 has a paralog, EFT1, that arose from the whole genome duplication	EFT2	C4QZQ5_PICPG	R.NMSVIAHVDHGK.S	74.9	14.2	75.2	71.8	654.333	436.557	654.328	654.328	1306.65	1306.65	1306.65	1306.65	2	3	2	2	4.16	2.57	-2.57	-2.41					687080	188008	130856	84620	21 - 32
Elongation factor 2 (EF-2), also encoded by EFT1; catalyzes ribosomal translocation during protein synthesis; contains diphthamide, the unique posttranslationally modified histidine residue specifically ADP-ribosylated by diphtheria toxin; EFT2 has a paralog, EFT1, that arose from the whole genome duplication	EFT2	C4QZQ5_PICPG	R.IKPVVVINK.V	25.7	24.8	34.6	30.5	505.344	505.344	505.843	505.343	1008.67	1008.67	1008.67	1008.67	2	2	2	2	3.66	3.46	991.7	2.27					774052	187636	53840	50736	151 - 159
Actin, structural protein involved in cell polarization, endocytosis, and other cytoskeletal functions	ACT1	F2QX11_PICP7	R.DLTDYLMK.I	23.6	25.3	0	0	1014.48	507.745	0	0	1013.47	1013.47	0	0	1	2	0	0	0.67	1.67	0	0	Oxidation: 7;	Oxidation: 7;			285536	187528	0	0	185 - 192
Ribosomal 60S subunit protein L23A; homologous to mammalian ribosomal protein L23 and bacterial L14; RPL23A has a paralog, RPL23B, that arose from the whole genome duplication	RPL23A	F2QM24_PICP7	R.MSLGLPVGAIINCADNSGAR.N	59.4	55.9	62.2	48.9	1008.51	1008.5	1009.01	1008.51	2014.99	2014.99	2014.99	2014.99	2	2	2	2	1.6	-0.88	503.03	4.97	Carbamidomethyl: 13;	Carbamidomethyl: 13;	Carbamidomethyl: 13;	Carbamidomethyl: 13;	1931056	187332	251640	216104	13 - 32
Ribosomal 60S subunit protein L11B; expressed at half the level of Rpl11Ap; involved in ribosomal assembly; depletion causes degradation of 60S proteins and RNA; homologous to mammalian ribosomal protein L11 and bacterial L5; RPL11B has a paralog, RPL11A, that arose from the whole genome duplication	RPL11B	F2QYJ3_PICP7	K.EDTIQWFK.Q	0	11.9	0	0	0	533.764	0	0	0	1065.51	0	0	0	2	0	0	0	-0.25	0	0					0	187212	0	0	157 - 164
Subunit of the cytosolic chaperonin Cct ring complex, related to Tcp1p, required for the assembly of actin and tubulins in vivo	CCT3	C4R1Y3_PICPG	K.LIAASIGTK.Y	0	34	0	37.3	0	437.271	0	437.272	0	872.533	0	872.533	0	2	0	2	0	-6.26	0	-4.2					0	186820	0	450344	187 - 195
NUCM (49 kDa) subunit of mitochondrialNADH:ubiquinone oxidoreductase (complex I) [Komagataella pastoris], 'Respiratory-chain NADH dehydrogenase, 49 Kd s;HydB/Nqo4-like	NUCM	F2QVB8_PICP7	K.LLNLEVPER.G	0	12.6	0	0	0	541.814	0	0	0	1081.61	0	0	0	2	0	0	0	0.63	0	0					0	186296	0	0	177 - 185
Long chain fatty acyl-CoA synthetase; activates imported fatty acids with a preference for C12:0-C16:0 chain lengths; functions in long chain fatty acid import; accounts for most acyl-CoA synthetase activity; localized to lipid particles; involved in sphingolipid-to-glycerolipid metabolism; forms ER foci upon DNA replication stress; FAA1 has a paralog, FAA4, that arose from the whole genome dupli…	FAA1	F2QRZ4_PICP7	R.NVLAGIGGASTLVPR.S	70.1	51.1	0	51.9	712.916	712.911	0	712.918	1423.81	1423.81	0	1423.81	2	2	0	2	2.06	-4.53	0	5					962808	185364	0	333740	285 - 299
Subunit d of the stator stalk of mitochondrial F1F0 ATP synthase, which is a large, evolutionarily conserved enzyme complex required for ATP synthesis	ATP7	F2QNT0_PICP7	K.AFKPTQFPLDK.Q	39	33.9	0	0	646.358	646.353	0	0	1290.7	1290.7	0	0	2	2	0	0	2.65	-4.47	0	0					418424	185032	0	0	79 - 89
Beta subunit of the F1 sector of mitochondrial F1F0 ATP synthase, which is a large, evolutionarily conserved enzyme complex required for ATP synthesis; F1 translationally regulates ATP6 and ATP8 expression to achieve a balanced output of ATP synthase genes encoded in nucleus and mitochondria; phosphorylated	ATP2	F2QR41_PICP7	R.IPSAVGYQPTLATDMGLLQER.I	40.4	20.5	53.4	27.3	754.061	1130.59	1130.58	1130.59	2259.16	2259.16	2259.16	2259.16	3	2	2	2	1.48	3.42	-4.63	1.3					370280	184944	251448	450256	300 - 320
Bifunctional carbamoylphosphate synthetase (CPSase)-aspartate transcarbamylase (ATCase), catalyzes the first two enzymatic steps in the de novo biosynthesis of pyrimidines; both activities are subject to feedback inhibition by UTP	URA2	F2QR18_PICP7	R.VLTTAFFEPSTR.T	74.8	79.4	0	0	685.365	684.865	0	0	1367.71	1367.71	0	0	2	2	0	0	735.28	4.91	0	0					461804	184280	0	0	1952 - 1963
Type II HSP40 co-chaperone that interacts with the HSP70 protein Ssa1p; not functionally redundant with Ydj1p due to due to substrate specificity; has similarity to bacterial DnaJ proteins; protein abundance increases in response to DNA replication stress	SIS1	F2QR25_PICP7	R.EVYDQYGLEAAR.G	74.3	79.3	0	0	707.338	707.334	0	0	1412.66	1412.66	0	0	2	2	0	0	2.43	-3.22	0	0					1019636	184044	0	0	62 - 73
Translational elongation factor EF-1 alpha; also encoded by TEF1; functions in the binding reaction of aminoacyl-tRNA (AA-tRNA) to ribosomes; may also have a role in tRNA re-export from the nucleus; TEF2 has a paralog, TEF1, that arose from the whole genome duplication	TEF2	F2QQG8_PICP7	R.LPLQDVYK.I	38.6	43.9	38.4	38.4	488.28	975.546	488.277	488.279	974.544	974.544	974.544	974.544	2	1	2	2	0.99	-4.98	-4.75	-0.04					345384	183364	1221200	1773768	247 - 254
Component of mRNP complexes associated with polyribosomes; implicated in secretion and nuclear segregation; multicopy suppressor of BFA (Brefeldin A) sensitivity	BFR1	F2QPL9_PICP7	K.IAQPTSNEETSGTLESLK.E	64	86.5	0	0	952.977	952.976	0	0	1903.94	1903.94	0	0	2	2	0	0	0.83	0.41	0	0					368268	183252	0	0	447 - 464
eIF3a subunit of the core complex of translation initiation factor 3 (eIF3), essential for translation; part of a Prt1p-Rpg1p-Nip1p subcomplex that stimulates binding of mRNA and tRNA(i)Met to ribosomes; involved in translation reinitiation	RPG1	F2QWP9_PICP7	K.SSLSPANLIR.Y	0	35.2	0	0	0	529.301	0	0	0	1056.59	0	0	0	2	0	0	0	-4.26	0	0					0	182036	0	0	510 - 519
Alpha subunit of fatty acid synthetase, which catalyzes the synthesis of long-chain saturated fatty acids; contains the acyl-carrier protein domain and beta-ketoacyl reductase, beta-ketoacyl synthase and self-pantetheinylation activities	FAS2	F2QLH6_PICP7	R.VVEIGPSPTLAGMASR.T	94.4	86.2	72	78.7	792.924	792.922	792.926	792.929	1583.83	1583.83	1583.83	1583.83	2	2	2	2	-0.55	-2.7	1.97	5.37					590948	181968	153760	315248	44 - 59
ATP binding cassette protein that cosediments with polysomes and is required for biogenesis of the small ribosomal subunit; Asn/Gln-rich rich region supports [NU+] prion formation and susceptibility to [PSI+] prion induction	NEW1	C4R5E1_PICPG	K.VLDNLDLVTR.F	47.9	35.8	0	0	579.329	579.327	0	0	1156.65	1156.65	0	0	2	2	0	0	-1.5	-5.82	0	0					237176	181268	0	0	304 - 313
Ribosomal 60S subunit protein L12B; rpl12a rpl12b double mutant exhibits slow growth and slow translation; homologous to mammalian ribosomal protein L12 and bacterial L11; RPL12B has a paralog, RPL12A, that arose from the whole genome duplication	RPL12B	F2QMK4_PICP7	R.QAVASVVPSASSLVITALK.E	34.6	34.6	67.9	68.7	921.042	921.046	921.042	921.038	1840.07	1840.07	1840.07	1840.07	2	2	2	2	0.81	5.91	1.35	-3.21					1524260	180304	390984	674656	68 - 86
Protein that associates with ribosomes; homolog of translationally controlled tumor protein; green fluorescent protein (GFP)-fusion protein localizes to the cytoplasm and relocates to the mitochondrial outer surface upon oxidative stress	TMA19	F2QSS6_PICP7	R.EDGVTPYVSIWK.H	25	31.9	19.7	0	697.356	697.356	697.358	0	1392.69	1392.69	1392.69	0	2	2	2	0	3.09	3.38	6.82	0					473596	180028	109708	0	148 - 159
Cytoplasmic ATPase that is a ribosome-associated molecular chaperone; functions with J-protein partner Zuo1p; may be involved in the folding of newly-synthesized polypeptide chains; member of the HSP70 family; SSB2 has a paralog, SSB1, that arose from the whole genome duplication	SSB2	F2QVJ7_PICP7	R.SANITISNSIGR.L	32	37.2	77.7	78.3	616.833	616.83	616.831	616.832	1231.65	1231.65	1231.65	1231.65	2	2	2	2	-0.99	-4.71	-3.9	-2.45					464832	179940	4152928	6430764	502 - 513
Clathrin heavy chain, subunit of the major coat protein involved in intracellular protein transport and endocytosis; two heavy chains form the clathrin triskelion structural component; the light chain (CLC1) is thought to regulate function	CHC1	F2QPZ0_PICP7	R.IPEAIESYIK.A	30.3	26.2	22.8	37	581.821	581.818	581.82	581.825	1161.63	1161.63	1161.63	1161.63	2	2	2	2	-0.94	-4.89	-2.83	5.76					221996	179860	200012	230612	1120 - 1129
Gamma subunit of the F1 sector of mitochondrial F1F0 ATP synthase, which is a large, evolutionarily conserved enzyme complex required for ATP synthesis	ATP3	F2QPQ8_PICP7	R.VYHEGDQEVFTTAETK.A	61.7	52.3	33.8	45.7	927.434	618.623	618.621	618.62	1852.85	1852.85	1852.85	1852.85	2	3	3	3	3.19	0.24	-3.31	-5.42					663904	179044	89916	261992	63 - 78
Elongation factor 2 (EF-2), also encoded by EFT1; catalyzes ribosomal translocation during protein synthesis; contains diphthamide, the unique posttranslationally modified histidine residue specifically ADP-ribosylated by diphtheria toxin; EFT2 has a paralog, EFT1, that arose from the whole genome duplication	EFT2	C4QZQ5_PICPG	K.STAISLYSEMGDDDVK.E	95.5	81.8	0	0	865.894	865.89	0	0	1729.77	1729.77	0	0	2	2	0	0	1.5	-3.7	0	0					1414128	178872	0	0	72 - 87
Alpha subunit of fatty acid synthetase, which catalyzes the synthesis of long-chain saturated fatty acids; contains the acyl-carrier protein domain and beta-ketoacyl reductase, beta-ketoacyl synthase and self-pantetheinylation activities	FAS2	F2QLH6_PICP7	K.FDAVSFVSER.T	57	69.5	0	0	579.288	579.289	0	0	1155.56	1155.56	0	0	2	2	0	0	869.41	870.62	0	0					186932	178516	0	0	1471 - 1480
Protein component of the small (40S) ribosomal subunit; homologous to mammalian ribosomal protein S12, no bacterial homolog	RPS12	F2QVZ9_PICP7	R.ISLVHDGLAR.G	58.5	57.2	0	0	540.812	540.812	0	0	1079.61	1079.61	0	0	2	2	0	0	0.65	0.47	0	0					649388	178196	0	0	35 - 44
Sedoheptulose bisphosphatase involved in riboneogenesis; dephosphorylates sedoheptulose 1,7-bisphosphate, which is converted via the nonoxidative pentose phosphate pathway to ribose-5-phosphate; facilitates the conversion of glycolytic intermediates to pentose phosphate units; also has fructose 1,6-bisphosphatase activity but this is probably not biologically relevant, since deletion does not aff…	SHB17	F2QR54_PICP7	R.EWEYGDYEGLK.T	42.3	44.7	0	0	695.307	694.805	0	0	1387.59	1387.59	0	0	2	2	0	0	724.26	1.03	0	0					724340	177264	0	0	102 - 112
Ribosomal 60S subunit protein L33A; N-terminally acetylated; rpl33a null mutant exhibits slow growth while rpl33a rpl33b double null mutant is inviable; homologous to mammalian ribosomal protein L35A, no bacterial homolog; RPL33A has a paralog, RPL33B, that arose from the whole genome duplication	RPL33A	F2QLF3_PICP7	R.IMLYPSNI.-	38.9	30.9	29.4	34.8	950.502	950.499	950.502	950.498	949.494	949.494	949.494	949.494	1	1	1	1	0.88	-3.12	0.35	-3.33					1756612	176448	736792	226596	100 - 107
Protein component of the small (40S) ribosomal subunit; least basic of non-acidic ribosomal proteins; phosphorylated in vivo; essential for viability; homologous to mammalian ribosomal protein S5 and bacterial S7	RPS5	F2QVG5_PICP7	R.VNQAIALLTIGAR.E	46.7	44.5	79.3	67.4	670.408	670.406	670.909	670.911	1338.8	1338.8	1338.8	1338.8	2	2	2	2	1.73	-0.06	750.38	752.91					866316	176020	211500	163056	164 - 176
RNA binding protein involved in synthesis of both 18S and 5.8S rRNAs; component of both the ribosomal small subunit (SSU) processosome and the 90S preribosome; has binding preference for single stranded tracts of U's; relocalizes from nucleolus to nucleus upon DNA replication stress	RRP5	F2QXJ1_PICP7	K.LFQTISVR.I	0	44.4	0	0	0	482.281	0	0	0	962.555	0	0	0	2	0	0	0	-6.71	0	0					0	175784	0	0	639 - 646
NAD(+)-dependent glutamate dehydrogenase, degrades glutamate to ammonia and alpha-ketoglutarate; expression sensitive to nitrogen catabolite repression and intracellular ammonia levels	GDH2	F2QTE3_PICP7	K.IGIESIVNR.V	0	22.6	0	26.4	0	501.795	0	500.793	0	999.571	0	999.571	0	2	0	2	0	2000.78	0	0.35					0	175440	0	196376	985 - 993
GTPase, GTP-binding protein of the ARF family, component of COPII coat of vesicles; required for transport vesicle formation during ER to Golgi protein transport; lowers membrane rigidity helping in vesicle formation	SAR1	F2QMJ4_PICP7	K.VPVLVLGNK.I	74.2	51.1	0	0	469.806	469.806	0	0	937.596	937.596	0	0	2	2	0	0	1.27	2.12	0	0					253596	174996	0	0	122 - 130
Ribosomal 60S subunit protein L15B; binds to 5.8 S rRNA; homologous to mammalian ribosomal protein L15, no bacterial homolog; RPL15B has a paralog, RPL15A, that arose from the whole genome duplication; relocalizes from nucleus to nucleolus upon DNA replication stress	RPL15B	F2QSD2_PICP7	K.HNTLSVWR.Y	0	48.4	0	0	0	506.769	0	0	0	1011.52	0	0	0	2	0	0	0	-1.35	0	0					0	174732	0	0	194 - 201
Protein that interacts with mitotic cyclin Clb2p; required for the regulation of microtubule dynamics during mitosis; controls bud morphogenesis; involved in the transport of H2A and H2B histones to the nucleus; phosphorylated by CK2; protein abundance increases in response to DNA replication stress	NAP1	F2QR48_PICP7	K.LEYLDVPGFK.L	25.6	16.7	0	0	590.817	590.819	0	0	1179.62	1179.62	0	0	2	2	0	0	2.43	5.82	0	0					290916	174520	0	0	215 - 224
Gamma subunit of translational elongation factor eEF1B; stimulates the binding of aminoacyl-tRNA (AA-tRNA) to ribosomes by releasing eEF1A (Tef1p/Tef2p) from the ribosomal complex; contains two ABC cassettes; binds and hydrolyzes ATP; YEF3 has a paralog, HEF3, that arose from the whole genome duplication	YEF3	F2R0F1_PICP7	K.VSNMTFQYPGTEKPQIR.D	34.6	44.7	0	0	671.336	671.334	0	0	2010.98	2010.98	0	0	3	3	0	0	1.42	-1.26	0	0	Oxidation: 4;	Oxidation: 4;			256208	173876	0	0	676 - 692
Dihydroxyacetone synthase variant 1 (Pichia pastoris)	DAS1	F2QV92_PICP7	K.LVDSYVK.E	44.4	27.6	0	0	823.461	412.232	0	0	822.449	822.449	0	0	1	2	0	0	5.83	1.61	0	0					23368656	173740	0	0	325 - 331
Hsp70 protein that interacts with Zuo1p (a DnaJ homolog) to form a ribosome-associated complex that binds the ribosome via the Zuo1p subunit; also involved in pleiotropic drug resistance via sequential activation of PDR1 and PDR5; binds ATP	SSZ1	F2QNR1_PICP7	K.ALDPSELICR.G	47	41	0	0	587.302	587.299	0	0	1172.59	1172.59	0	0	2	2	0	0	2.46	-2.82	0	0	Carbamidomethyl: 9;	Carbamidomethyl: 9;			230860	173024	0	0	366 - 375
Translation initiation factor eIF4A; DEA(D/H)-box RNA helicase that couples ATPase activity to RNA binding and unwinding; forms a dumbbell structure of two compact domains connected by a linker; interacts with eIF4G; protein abundance increases in response to DNA replication stress; TIF2 has a paralog, TIF1, that arose from the whole genome duplication	TIF2	C4R506_PICPG	K.TATFAISALQR.L	69.5	63.6	79.9	66.1	589.831	589.832	589.827	589.832	1177.65	1177.65	1177.65	1177.65	2	2	2	2	0.95	2.65	-6	2.99					2101244	172724	3973884	2714164	73 - 83
Hsp90 chaperone; redundant in function with Hsc82p; required for pheromone signaling, negative regulation of Hsf1p; docks with Tom70p for mitochondrial preprotein delivery; promotes telomerase DNA binding, nucleotide addition; protein abundance increases in response to DNA replication stress; contains two acid-rich unstructured regions that promote solubility of chaperone-substrate complexes; HSP…	HSP82	F2QN77_PICP7	K.FTVSLDETNEK.L	74.8	80	0	86.5	641.813	641.813	0	641.81	1281.61	1281.61	0	1281.61	2	2	0	2	1.7	2.79	0	-3.13					550476	172608	0	191264	157 - 167
Subunit Vb of cytochrome c oxidase; cytochrome c oxidase is the terminal member of the mitochondrial inner membrane electron transport chain; Cox5Bp is predominantly expressed during anaerobic growth while its isoform Va (Cox5Ap) is expressed during aerobic growth; COX5B has a paralog, COX5A, that arose from the whole genome duplication	COX5B	F2QVW8_PICP7	K.DIISQLSER.Q	28.7	25.4	0	0	530.788	530.786	0	0	1059.56	1059.56	0	0	2	2	0	0	4.15	0.95	0	0					209640	172456	0	0	48 - 56
Mitochondrial amino acid transporter, acts both as a glutamate uniporter and as an aspartate-glutamate exchanger; involved in nitrogen metabolism and nitrogen compound biosynthesis	AGC1	F2QWF3_PICP7	K.LFQNLDSSFK.D	31	32	89.2	0	599.809	599.807	599.809	0	1197.6	1197.6	1197.6	0	2	2	2	0	-0.12	-2.45	-0.12	0					331172	172080	724104	0	90 - 99
Sedoheptulose bisphosphatase involved in riboneogenesis; dephosphorylates sedoheptulose 1,7-bisphosphate, which is converted via the nonoxidative pentose phosphate pathway to ribose-5-phosphate; facilitates the conversion of glycolytic intermediates to pentose phosphate units; also has fructose 1,6-bisphosphatase activity but this is probably not biologically relevant, since deletion does not aff…	SHB17	F2QR54_PICP7	R.IPHQISEDIR.E	0	47.5	0	0	0	604.326	0	0	0	1206.64	0	0	0	2	0	0	0	2.12	0	0					0	171492	0	0	92 - 101
GTPase, GTP-binding protein of the ARF family, component of COPII coat of vesicles; required for transport vesicle formation during ER to Golgi protein transport; lowers membrane rigidity helping in vesicle formation	SAR1	F2QMJ4_PICP7	K.LLFLGLDNAGK.T	69.2	41.4	58.5	55.3	580.838	580.836	580.835	580.838	1159.66	1159.66	1159.66	1159.66	2	2	2	2	2.01	-2.29	-3.67	2.01					198088	171316	95400	91936	23 - 33
Elongation factor 2 (EF-2), also encoded by EFT1; catalyzes ribosomal translocation during protein synthesis; contains diphthamide, the unique posttranslationally modified histidine residue specifically ADP-ribosylated by diphtheria toxin; EFT2 has a paralog, EFT1, that arose from the whole genome duplication	EFT2	C4QZQ5_PICPG	K.EGPILGENMR.S	77.6	25.6	0	0	558.281	558.279	0	0	1114.54	1114.54	0	0	2	2	0	0	3	-0.4	0	0					1031960	170764	0	0	673 - 682
Ribosomal 60S subunit protein L7A; contains a conserved C-terminal Nucleic acid Binding Domain (NDB2); homologous to mammalian ribosomal protein L7 and bacterial L30; RPL7A has a paralog, RPL7B, that arose from the whole genome duplication	RPL7A	F2QU82_PICP7	R.LSNPDGGWGVR.R	74.5	43.4	48.7	39.7	579.292	579.288	579.288	579.286	1156.56	1156.56	1156.56	1156.56	2	2	2	2	5.29	-0.75	-1.27	-3.69					9629964	170448	83292	111892	206 - 216
Alcohol oxidase (Pichia pastoris)	AOX1	F2QY27_PICP7	R.DMAPMVWAYK.K	0	19.5	0	0	0	614.281	0	0	0	1226.55	0	0	0	2	0	0	0	0.69	0	0		Oxidation: 5;			0	170224	0	0	452 - 461
Elongation factor 2 (EF-2), also encoded by EFT1; catalyzes ribosomal translocation during protein synthesis; contains diphthamide, the unique posttranslationally modified histidine residue specifically ADP-ribosylated by diphtheria toxin; EFT2 has a paralog, EFT1, that arose from the whole genome duplication	EFT2	C4QZQ5_PICPG	K.IWCFGPDGTGANLVVDQSK.A	77.3	88.1	56.5	68.3	1032.5	1033	1032.99	1033	2062.98	2062.98	2062.98	2062.98	2	2	2	2	1.08	485.63	481.27	487.47	Carbamidomethyl: 3;	Carbamidomethyl: 3;	Carbamidomethyl: 3;	Carbamidomethyl: 3;	1154796	170188	112100	187648	633 - 651
Alpha subunit of fatty acid synthetase, which catalyzes the synthesis of long-chain saturated fatty acids; contains the acyl-carrier protein domain and beta-ketoacyl reductase, beta-ketoacyl synthase and self-pantetheinylation activities	FAS2	F2QLH6_PICP7	K.MPGGFSLSVAR.K	0	37.4	0	31.8	0	561.292	0	561.293	0	1120.57	0	1120.57	0	2	0	2	0	-0.59	0	1.37					0	169168	0	1252260	235 - 245
Major ADP/ATP carrier of the mitochondrial inner membrane; exchanges cytosolic ADP for mitochondrially synthesized ATP; also imports heme and ATP; phosphorylated; required for viability in many lab strains that carry a sal1 mutation; PET9 has a paralog, AAC3, that arose from the whole genome duplication	PET9	C4R760_PICPG	R.MMMTSGQAVK.Y	39.1	42.2	39.7	44.3	542.255	542.254	542.251	542.252	1082.49	1082.49	1082.49	1082.49	2	2	2	2	2.2	0.91	-4.07	-3.14					2704376	168844	169716	441132	241 - 250
Subunit b of the stator stalk of mitochondrial F1F0 ATP synthase; ATP synthase is a large, evolutionarily conserved enzyme complex required for ATP synthesis; contributes to the oligomerization of the complex, which in turn determines the shape of inner membrane cristae; phosphorylated	ATP4	F2QWC4_PICP7	K.ALFELSK.E	20.4	11.8	0	0	807.461	404.235	0	0	806.454	806.454	0	0	1	2	0	0	-0.47	2.28	0	0					674876	168692	0	0	146 - 152
Ribosomal protein 10 (rp10) of the small (40S) subunit; homologous to mammalian ribosomal protein S3A, no bacterial homolog; RPS1B has a paralog, RPS1A, that arose from the whole genome duplication	RPS1B	F2QYZ2_PICP7	K.EWYDIK.A	14.8	14	0	0	854.418	427.207	0	0	852.402	852.402	0	0	1	2	0	0	1182.15	-2.95	0	0					942532	167716	0	0	28 - 33
Major isoform of large subunit of ribonucleotide-diphosphate reductase; the RNR complex catalyzes rate-limiting step in dNTP synthesis, regulated by DNA replication and DNA damage checkpoint pathways via localization of small subunits; relative distribution to the nucleus increases upon DNA replication stress; RNR1 has a paralog, RNR3, that arose from the whole genome duplication	RNR1	F2QP07_PICP7	R.VIETYNFMSQK.Y	30.1	59.7	0	0	680.336	680.336	0	0	1358.65	1358.65	0	0	2	2	0	0	2.65	2.51	0	0					701028	166504	0	0	186 - 196
Hsp90 chaperone; redundant in function with Hsc82p; required for pheromone signaling, negative regulation of Hsf1p; docks with Tom70p for mitochondrial preprotein delivery; promotes telomerase DNA binding, nucleotide addition; protein abundance increases in response to DNA replication stress; contains two acid-rich unstructured regions that promote solubility of chaperone-substrate complexes; HSP…	HSP82	F2QN77_PICP7	R.VFITDEAEELIPEWLSFVK.G	0	68.4	76.7	63.3	0	1133.1	1133.09	1133.08	0	2264.16	2264.16	2264.16	0	2	2	2	0	6.09	2.91	-4.33					0	165248	459200	319640	346 - 364
Bifunctional enzyme of the 'de novo' purine nucleotide biosynthetic pathway, contains aminoimidazole ribotide synthetase and glycinamide ribotide synthetase activities	ADE5,7	F2QVF7_PICP7	K.TIGEELLVPTR.I	35.1	61.9	0	0	614.35	614.353	0	0	1226.69	1226.69	0	0	2	2	0	0	-0.66	3.58	0	0					295668	164972	0	0	651 - 661
Catalase A, breaks down hydrogen peroxide in the peroxisomal matrix formed by acyl-CoA oxidase (Pox1p) during fatty acid beta-oxidation	CTA1	F2QR06_PICP7	K.WTTSNGAPVSDVFATER.A	72	77.7	0	0	919.441	919.445	0	0	1836.86	1836.86	0	0	2	2	0	0	2.07	6.42	0	0					504572	164872	0	0	7 - 23
ATP-dependent RNA helicase of the DEAD-box protein family; has a strong preference for dsRNA; interacts with YRA1; required for the assembly of Yra1p, Nab2p and Mex67p onto mRNA and formation of nuclear mRNP; involved in mRNA decay and rRNA processing; may be involved in suppression of transcription from cryptic initiation sites	DBP2	F2QZY4_PICP7	K.SPIMVATDVAAR.G	63.5	63.2	54.6	68.8	615.831	615.832	615.827	615.832	1229.64	1229.64	1229.64	1229.64	2	2	2	2	3.12	4.42	-4.03	4.9					1891088	164856	257532	313444	398 - 409
ATP-dependent Lon protease, contains PTS1 peroxisomal targeting signal	PIM1-2	F2QMI9_PICP7	R.APILLLTGPPGVGK.T	31.3	55.4	65.4	64.2	666.917	666.918	666.916	666.919	1331.82	1331.82	1331.82	1331.82	2	2	2	2	0.88	2.23	0.13	5.08					293160	163804	233516	68168	533 - 546
Saccharopine dehydrogenase (NADP+, L-glutamate-forming); catalyzes the formation of saccharopine from alpha-aminoadipate 6-semialdehyde, the seventh step in lysine biosynthesis pathway; exhibits genetic and physical interactions with TRM112	LYS9	F2QW56_PICP7	K.NVVTTSYINPQLK.A	39	40.8	0	73.1	738.908	738.905	0	738.904	1475.8	1475.8	0	1475.8	2	2	0	2	1.52	-1.45	0	-4.02					411272	162400	0	216288	92 - 104
Elongation factor 2 (EF-2), also encoded by EFT1; catalyzes ribosomal translocation during protein synthesis; contains diphthamide, the unique posttranslationally modified histidine residue specifically ADP-ribosylated by diphtheria toxin; EFT2 has a paralog, EFT1, that arose from the whole genome duplication	EFT2	C4QZQ5_PICPG	K.AQPIDEELSLAIEEGK.V	79	69.6	0	0	871.448	871.446	0	0	1740.88	1740.88	0	0	2	2	0	0	2.46	-0.29	0	0					1170692	162240	0	0	590 - 605
Plasma membrane H+-ATPase, pumps protons out of the cell; major regulator of cytoplasmic pH and plasma membrane potential; P2-type ATPase; Hsp30p plays a role in Pma1p regulation; interactions with Std1p appear to propagate [GAR+]	PMA1	F2QNM0_PICP7	K.YNVVEILQQR.G	68.8	67.3	59.3	55.2	631.35	631.353	631.351	631.351	1260.68	1260.68	1260.68	1260.68	2	2	2	2	1.43	6.66	3.34	3.81					555336	162064	715600	432536	594 - 603
[truncated: 2,851 more rows]

## Sheet: Peptides used for quant + areas
	HOM M1	HOM M2	PxM1	PxM2
Alcohol oxidase 1 (AOX1)
F2QY27_PICP7
[truncated: 167 more rows]
